# Supplementary material for: Comparative analysis of gene importance in Escherichia coli across growth conditions
Source: mSystems. 2026 Apr 14;11(5):e01425-25. doi: 10.1128/msystems.01425-25 (PMC13185578; doi:10.1128/msystems.01425-25)
Supplement: Table S5 — Description of genes harboring a fitness-impacting sector. [file msystems.01425-25-s0006.xlsx]

## Sheet: File_content
Tab	Content
Partially_important_genes	Genes with an important sector in either MOPS or EZR media.
	Separation_quality : relative conficence of the presence of the Hi-FI sector
	Optimal_split_point : bin number where the Hi-FI sector begins

## Sheet: Partially_important_genes
Gene	fiScore EZR	fiScore MOPS	Separation_Quality_EZR	Optimal_split_point_EZR	Separation_Quality_MOPS	Optimal_split_point_MOPS	Manual Curation EZR	Manual Curation MOPS
panD	18.4211	40	0.605263	10	0.44	20	Contains a Hi-FI sector	Contains a Hi-FI sector
gloB	41.7722	33.3333	0.670886	36	0.851852	16	Contains a Hi-FI sector	Contains a Hi-FI sector
yafN	10.7143	22.2222	Low_Score	Low_Score	0.944444	5	Lo-FI	Contains a Hi-FI sector
gpt	32.6087	0	0.673913	32	Low_Score	Low_Score	Contains a Hi-FI sector	No-FI
acpH	18.3333	17.5	0.616667	45	0.7	29	Contains a Hi-FI sector	Contains a Hi-FI sector
ispA	22.1053	15.3846	0.694737	25	0.415385	3	Unclear	Unclear
ybaZ	25.641	20	0.974359	28	1	20	Contains a Hi-FI sector	Contains a Hi-FI sector
sdhD	14.7059	36.3636	Low_Score	Low_Score	0.818182	9	No-FI	Contains a Hi-FI sector
ybgC	80	44.4444	0.725	3	0.851852	16	Hi-FI	Contains a Hi-FI sector
rybA	9.09091	27.2727	Low_Score	Low_Score	0.863636	8	Contains a Hi-FI sector	Contains a Hi-FI sector
pflA	53.8462	80.7692	0.628205	26	0.903846	6	Contains a Hi-FI sector	Contains a Hi-FI sector
focA	57.1429	77.0492	0.593407	58	0.967213	48	Contains a Hi-FI sector	Contains a Hi-FI sector
rne	68.4814	78.8382	0.770774	94	0.925311	53	Contains a Hi-FI sector	Contains a Hi-FI sector
yceD	26.4151	8.33333	0.754717	33	Low_Score	Low_Score	Contains a Hi-FI sector	Lo-FI
minE	56	62.5	0.92	9	0.8125	3	Contains a Hi-FI sector	Hi-FI
hns	56.0976	96.2963	0.634146	9	High_Score	High_Score	Contains a Hi-FI sector	Hi-FI
pspD	35	7.69231	0.8	10	Low_Score	Low_Score	Contains a Hi-FI sector	No-FI
ydcK	15.3846	4.22535	0.75	81	Low_Score	Low_Score	Contains a Hi-FI sector	Lo-FI
ortT	53.3333	22.2222	1	8	0.777778	4	Contains a Hi-FI sector	Contains a Hi-FI sector
rspR	38.8889	47.9167	0.486111	33	0.770833	23	Contains a Hi-FI sector	Contains a Hi-FI sector
gnsB	26.6667	0	0.8	9	Low_Score	Low_Score	Contains a Hi-FI sector	No-FI
relB	54.5455	78.5714	0.727273	9	1	3	Contains a Hi-FI sector	Contains a Hi-FI sector
ynfG	10.9375	27.907	Low_Score	Low_Score	0.651163	33	Lo-FI	Contains a Hi-FI sector
ydhL	9.09091	57.1429	Low_Score	Low_Score	0.714286	3	No-FI	Contains a Hi-FI sector
lpp	40.9091	78.5714	0.590909	5	0.928571	3	Contains a Hi-FI sector	Contains a Hi-FI sector
menI	17.0732	25.9259	0.707317	11	0.666667	4	Contains a Hi-FI sector	Contains a Hi-FI sector
ihfA	58.6207	94.7368	0.758621	7	High_Score	High_Score	Contains a Hi-FI sector	Hi-FI
yebG	0	16.6667	Low_Score	Low_Score	0.888889	14	Lo-FI	Contains a Hi-FI sector
ruvA	14.2857	46.5116	Low_Score	Low_Score	0.744186	24	Contains a Hi-FI sector	Contains a Hi-FI sector
cheB	17.8571	6.57895	0.794643	87	Low_Score	Low_Score	Contains a Hi-FI sector	No-FI
fliG	14.1509	16.6667	Low_Score	Low_Score	0.652778	48	Contains a Hi-FI sector	Contains a Hi-FI sector
isrC	23.5294	20	0.882353	4	0.6	3	Contains a Hi-FI sector	Lo-FI
gmm	8.16327	21.875	Low_Score	Low_Score	0.84375	9	No-FI	Contains a Hi-FI sector
metG	85.9729	91.4474	0.80543	174	High_Score	High_Score	Contains a Hi-FI sector	Contains a Hi-FI sector
lapC	54.4503	99.2366	0.638743	85	High_Score	High_Score	Contains a Hi-FI sector	Hi-FI
ccmD	21.0526	0	0.947368	14	Low_Score	Low_Score	Contains a Hi-FI sector	No-FI
yojO	28.5714	50	0.5	6	1	4	Unclear	Contains a Hi-FI sector
ompC	8.47458	26.25	Low_Score	Low_Score	0.675	20	Contains a Hi-FI sector	Contains a Hi-FI sector
sixA	2.04082	48.4848	Low_Score	Low_Score	0.636364	22	Lo-FI	Contains a Hi-FI sector
cysW	29.0323	68.254	0.516129	71	0.634921	21	Contains a Hi-FI sector	Contains a Hi-FI sector
yffL	16.4179	8.88889	0.746269	20	Low_Score	Low_Score	Contains a Hi-FI sector	Unclear
yffS	76.4706	60.3448	0.788235	7	0.775862	12	Contains a Hi-FI sector	Contains a Hi-FI sector
eutN	25.9259	33.3333	0.37037	11	0.888889	10	Unclear	Contains a Hi-FI sector
rodZ	35.1852	46.5753	0.833333	68	0.60274	46	Contains a Hi-FI sector	Contains a Hi-FI sector
iscU	63.1579	36	0.631579	8	0.6	6	Contains a Hi-FI sector	Contains a Hi-FI sector
iscR	52	45.4545	0.56	11	0.69697	9	Contains a Hi-FI sector	Contains a Hi-FI sector
acpS	47.3684	32	0.842105	19	0.84	13	Contains a Hi-FI sector	Contains a Hi-FI sector
rnc	84.507	70.8333	0.873239	8	0.75	33	Contains a Hi-FI sector	Lo-FI
rseA	33.8235	26.087	0.632353	39	0.630435	39	Contains a Hi-FI sector	Contains a Hi-FI sector
pheA	1.6129	72.9412	Low_Score	Low_Score	0.917647	60	No-FI	Contains a Hi-FI sector
rnlB	48.6486	16.6667	0.648649	15	0.541667	3	Contains a Hi-FI sector	Lo-FI
gutM	11.4286	26.087	Low_Score	Low_Score	0.956522	16	Contains a Hi-FI sector	Contains a Hi-FI sector
hypA	0	18.1818	Low_Score	Low_Score	0.909091	5	No-FI	Contains a Hi-FI sector
epd	30.2752	36.4865	0.623853	26	0.554054	14	Contains a Hi-FI sector	Contains a Hi-FI sector
yqgD	30.4348	80	0.652174	12	0.933333	3	Contains a Hi-FI sector	Contains a Hi-FI sector
yggU	17.8571	0	0.964286	22	Low_Score	Low_Score	Contains a Hi-FI sector	Unclear
mqsA	38.4615	30.7692	0.897436	25	1	18	Contains a Hi-FI sector	Contains a Hi-FI sector
higA	57.1429	64.2857	0.714286	16	0.785714	11	Contains a Hi-FI sector	Contains a Hi-FI sector
yqjF	7.69231	19.2308	Low_Score	Low_Score	0.884615	6	Unclear	Contains a Hi-FI sector
yhbQ	24.1379	26.3158	0.62069	16	0.578947	10	Contains a Hi-FI sector	Contains a Hi-FI sector
sraG	26.3158	8.33333	0.684211	4	Low_Score	Low_Score	Unclear	Unclear
rbfA	35	50	0.6	11	0.807692	8	Contains a Hi-FI sector	Contains a Hi-FI sector
cysG	0.675676	45.5446	Low_Score	Low_Score	0.653465	67	No-FI	Contains a Hi-FI sector
livF	0	22	Low_Score	Low_Score	0.78	33	No-FI	Contains a Hi-FI sector
secB	65.9574	38.7097	0.787234	28	0.483871	18	Contains a Hi-FI sector	Contains a Hi-FI sector
rpmG	35.7143	25	0.857143	7	0.75	3	Contains a Hi-FI sector	Contains a Hi-FI sector
spoT	66.9565	72.1519	0.865217	154	0.867089	121	Contains a Hi-FI sector	Contains a Hi-FI sector
yidD	25	26.6667	0.916667	16	0.733333	11	Contains a Hi-FI sector	Contains a Hi-FI sector
ilvM	0	18.75	Low_Score	Low_Score	0.625	12	No-FI	Contains a Hi-FI sector
cyaA	38.8489	42.4084	0.895683	108	0.921466	82	Contains a Hi-FI sector	Contains a Hi-FI sector
dsbA	0	20.4545	Low_Score	Low_Score	0.704545	15	No-FI	Contains a Hi-FI sector
ftsN	26.4706	43.4783	0.95098	74	0.608696	48	Contains a Hi-FI sector	Contains a Hi-FI sector
thiF	0	77.7778	Low_Score	Low_Score	0.740741	13	No-FI	Contains a Hi-FI sector
rsd	2.08333	25	Low_Score	Low_Score	0.84375	7	Contains a Hi-FI sector	Contains a Hi-FI sector
hfq	36.6667	68.4211	0.466667	16	0.736842	12	Contains a Hi-FI sector	Contains a Hi-FI sector
