# Supplementary material for: Comparative analysis of gene importance in Escherichia coli across growth conditions
Source: mSystems. 2026 Apr 14;11(5):e01425-25. doi: 10.1128/msystems.01425-25 (PMC13185578; doi:10.1128/msystems.01425-25)
Supplement: Table S6 — Gene summary. [file msystems.01425-25-s0007.xlsx]

## Sheet: File_content
Tab	Content
EZR	All parameters used to calculate the slope of the number of insertions across time for the EZR growth medium.
MOPS	All parameters used to calculate the slope of the number of insertions across time for the MOPS growth medium.

## Sheet: EZR
Gene	Gene Length	Cluster	Status	P3 (Read/bp)	P4 (Read/bp)	P5 (Read/bp)	P3 (Fold-Change)	P4 (Fold-Change)	P5 (Fold-Change)	Global Slope	Intercept
thrL_EZR	65	N/A	Hi-FI	0.000966650555824	0.000966650555824	0.000966650555824	0.0	-0.05543954920937999	-0.1867781875004475	-0.09338909375022375	0.2928171294309525
thrA_EZR	2462	N/A	Hi-FI	0.15653123219676632	0.053363076226010796	0.038740817899447	0.0	-1.6079763504042357	-2.201302412221392	-1.100651206110696	3.1328452369009074
thrB_EZR	932	N/A	Hi-FI	0.07821986943994409	0.036374375877712396	0.0063314574227767	0.0	-1.1600521831740567	-3.8137037820563116	-1.9068518910281556	5.9694889090358325
thrC_EZR	1286	N/A	Hi-FI	0.0289604297160106	0.0071874903691988	0.008742700322542499	0.0	-2.0659625356213986	-1.9147103437878226	-0.9573551718939113	2.502529727772571
yaaX_EZR	296	3	No-FI	1.886101785690959	2.271236920826094	2.5955612451504186	0.0	0.21263112251109328	0.27386080778202015	0.13693040389101008	-0.3855576387996692
yaaA_EZR	776	1	No-FI	1.7857604649888137	1.963595516535205	2.0306058258135558	0.0	0.08151965261831307	-0.0014065475614692957	-0.0007032737807346479	0.029517463475219847
yaaJ_EZR	1430	3	No-FI	2.0946729442621175	2.5345330841222573	3.048519098108272	0.0	0.2195554432514173	0.3546053930193651	0.17730269650968256	-0.5178238406151361
talB_EZR	953	3	No-FI	1.8278291899052468	2.206632967449843	2.5560558425810074	0.0	0.21627587747450627	0.29700991065740767	0.14850495532870384	-0.4229245586041773
mog_EZR	587	1	No-FI	1.2820569401640012	1.3791608583922805	1.495004129261105	0.0	0.04989084817162104	0.034910943725016685	0.017455471862508343	-0.04155462348448746
satP_EZR	566	3	No-FI	2.405560290131796	2.3437228343014076	3.0345355551494637	0.0	-0.09301053853675323	0.14832457915056318	0.07416228957528159	-0.2782111447631897
yaaW_EZR	713	3	No-FI	1.7457071835151508	1.6545430881434817	2.430139161074758	0.0	-0.1328182745087947	0.29044915555888917	0.14522457777944459	-0.5283546841010802
mbiA_EZR	485	3	No-FI	1.3844718051949991	1.2813790216898444	2.186533660865102	0.0	-0.16707794620473954	0.4725316973570708	0.2362658486785354	-0.8432454776633644
yaaI_EZR	404	4	No-FI	4.1989864525360225	4.392055759466715	5.500966650555824	0.0	0.009415687505939463	0.20286583569489958	0.10143291784744979	-0.3349711636561861
dnaK_EZR	1916	N/A	Hi-FI	0.0317599699712728	0.0108831432489346	0.0040981745641747	0.0	-1.600553804401402	-3.140934392707498	-1.5704671963537489	4.701372719712029
dnaJ_EZR	1130	3	No-FI	0.8407896594053815	1.4230905443611337	1.6045064735646735	0.0	0.7037710759840781	0.7455345915574569	0.37276729577872847	-1.0079672939344022
mokC_EZR	209	2	No-FI	6.522497751034293	5.771301578785489	7.905272870651518	0.0	-0.231967369945425	0.09061253264118596	0.04530626632059298	-0.22834334438378492
hokC_EZR	152	4	No-FI	3.764124545292666	4.375966650555824	4.435177176871614	0.0	0.16184783015733295	0.04989918713312447	0.02494959356656223	-0.029216035169429777
sokC_EZR	58	2	No-FI	7.794070098831686	7.880276995383411	8.690621822969618	0.0	-0.03957011421102985	-0.02969568741997275	-0.014847843709986375	0.03630277429627797
nhaA_EZR	1166	3	No-FI	2.3791827740549665	2.7505378340892714	3.0978791719966474	0.0	0.15380809138471796	0.1940365806000397	0.09701829030001985	-0.2721249372051602
nhaR_EZR	905	3	No-FI	1.9302484185116247	2.313673832876266	2.623066098069636	0.0	0.2059594165751224	0.2556894437571515	0.12784472187857576	-0.35749593407021174
rpsT_EZR	263	N/A	Hi-FI	0.0465940269816795	0.008571213293466499	0.0123734946622878	0.0	-2.4980132290166805	-2.0996701910173448	-1.0498350955086724	2.666779242023348
yaaY_EZR	218	1	No-FI	1.3083061000971083	1.3174804120237138	1.3037189441338055	0.0	-0.04535815979103536	-0.19184542372631846	-0.09592271186315922	0.3046229862801856
ribF_EZR	941	N/A	Hi-FI	0.10829927542298659	0.013719041629150198	0.003092049068045	0.0	-3.0362115320059897	-5.317094754172505	-2.6585473770862524	7.849754079618846
ileS_EZR	2816	N/A	Hi-FI	0.024404150555824	0.015171196010369401	0.0070035823740058	0.0	-0.7412312615037306	-1.9877397606391263	-0.993869880319563	3.0658225138972997
lspA_EZR	494	N/A	Hi-FI	0.000966650555824	0.0050152335517754	0.0090638165477268	0.0	2.3198109824975983	3.0422741189041984	1.5211370594520992	-4.2971865373411315
fkpB_EZR	449	1	No-FI	0.5065345792863363	0.6023029534511469	0.6423920403108352	0.0	0.19438902415611148	0.1560150694910507	0.07800753474552535	-0.19522877443304737
ispH_EZR	950	N/A	Hi-FI	0.0704403347663503	0.0178087558189818	0.0062298084505608	0.0	-2.0392545864597924	-3.6859202429188667	-1.842960121459433	5.463448876044846
rihC_EZR	914	3	No-FI	1.6431985980394126	1.949544331080988	2.219785031299806	0.0	0.1911905557558008	0.24713492630931455	0.12356746315465726	-0.34816135859692393
dapB_EZR	821	N/A	Hi-FI	0.1897608040272003	0.0119288917251297	0.0058387577421821	0.0	-4.047089658771959	-5.2091549520269895	-2.6045774760134948	7.332895033787663
carA_EZR	1148	3	No-FI	0.9513150826115732	1.299747138360702	1.3459143857474616	0.0	0.39479627300212944	0.3138132982054515	0.15690664910272575	-0.391423406008376
carB_EZR	3221	3	No-FI	1.1139750330457339	1.383767023110931	1.5414820184539921	0.0	0.257444617298267	0.281822974204885	0.1409114871024425	-0.383890084575386
caiF_EZR	395	2	No-FI	8.611093232834305	10.051599561948228	11.117422346758357	0.0	0.167717240196259	0.18177582661601344	0.09088791330800672	-0.24705396429460275
caiE_EZR	590	3	No-FI	1.024695464115146	1.4297802098778578	1.3992717353015867	0.0	0.4251586298656408	0.26270276067178966	0.13135138033589483	-0.29611839116443583
caiD_EZR	785	3	No-FI	2.728355185587671	3.3971449945048686	3.4060621919570977	0.0	0.260851775373663	0.1332951191853633	0.06664755959268165	-0.1352079401843845
caiC_EZR	1553	3	No-FI	2.038957635745779	2.4806833279544076	2.5907927935049546	0.0	0.2274662300951591	0.15878364852623328	0.07939182426311664	-0.18881733751200244
caiB_EZR	1217	3	No-FI	2.0453380556503187	2.183382427055413	2.5630044484194228	0.0	0.03878598327914862	0.13871848206511128	0.06935924103255564	-0.21826880901546927
caiA_EZR	1142	3	No-FI	1.5105988747239498	1.9493029027449655	2.119180310801008	0.0	0.3123981223044848	0.30160754007055735	0.15080377003527867	-0.39854652601610063
caiT_EZR	1514	4	No-FI	4.821310111586207	5.326594127438255	5.926990428627159	0.0	0.08834857794737339	0.11109631189306857	0.05554815594653428	-0.15571099383932313
fixA_EZR	770	2	No-FI	6.000966650555824	6.600966650555824	7.28668093627011	0.0	0.08204284775979742	0.0932887205999613	0.04664436029998065	-0.12813358508000303
fixB_EZR	941	3	No-FI	1.7629220171870672	1.9860888609702767	2.307024036315654	0.0	0.11652196522471225	0.2012861891941382	0.1006430945970691	-0.29663632691532626
fixC_EZR	1286	1	No-FI	0.8011221715511584	0.937980647445404	0.99085778585909	0.0	0.17209633678045352	0.11987754894242897	0.05993877447121448	-0.14243046931056375
fixX_EZR	287	3	No-FI	0.7187366853990296	0.5933011453293432	1.2169945251202838	0.0	-0.3321383066381869	0.573009259958527	0.2865046299792635	-1.0657282021436074
yaaU_EZR	1331	3	No-FI	1.4908239007436528	1.8364287091583782	2.130944111111797	0.0	0.2453534884809737	0.3286047146245311	0.16430235731226556	-0.4658900282138939
kefF_EZR	530	1	No-FI	1.4575704241407295	1.531155329801107	1.751910046782239	0.0	0.015615506368740872	0.07858492248374138	0.03929246124187069	-0.12576970201665535
kefC_EZR	1862	3	No-FI	1.0149301306847176	1.083673417473117	1.3607947923388528	0.0	0.03911007994382823	0.23629092400231436	0.11814546200115715	-0.3807815133559144
folA_EZR	479	N/A	Hi-FI	0.009317381244759199	0.0072296985725254	0.0072296985725254	0.0	-0.42142857710924186	-0.5527672154003103	-0.27638360770015513	0.7808024999641032
apaH_EZR	842	N/A	Hi-FI	0.4487101184893157	0.15179800447506392	0.037783752693591195	0.0	-1.6190704412888768	-3.756724002042452	-1.878362001021226	5.721516522974461
apaG_EZR	377	0	Lo-FI	1.0354494091765134	0.9717889317229328	0.8975183746937551	0.0	-0.14698171017323572	-0.39302187409647266	-0.19651093704823633	0.6060425534363758
rsmA_EZR	821	0	Lo-FI	0.7537072108481504	0.7597973448310981	0.6270324240028399	0.0	-0.043829074059419104	-0.45224233567985783	-0.2261211678399289	0.7391275347799566
pdxA_EZR	989	N/A	Hi-FI	0.3690151844284225	0.0080445069764508	0.0060222622848432	0.0	-5.5749719160219025	-6.124009017076776	-3.062004508538388	8.348357723120658
surA_EZR	1286	N/A	Hi-FI	1.1246058418466482	0.271573182437628	0.2062543643971926	0.0	-2.1054460682732645	-2.633701081090588	-1.316850540545294	3.687686445726558
lptD_EZR	2354	N/A	Hi-FI	0.045146769502298	0.014985342144609	0.0064891654241332	0.0	-1.6465102841353918	-2.985296096895506	-1.492648048447753	4.426656733447379
djlA_EZR	815	3	No-FI	1.3052611290834313	1.5322549941141064	1.7015801474883392	0.0	0.17587839817165035	0.19575845930842167	0.09787922965421084	-0.267637966123486
yabP_EZR	650	2	No-FI	10.654812804401976	10.697889727478902	12.628658958248133	0.0	-0.049618557930385165	0.05841801299034888	0.02920900649517444	-0.11390287429404318
yabQ_EZR	158	1	No-FI	2.9693210809355706	3.06425778979633	2.8807134859988617	0.0	-0.010034980212992872	-0.23048511381512782	-0.11524255690756391	0.3807968629542154
rluA_EZR	659	3	No-FI	1.5320743895543065	1.5563536004799514	2.1845781831810136	0.0	-0.03275602288801149	0.3250902026422491	0.16254510132112454	-0.5527356786997523
rapA_EZR	2906	3	No-FI	2.0549928033431604	2.476190325710676	3.023678281663876	0.0	0.21354931693218226	0.3703931164176053	0.18519655820880265	-0.5461387550519481
polB_EZR	2351	3	No-FI	1.6117705637842374	1.7989249661662028	2.0762537624231143	0.0	0.1030490730472381	0.17855820479014373	0.08927910239507186	-0.2632473169678268
araD_EZR	677	1	No-FI	1.3584260301717765	1.4219415397729582	1.644984375814317	0.0	0.01048659429849208	0.08935968449504705	0.04467984224752353	-0.1454372760589144
araC_EZR	878	1	No-FI	0.6592810013530905	0.7105338487335006	0.8267069694624299	0.0	0.05257032216030433	0.13970435433014233	0.06985217716507117	-0.21531714983013578
yabI_EZR	764	3	No-FI	1.302013770974672	1.7339509437495413	1.7038462317076564	0.0	0.3578788262746497	0.201272246454876	0.10063612322743799	-0.21616080199991008
thiQ_EZR	698	1	No-FI	1.5482445875185746	1.5998205187506662	1.843373527346655	0.0	-0.00816289118880864	0.06493684739085082	0.03246842369542541	-0.11094904271435424
thiP_EZR	1610	3	No-FI	1.09723994248129	1.3245691350278737	1.444444911425389	0.0	0.2162045507667802	0.20985794938405217	0.10492897469202607	-0.2776950653844935
thiB_EZR	983	3	No-FI	0.6845882171885809	0.971465124614827	0.9623094786331384	0.0	0.4494861935241273	0.30448629012894113	0.15224314506447056	-0.3576484190401928
sroA_EZR	92	3	No-FI	0.4792275201210414	0.7944449114253892	0.9140101288166936	0.0	0.6737968754389395	0.7447212067180368	0.3723606033590184	-1.0166030527170815
sgrR_EZR	1655	1	No-FI	1.4287612124893587	1.5230210312204764	1.7864651399818057	0.0	0.03673149443954116	0.13556475448241057	0.06778237724120528	-0.21369742599083721
sgrS_EZR	226	3	No-FI	0.7620285974584788	1.0098162080779478	1.1823825797593637	0.0	0.3507361440876255	0.44700168638513926	0.22350084319256963	-0.6280907626126904
sgrT_EZR	131	1	No-FI	0.7185239024642209	0.90173000933445	0.9093635971207096	0.0	0.27221983544021633	0.15304291471182607	0.07652145735591304	-0.16433157937297135
setA_EZR	1178	4	No-FI	3.1104742906237357	3.1469768373130393	3.6817815911330736	0.0	-0.03860757102128032	0.05649127704618273	0.028245638523091365	-0.10702131875073133
leuD_EZR	605	1	No-FI	1.4026195431178075	1.531545162952518	1.6869170637789643	0.0	0.07142462648611803	0.07948712390501911	0.039743561952509554	-0.1086703310129925
leuC_EZR	1400	3	No-FI	1.7102523648415382	2.140252364841538	2.3045380791272523	0.0	0.26813214589813816	0.2434901938986359	0.12174509694931795	-0.3164396078650138
leuB_EZR	1091	3	No-FI	1.367602764213019	1.4409299869444583	1.95055418492796	0.0	0.0199114453116358	0.3254566445244579	0.16272832226222894	-0.5357905924368845
leuA_EZR	1571	3	No-FI	1.3828889930128574	1.6636019147187775	1.772449782319032	0.0	0.2111853479449881	0.1712812121816274	0.0856406060908137	-0.2150735709877163
leuL_EZR	86	2	No-FI	14.338175952881404	13.37305967381164	14.942827115672104	0.0	-0.15597146790621075	-0.1271865637844991	-0.06359328189224955	0.15998711700542828
leuO_EZR	944	2	No-FI	12.221305633606672	13.289102243776165	15.61007682004735	0.0	0.06540567602458092	0.16630102937652147	0.08315051468826073	-0.25536649028600883
yabR_EZR	44	0	Lo-FI	1.000966650555824	0.5236939232830967	0.6146030141921877	0.0	-0.9900376879797093	-0.8904453484034159	-0.44522267420170797	1.1540630180124567
ilvI_EZR	1724	3	No-FI	1.535769434778562	1.7625675786300699	1.9841453048481674	0.0	0.14327738339205587	0.18277785456916174	0.09138892728458087	-0.2568706298179176
ilvH_EZR	491	3	No-FI	3.060029787012036	3.371638748315498	4.143532842001853	0.0	0.08446472238024327	0.2505374731445862	0.1252687365722931	-0.38940754778089587
cra_EZR	1004	0	Lo-FI	1.0109268099183737	0.6692933437829156	0.6334367700777364	0.0	-0.6504075288842884	-0.8611842176102024	-0.4305921088051012	1.218504519722241
mraZ_EZR	458	N/A	Hi-FI	0.038084554485955	0.0184338994641209	0.0053334627828982	0.0	-1.1022842807349598	-3.0228397858615272	-1.5114198929307634	4.670638216190891
rsmH_EZR	941	N/A	Hi-FI	0.0073428460924871	0.0062801468363766	0.000966650555824	0.0	-0.28098061909988026	-3.112051193813488	-1.556025596906744	5.09309178332252
ftsL_EZR	365	N/A	Hi-FI	0.011925554665413	0.000966650555824	0.000966650555824	0.0	-3.6803576577839365	-3.811696296075004	-1.905848148037502	5.1260412741970285
ftsI_EZR	1766	N/A	Hi-FI	0.0060629132964808	0.0100266732058806	0.0122916788683947	0.0	0.670320361743193	0.8328206970367091	0.4164103485183545	-1.1645943744801173
ftsO_EZR	173	N/A	Hi-FI	0.000966650555824	0.000966650555824	0.000966650555824	0.0	-0.05543954920937999	-0.1867781875004475	-0.09338909375022375	0.2928171294309525
murE_EZR	1487	N/A	Hi-FI	0.0150890446378683	0.011726569856429201	0.0063466102061266	0.0	-0.4191599420193137	-1.436221508572248	-0.718110754286124	2.2539825336139754
murF_EZR	1358	N/A	Hi-FI	0.0282126004821862	0.0083304208061921	0.0068576667561185	0.0	-1.8153179215322561	-2.227328134982063	-1.1136640674910314	3.107107584459353
mraY_EZR	1082	N/A	Hi-FI	0.0296172975059164	0.0166782956574875	0.0055877226445485	0.0	-0.8839076856346253	-2.592885875130408	-1.296442937565204	4.026840563339138
murD_EZR	1316	N/A	Hi-FI	0.0260426383977692	0.0116049484281644	0.008565434750352801	0.0	-1.2215750541241315	-1.7910554246042985	-0.8955277123021492	2.577900689632454
ftsW_EZR	1244	N/A	Hi-FI	0.0877833708130587	0.0073975187230265	0.009005235764827198	0.0	-3.624273870856956	-3.4718899043902285	-1.7359449521951142	4.578391883698062
murG_EZR	1067	N/A	Hi-FI	0.013150343151887699	0.0178363787657583	0.0028410648013722003	0.0	0.38428274589620237	-2.3973749907378723	-1.1986874953689362	4.123719233195188
murC_EZR	1475	N/A	Hi-FI	0.0077463115727731	0.0219835997083663	0.0057124132676884	0.0	1.4494066549289233	-0.626187362519774	-0.313093681259887	1.5267811558425979
ddlB_EZR	920	N/A	Hi-FI	0.0998796940340848	0.009662302729737001	0.010749259251476101	0.0	-3.425191991321798	-3.402732344467392	-1.7013661722336957	4.529489910338386
ftsQ_EZR	830	N/A	Hi-FI	0.0636172529654625	0.0130148433269083	0.008195566218474601	0.0	-2.344699681279085	-3.143280732850406	-1.571640366425203	4.457234660990982
ftsA_EZR	1262	N/A	Hi-FI	0.0706972369266639	0.008890580825237599	0.019191690175475302	0.0	-3.046743801129192	-2.0679502459933725	-1.0339751229966863	2.4310024762792235
ftsZ_EZR	1151	N/A	Hi-FI	0.0826347652387084	0.0061795089398379	0.0070483186705068	0.0	-3.7966243114584786	-3.7381759941376234	-1.8690879970688117	4.964751886409879
lpxC_EZR	917	N/A	Hi-FI	0.0075097258011893	0.000966650555824	0.0053287007194008	0.0	-3.0131334267160312	-0.6817546118117139	-0.34087730590585696	0.13187987744751273
secM_EZR	512	N/A	Hi-FI	0.000966650555824	0.000966650555824	0.004872900555824	0.0	-0.05543954920937999	2.1469362385936055	1.0734681192968027	-3.5967069140591357
secA_EZR	2705	N/A	Hi-FI	0.0216690535133101	0.0083603658977833	0.0094694231990772	0.0	-1.4294376988192106	-1.3810658704273857	-0.6905329352136929	1.8252972177725728
mutT_EZR	389	1	No-FI	2.3043085528694487	2.3377275760056957	2.5742314320468265	0.0	-0.03466664241390327	-0.02697033529304793	-0.013485167646523966	0.03339501135044547
yacG_EZR	197	3	No-FI	1.198936193703032	1.909596092180189	1.615179848525367	0.0	0.6160730881045817	0.24316174701874665	0.12158087350937333	-0.19991188232971718
zapD_EZR	743	3	No-FI	2.1099841471910863	2.146323312736174	2.6173865698021226	0.0	-0.030804295152550454	0.12411666898608664	0.062058334493043314	-0.21712921336099453
coaE_EZR	620	N/A	Hi-FI	0.3235472957171143	0.100966650555824	0.0380634247493723	0.0	-1.73553732089446	-3.2742775276172864	-1.6371387638086432	4.878616772397324
yacM_EZR	44	N/A	Hi-FI	0.0464211960103694	0.000966650555824	0.000966650555824	0.0	-5.641084982507124	-5.772423620798191	-2.8862118103990957	7.740344373827945
guaC_EZR	1043	3	No-FI	1.8715323264906274	2.085338654390915	2.3346195748127756	0.0	0.1006221762255135	0.13218932734293776	0.06609466367146888	-0.1867748201630584
hofC_EZR	1202	1	No-FI	1.7597020914876043	1.872014903467637	2.168187948392762	0.0	0.03382116264277246	0.11438042529462067	0.05719021264731033	-0.17936032127677692
hofB_EZR	1385	3	No-FI	1.273168816620806	1.5222662895449937	1.6948294664403005	0.0	0.20235747490053496	0.22593820236302525	0.11296910118151263	-0.3091111789715304
ppdD_EZR	440	3	No-FI	1.6077848323740058	1.7464211960103693	2.035057559646733	0.0	0.06388765052892265	0.15321706726235762	0.07660853363117881	-0.23406589526095517
nadC_EZR	893	N/A	Hi-FI	0.7176519809029684	0.08159375021987769	0.027842350443841903	0.0	-3.1921933839812353	-4.874709665324972	-2.437354832662486	7.060451647547875
ampD_EZR	551	3	No-FI	0.7160301714269673	1.013670824784499	1.0354494091765134	0.0	0.44605739959032054	0.3453865945683132	0.1726932972841566	-0.4269585244170819
ampE_EZR	854	3	No-FI	1.2211071657783064	1.6613881962232713	1.731645807464489	0.0	0.3887598418847545	0.31717586400920733	0.15858793200460367	-0.39903982605376076
aroP_EZR	1373	3	No-FI	2.4474342397765083	2.64918223686318	3.006793307511396	0.0	0.05883744418497727	0.1101774138058047	0.05508870690290235	-0.16401654161468207
pdhR_EZR	764	3	No-FI	0.7548933521265047	1.0166734568385465	0.9682441374668188	0.0	0.3740720816655779	0.17231983204759047	0.08615991602379523	-0.16250902619079147
aceE_EZR	2663	0	Lo-FI	0.6025438191626584	0.6096786295269092	0.515424029451806	0.0	-0.03845673486891821	-0.4120845523701939	-0.20604227618509696	0.6739886756606838
aceF_EZR	1892	N/A	Hi-FI	0.4142858894564582	0.4697827182091009	0.3265480459046612	0.0	0.12592740994108276	-0.5301095955338186	-0.2650547977669093	0.9254917958700587
lpd_EZR	1424	N/A	Hi-FI	0.2341127179715543	0.1575677741513296	0.0999835044884082	0.0	-0.6266703547801304	-1.4142194968013153	-0.7071097484006577	2.1481423764088152
yacH_EZR	1853	3	No-FI	1.3387971956178855	1.5087917989638109	1.7840211567619761	0.0	0.11701675604721323	0.2274171027012148	0.11370855135060738	-0.3400229191529535
acnB_EZR	2597	0	Lo-FI	0.4537968392350693	0.4206817063894782	0.39796318501866573	0.0	-0.16475702669842773	-0.37618977257946784	-0.18809488628973392	0.5720639453996371
yacL_EZR	362	1	No-FI	0.7910218991746085	0.8932318439259898	0.9926793577381444	0.0	0.11987749950962953	0.1408319692974051	0.07041598464870255	-0.1947607823257987
speD_EZR	794	0	Lo-FI	1.0450472550898289	0.8498331492963782	0.7465585901024235	0.0	-0.3537562041520915	-0.6720189742849327	-0.33600948714246637	1.0021128890908575
speE_EZR	866	0	Lo-FI	0.7284493295396577	0.6037380131424291	0.4732530246897732	0.0	-0.32634553167837743	-0.808995083736236	-0.404497541868118	1.239543295667601
yacC_EZR	347	3	No-FI	0.5802173710169191	0.6436179473857951	0.7675372557431439	0.0	0.09417151843332738	0.21686510337732462	0.10843255168866231	-0.3300513328177652
cueO_EZR	1550	1	No-FI	0.876450521523566	0.9551601989429208	1.0680634247493723	0.0	0.06863052378459966	0.09847457996708063	0.04923728998354031	-0.14124745868360114
gcd_EZR	2390	3	No-FI	1.3348578639449453	1.5662386170830205	1.7750252279616816	0.0	0.17517834383194425	0.2243752104018803	0.11218760520094014	-0.315565902725819
hpt_EZR	536	3	No-FI	1.0793248595110478	1.0308173968244807	1.4804442624961225	0.0	-0.12177991703023172	0.2691228294528227	0.13456141472641134	-0.4891313547647817
can_EZR	662	N/A	Hi-FI	0.1928095508579388	0.0493050191358844	0.000966650555824	0.0	-2.022809644541976	-7.8267445399856115	-3.9133722699928057	12.37030435179536
yadG_EZR	926	3	No-FI	0.8832560674024763	1.1046383568193228	1.2039904086551758	0.0	0.26723091983295305	0.26014205205430807	0.13007102602715404	-0.34449311347952916
yadH_EZR	770	3	No-FI	1.1386289882181615	1.213953663542837	1.6386289882181615	0.0	0.03697607124026714	0.33841331999634505	0.16920665999817253	-0.5516968429138194
yadI_EZR	440	3	No-FI	2.2464211960103695	2.646421196010369	2.6964211960103692	0.0	0.18097469214575734	0.07663923031741637	0.03831961515870819	-0.06740715314710817
yadE_EZR	1229	3	No-FI	1.3817640468129435	1.696654201410177	1.8829845512881267	0.0	0.2407417281263473	0.2597316972335256	0.1298658486167628	-0.35263891934709357
panD_EZR	380	1	No-FI	0.6562298084505609	0.5720192821347714	0.7483350716084556	0.0	-0.2535768977718508	0.0027050747763661676	0.0013525373881830838	-0.0890340905512272
rpnC_EZR	902	3	No-FI	2.134004344569128	2.274802570733208	2.8712548988928526	0.0	0.03673867725641333	0.24134011229575236	0.12067005614787618	-0.3899872947407828
panC_EZR	851	1	No-FI	1.2559607751151658	1.3910959102503009	1.4486752286991846	0.0	0.09199093374031819	0.0191646048565966	0.0095823024282983	-0.0012773635142216064
panB_EZR	794	3	No-FI	1.2503369276339096	1.314568665669174	1.7150724440067056	0.0	0.016833043434740402	0.26917441952363014	0.13458720976181507	-0.44301301806113674
yadC_EZR	1238	2	No-FI	19.351532078665677	20.626168589166486	22.827299445386195	0.0	0.03658851891227233	0.05153421556609761	0.025767107783048804	-0.0736941863060719
yadK_EZR	596	2	No-FI	17.193919670690054	17.782845845186696	21.128483429079314	0.0	-0.006851798723199742	0.11051255777983648	0.05525627888991824	-0.1864715292074607
yadL_EZR	605	2	No-FI	19.377826154688055	19.61088400592773	22.529892270390533	0.0	-0.03819171466472948	0.030655492390443406	0.015327746195221703	-0.0638230588723155
yadM_EZR	569	2	No-FI	19.992179304334385	20.695167002049672	23.8849736804328	0.0	-0.005581404327926087	0.06988935383213946	0.03494467691606973	-0.1183427244962078
htrE_EZR	2597	2	No-FI	13.87274177570022	14.74143642337061	16.633619711780312	0.0	0.03218461336124445	0.07507101955199369	0.037535509775996845	-0.11439016146624134
yadV_EZR	740	2	No-FI	12.514480164069338	13.09826394785312	15.194209893799068	0.0	0.010337695001055636	0.09314510396184028	0.04657255198092014	-0.15179594160271526
yadN_EZR	584	2	No-FI	17.822884458775004	19.465007746446233	21.317747472473634	0.0	0.07171252784577398	0.07154597533180596	0.03577298766590298	-0.09533911627108527
folK_EZR	479	N/A	Hi-FI	2.2389624751904793	0.35587270483557343	0.0427203040005004	0.0	-2.708836709566682	-5.898542812854256	-2.949271406427128	8.927959118234865
pcnB_EZR	1397	N/A	Hi-FI	0.5564426705987732	0.2815679390311282	0.134109098658902	0.0	-1.0381895362134554	-2.2396041236546536	-1.1198020618273268	3.3866103606866043
gluQ_EZR	926	1	No-FI	1.6208370609229945	1.9048543395407052	1.9361718341411367	0.0	0.177502065397537	0.06968974187109933	0.034844870935549666	-0.056982214652653226
dksA_EZR	455	N/A	Hi-FI	0.38777983736901084	0.2669007164898899	0.0998677494569229	0.0	-0.5943741632348323	-2.143925214690008	-1.071962607345004	3.3750839700717354
sfsA_EZR	704	3	No-FI	1.9626143778285514	2.2367621051012785	2.7168757414649147	0.0	0.13319554062577788	0.28239366246209685	0.14119683123104843	-0.42625759056156876
thpR_EZR	530	3	No-FI	1.2254949524426162	1.4405892920652579	2.0481364618765787	0.0	0.17785499458790144	0.5541691119094302	0.2770845559547151	-0.8643301883197498
hrpB_EZR	2429	3	No-FI	1.1767591577604348	1.5135232582132958	1.735013583450019	0.0	0.30765221553288324	0.3733496898364199	0.18667484491820996	-0.5196987445497387
mrcB_EZR	2534	0	Lo-FI	0.8000984579749243	0.6955207152756346	0.7440605732077578	0.0	-0.2575236099229467	-0.29153565817829635	-0.14576782908914818	0.40005156032284506
fhuA_EZR	2243	1	No-FI	1.848938117341379	1.9184878275509198	2.224328219882618	0.0	-0.0021668774334391294	0.07989455949713753	0.039947279748568765	-0.13387989163970893
fhuC_EZR	797	1	No-FI	0.8014685326135405	0.890552597858208	0.891807303002499	0.0	0.09661539498732025	-0.032692051749692086	-0.016346025874846043	0.08669188457859356
fhuD_EZR	890	3	No-FI	1.148157661791779	1.1211913696569475	1.452652043814251	0.0	-0.08972776724892678	0.1525902232275576	0.0762951116137788	-0.2842262944622383
fhuB_EZR	1982	3	No-FI	1.102883905853503	1.3274045920290833	1.4025811813328168	0.0	0.21188768616606277	0.1600251540295002	0.0800125770147501	-0.1960793613271461
hemL_EZR	1280	0	Lo-FI	0.643154150555824	0.568935400555824	0.45565415055582403	0.0	-0.23233926009083872	-0.6840035411653888	-0.3420017705826944	1.062559481912035
yadX_EZR	47	3	No-FI	0.0435198420451857	0.1073496292792282	0.17117941651327082	0.0	1.2471324343350005	1.788985822188787	0.8944929110943936	-2.5659322255363115
clcA_EZR	1421	1	No-FI	1.3289047223362602	1.5259490573116297	1.4274268898239448	0.0	0.14402957814905537	-0.08359900450646457	-0.041799502253232285	0.1873415335604594
yadW_EZR	65	N/A	Hi-FI	0.2163512659404394	0.20096665055582402	0.1086589582481317	0.0	-0.16185899866553566	-1.1803466293944616	-0.5901733146972308	1.913291382768924
erpA_EZR	344	N/A	Hi-FI	0.192827115672103	0.0939899063697774	0.000966650555824	0.0	-1.0921697508674577	-7.826875962500666	-3.913437981250332	12.680736687211954
yadS_EZR	623	1	No-FI	0.8548992348254869	0.9624433760774932	1.0057820598656153	0.0	0.1155077325788137	0.047713250205036	0.023856625102518	-0.04101950614878877
btuF_EZR	800	1	No-FI	1.683466650555824	1.3772166505558239	2.027216650555824	0.0	-0.3451191625793367	0.08128695003800301	0.040643475019001514	-0.2505179709231173
mtn_EZR	698	N/A	Hi-FI	0.2832016075758813	0.1900783984068268	0.0869265359426434	0.0	-0.6306744188096431	-1.8907390834162878	-0.945369541708144	2.9410069994239323
dgt_EZR	1517	2	No-FI	5.307492688789179	5.568534218123393	6.7201492477872025	0.0	0.013827594989242797	0.15368460789030935	0.07684230394515468	-0.251531814820768
degP_EZR	1424	1	No-FI	1.9581295719041383	2.137202605612004	2.273438560668184	0.0	0.07080789890343753	0.028621595443242054	0.014310797721621025	-0.02410002610425757
cdaR_EZR	1157	1	No-FI	1.7961265468393157	2.0182527352576396	2.1911135822757895	0.0	0.11277829838238174	0.09999708541420027	0.049998542707100135	-0.12906904289620652
yaeH_EZR	386	3	No-FI	1.3584796039236995	1.5657334899340623	1.8144381531464975	0.0	0.14940621189728054	0.23075178927552686	0.11537589463776343	-0.3347842448267846
yaeI_EZR	812	3	No-FI	2.253429704743016	2.395055320506563	3.2583558131174004	0.0	0.032496984024686926	0.3452435213648788	0.1726217606824394	-0.5645735409332356
dapD_EZR	824	N/A	Hi-FI	0.1053355825946589	0.017956941817959902	0.000966650555824	0.0	-2.6078188375873754	-6.954560886770062	-3.477280443385031	10.721661865420977
glnD_EZR	2672	0	Lo-FI	0.8580025786995366	0.5698289260049259	0.6839756325917522	0.0	-0.6458926744250536	-0.513815242827613	-0.2569076214138065	0.6410611799043371
map_EZR	794	N/A	Hi-FI	0.3322009074827761	0.027415013276227	0.0072638797749675	0.0	-3.6544574861673373	-5.701950066962479	-2.8509750334812396	8.285097616215019
tff_EZR	135	N/A	Hi-FI	0.0231888727780462	0.0157814653706388	0.0157814653706388	0.0	-0.6106410693818862	-0.7419797076729546	-0.3709898538364773	1.0330858229942956
rpsB_EZR	725	N/A	Hi-FI	0.0064838919351343	0.0120011333144446	0.017518374693755	0.0	0.8327991512004491	1.2471587931493486	0.6235793965746743	-1.8009982715154313
tsf_EZR	851	N/A	Hi-FI	0.0397445588989497	0.017417884398362102	0.0115424437403128	0.0	-1.2456275128641927	-1.9705868534079674	-0.9852934267039836	2.869102251391881
pyrH_EZR	725	N/A	Hi-FI	0.0602769953834102	0.0092425126247895	0.0037252712454791	0.0	-2.760690040003587	-4.202968312045401	-2.1014841560227007	6.084717173407807
frr_EZR	557	N/A	Hi-FI	0.049440618239845496	0.0189199719202764	0.008147979101604901	0.0	-1.4412263854958	-2.78796078620102	-1.39398039310051	4.166192515169766
dxr_EZR	1196	N/A	Hi-FI	0.0444449114253892	0.013508456575890799	0.0151806973785664	0.0	-1.7735949537616476	-1.7365583718341142	-0.8682791859170571	2.303065635136308
ispZ_EZR	60	N/A	Hi-FI	0.000966650555824	0.000966650555824	0.034299983889157296	0.0	-0.05543954920937999	4.962291451343427	2.4811457256717135	-8.288965601975505
ispU_EZR	761	N/A	Hi-FI	0.008851013236507301	0.010165073683287802	0.008851013236507301	0.0	0.14426659862469293	-0.1867781875004484	-0.0933890937502242	0.35938584537564494
cdsA_EZR	857	N/A	Hi-FI	0.0184695677086828	0.000966650555824	0.0079678174169675	0.0	-4.311451388866983	-1.399671793621998	-0.699835896810999	0.895635859747669
rseP_EZR	1352	N/A	Hi-FI	0.026854224520321	0.013540615052865398	0.0054045203783092	0.0	-1.043295338377085	-2.4996887508994723	-1.2498443754497361	3.8183828053734254
bamA_EZR	2432	N/A	Hi-FI	0.25672322950319243	0.0305719137137187	0.0104238873979292	0.0	-3.1253746240206155	-4.809026721253546	-2.404513360626773	6.9732529940823715
skp_EZR	485	N/A	Hi-FI	0.027770774267164202	0.0215852072568549	0.000966650555824	0.0	-0.41896400486264707	-5.031207328575012	-2.515603664287506	8.24569087933747
lpxD_EZR	1025	N/A	Hi-FI	0.0526739676289947	0.010722748116799598	0.0068203090924093	0.0	-2.3518549834663522	-3.1359592931218607	-1.5679796465609304	4.442647160714317
fabZ_EZR	455	N/A	Hi-FI	0.0229446725338459	0.0053622549514283	0.009757859347032698	0.0	-2.1526870461650605	-1.4203008112177136	-0.7101504056088568	1.6496056699745025
lpxA_EZR	788	N/A	Hi-FI	0.028885432281712302	0.008580863753793501	0.012387970352778301	0.0	-1.806586852030125	-1.4081804373986095	-0.7040902186993048	1.7447717783209742
lpxB_EZR	1148	N/A	Hi-FI	0.0305833752944999	0.0088063718101794	0.0044509711133152	0.0	-1.8515675237560645	-2.967333781270142	-1.483666890635071	4.328367127531548
rnhB_EZR	596	N/A	Hi-FI	0.2090203418309918	0.0664028921665622	0.0831814156564951	0.0	-1.7097649168434526	-1.516088396128823	-0.7580441980644115	1.9568923546002208
dnaE_EZR	3482	N/A	Hi-FI	0.0193468917964902	0.0167621703720215	0.0049873283272197	0.0	-0.262332394070822	-2.1425409070282715	-1.0712704535141357	3.483457380356845
accA_EZR	959	N/A	Hi-FI	0.0176506964369501	0.011394179231527801	0.000966650555824	0.0	-0.686867652478842	-4.377365036085806	-2.188682518042903	7.066652509316729
ldcC_EZR	2141	3	No-FI	0.902881643549752	1.021984866342839	1.1985378789537688	0.0	0.12332549764505786	0.22188853157519267	0.11094426578759632	-0.32870572007696847
yaeR_EZR	389	0	Lo-FI	0.8929974988848729	0.7747455708643073	0.7490386299902713	0.0	-0.2603730817434662	-0.44039419777055544	-0.2201970988852777	0.6471993023697702
tilS_EZR	1298	N/A	Hi-FI	0.5733857568732355	0.237484370124391	0.0471916120350227	0.0	-1.3271130505680904	-3.7896818964531365	-1.894840948226568	5.87376547723253
rof_EZR	254	3	No-FI	0.890730430083383	0.9301005088235406	1.264746178114879	0.0	0.006958194640888468	0.3190089051421042	0.1595044525710521	-0.5293621103565442
yaeP_EZR	200	3	No-FI	0.735966650555824	1.080966650555824	1.0559666505558238	0.0	0.4991701663573064	0.33407378596550574	0.16703689298275287	-0.39039958782340745
yaeQ_EZR	545	3	No-FI	1.182618026702613	1.3624345404640807	1.5881226138585762	0.0	0.14876319316136422	0.23855994169047956	0.11927997084523978	-0.3480121717636778
arfB_EZR	422	1	No-FI	1.8943315794657767	2.095753380413644	2.2663694941577197	0.0	0.09034052832206707	0.07191602151070353	0.035958010755351766	-0.08974652641048353
nlpE_EZR	710	3	No-FI	1.0319525660487816	1.3544877773163873	1.324910312527655	0.0	0.3369311672812676	0.1737398563224409	0.08686992816122045	-0.1772560381103123
yaeF_EZR	824	3	No-FI	2.2618889806529117	2.413588009779125	2.6696559709441736	0.0	0.038211765515671736	0.052347531548763815	0.026173765774381907	-0.07450863074271578
proS_EZR	1718	N/A	Hi-FI	0.0411296307653699	0.0137722384487227	0.014936382802622598	0.0	-1.6338546048845126	-1.6481255000395736	-0.8240627500197868	2.2022576317711184
trmO_EZR	707	3	No-FI	0.8821547693677052	1.2074730154780302	1.3574022941201802	0.0	0.39744770268258456	0.4349664727286294	0.21748323636431469	-0.5924615536535207
rcsF_EZR	404	3	No-FI	2.2955211060013685	2.6494815020409725	2.9341349673875077	0.0	0.15144880883717438	0.16733535075644568	0.08366767537822284	-0.22840931498168465
metQ_EZR	815	0	Lo-FI	1.5518868959545968	1.5911506996355782	1.4132365892061307	0.0	-0.019392483224141	-0.32179859617097234	-0.16089929808548617	0.5298668325435736
metI_EZR	653	1	No-FI	0.9397109078299436	1.031594521918764	1.0805991160994688	0.0	0.07914756768628645	0.014764319278733517	0.0073821596393667584	0.0017753237642062908
metN_EZR	1031	1	No-FI	1.8244390074908383	1.849657242214408	2.2279307630679477	0.0	-0.035634519040724344	0.10147329030934915	0.05073664515467457	-0.18100032352915668
gmhB_EZR	575	N/A	Hi-FI	0.6774883896862588	0.1105318679471283	0.0461840418601718	0.0	-2.671173392427421	-4.061508067100455	-2.0307540335502274	5.878788981024951
dkgB_EZR	803	1	No-FI	1.7543913080900704	1.9250015197961727	1.9150388796965463	0.0	0.07844946612027415	-0.06037507451499191	-0.030187537257495956	0.12677494623174457
yafC_EZR	914	1	No-FI	1.697903193225408	1.9451679634661083	2.0283189481488217	0.0	0.14070098149401333	0.06975213763610622	0.03487606881805311	-0.06935323556217259
yafD_EZR	800	3	No-FI	0.907216650555824	1.084716650555824	1.5747166505558239	0.0	0.2023596581254939	0.6087950464960782	0.3043975232480391	-0.9472051914516324
yafE_EZR	623	3	No-FI	2.352491530170591	2.405461032578296	2.7537756393198687	0.0	-0.023315649365319935	0.04044330611961122	0.02022165305980561	-0.07517739332112534
mltD_EZR	1358	3	No-FI	1.3647369009240125	1.5274762234571493	1.7947810835455147	0.0	0.10708752434835023	0.20840684631976403	0.10420342315988201	-0.3116489024168233
gloB_EZR	755	3	No-FI	0.5175229419465525	0.6327547300260227	0.8446752598273471	0.0	0.23458401860124967	0.519995789101224	0.259997894550612	-0.7884649756349569
ykfO_EZR	32	N/A	Hi-FI	0.000966650555824	0.000966650555824	0.094716650555824	0.0	-0.05543954920937999	6.427701616744984	3.2138508083724924	-10.731315877644768
yafS_EZR	722	3	No-FI	1.2031827170378182	1.3984735757635802	1.6159250993092864	0.0	0.16155769618766808	0.238726392065074	0.11936319603253699	-0.34402475471256727
rnhA_EZR	467	N/A	Hi-FI	0.4656347447742394	0.1701315327828047	0.0823371002346248	0.0	-1.5079877026078958	-2.686362355380308	-1.343181177690154	3.9746080247645486
dnaQ_EZR	731	N/A	Hi-FI	0.1117737640989156	0.036534366014100296	0.000966650555824	0.0	-1.6686950656727624	-7.040149616323129	-3.520074808161564	11.177351005314293
yafT_EZR	785	2	No-FI	16.259565376670473	17.58822779705264	18.682495312976208	0.0	0.05788187966238123	0.013620278626098603	0.006810139313049301	-0.0034065044893705904
ykfM_EZR	479	4	No-FI	3.8610919115161577	3.846478132810521	4.391363310263549	0.0	-0.06091033992819228	-0.001118187120046965	-0.0005590935600234825	-0.018439801442652486
yafV_EZR	770	3	No-FI	1.5399276895168628	1.8555121051012784	2.060706910296084	0.0	0.21351525601004306	0.23349853291277778	0.11674926645638889	-0.3179924695179486
ivy_EZR	473	3	No-FI	2.5358503714860565	3.0876474116551895	3.398429652669989	0.0	0.2285988454452692	0.23562045051480696	0.11781022525740348	-0.3165011357095885
fadE_EZR	2444	1	No-FI	1.6674969287882297	1.7427833445001775	2.0611139500648257	0.0	0.00826957737519729	0.11896197570014899	0.05948098785007449	-0.19551343370851587
gmhA_EZR	578	N/A	Hi-FI	0.6878178616284883	0.0269182076492496	0.0199977924243361	0.0	-4.73081187394231	-5.290892115141102	-2.645446057570551	7.241216233921067
yafJ_EZR	767	4	No-FI	2.824956220308105	2.7662860768921993	3.244773690973034	0.0	-0.08571769752780556	0.013111162881831229	0.0065555814409156135	-0.050424503978987234
dpaA_EZR	740	1	No-FI	2.7833990829882564	2.788804488393662	3.110426110015284	0.0	-0.052640529425329374	-0.026513729616492787	-0.013256864808246394	0.026642706219044854
yafQ_EZR	278	3	No-FI	1.0837004635054641	1.7491680894047448	1.792333557030644	0.0	0.6352633364098172	0.5390949148148351	0.26954745740741753	-0.6867370792214527
dinJ_EZR	260	3	No-FI	1.8548128044019778	2.0740435736327476	2.6163512659404393	0.0	0.10573306360324375	0.30950446833571743	0.15475223416785872	-0.48059642602511443
yafL_EZR	749	3	No-FI	0.8848117773916051	1.1491642473515515	1.4842777319977465	0.0	0.32170297055592784	0.5595403869559268	0.2797701934779634	-0.8253329880745688
rayT_EZR	497	3	No-FI	0.9768217813405322	1.256499849750995	1.4335622239964678	0.0	0.3078036742360206	0.3666590635854576	0.1833295317927288	-0.5084972145637557
dinB_EZR	1055	3	No-FI	1.3194500628780987	1.6625780249634068	1.6796396363378143	0.0	0.2780457486922176	0.16143680094502882	0.08071840047251441	-0.17637941867764217
yafN_EZR	293	0	Lo-FI	0.6767345686445612	0.6426048758117967	0.4617175037981448	0.0	-0.13009770731925058	-0.7383578467493352	-0.3691789233746676	1.187230508809142
yafO_EZR	398	2	No-FI	10.925589766133712	11.581368660606076	12.455740519902559	0.0	0.028655049835368374	0.002321448998938269	0.0011607244994691346	0.00568260161355901
yafP_EZR	452	2	No-FI	13.671320632856709	14.799639216927506	15.828400278874408	0.0	0.05896984504822056	0.024584654941593787	0.012292327470796893	-0.02131780988658279
pepD_EZR	1457	4	No-FI	2.740843109032145	2.6097518255729826	3.1883379614686587	0.0	-0.12614667699321225	0.03140662656785831	0.015703313283929158	-0.09439326994416794
gpt_EZR	458	0	Lo-FI	0.9987832444422868	0.9092635937872652	0.6319710173680511	0.0	-0.19091257846634505	-0.8470914094429548	-0.4235457047214773	1.3481814895828093
frsA_EZR	1244	1	No-FI	1.7598090942857274	1.820902341874152	2.01543610393203	0.0	-0.006204931499044886	0.008894925691938838	0.004447462845969419	-0.016893186652913023
phoE_EZR	1055	2	No-FI	15.36115622401554	16.08722257472644	18.04077707709611	0.0	0.011188909232126676	0.04519648332835491	0.022598241664177454	-0.07159783580321595
proB_EZR	1103	0	Lo-FI	0.8695069950707832	0.7271679198214632	0.7099421718613543	0.0	-0.313348628950711	-0.47927430628618795	-0.23963715314309397	0.6943409674934096
proA_EZR	1253	0	Lo-FI	1.0552364031495989	0.8078301780897426	0.7368006489596548	0.0	-0.4408818424430096	-0.7049981903732445	-0.35249909518662226	1.0280363698077377
ykfI_EZR	341	3	No-FI	1.7429021344267914	2.203312691611542	2.490702720937056	0.0	0.28274314291415004	0.32828308769721937	0.16414154384860968	-0.45289076519064897
yafW_EZR	317	4	No-FI	3.7990739060763286	3.900020278316077	4.871629111123648	0.0	-0.01760570190741073	0.17197833602614931	0.08598916801307466	-0.29249912734605243
ykfG_EZR	476	3	No-FI	2.732059087530614	2.7677733732449	3.458949843833135	0.0	-0.03670241584724199	0.1535672208908978	0.0767836104454489	-0.26817950676724367
yafX_EZR	458	3	No-FI	2.0839360828702342	2.599219925664994	2.983499401647527	0.0	0.2633281304455488	0.33091627116157896	0.16545813558078948	-0.46375107512078195
ykfF_EZR	239	3	No-FI	1.2394603744051964	1.6955273200118908	2.0428076547399243	0.0	0.3965823323224204	0.5340630335436714	0.2670315167718357	-0.7579109451319788
ykfB_EZR	467	3	No-FI	2.836084423575096	3.15514223942092	3.679767507086873	0.0	0.09836501786056218	0.1889359512880293	0.09446797564401466	-0.28210491285986145
yafY_EZR	443	3	No-FI	1.7413729710975847	2.2086415941224153	2.6375354993142888	0.0	0.2874945403923035	0.412187088392995	0.2060935441964975	-0.5911469671908905
yafZ_EZR	821	3	No-FI	1.2396999026873707	1.5880555665119749	1.9388472839297584	0.0	0.30183091844792376	0.4584300584748905	0.22921502923744522	-0.6634397913088428
ykfA_EZR	863	3	No-FI	1.404211146500204	1.5664359437192075	2.01603038172616	0.0	0.10228634041536744	0.3349793078739606	0.1674896539369803	-0.5242033996514784
perR_EZR	893	3	No-FI	1.819555676311703	2.1655803123699338	2.453374265337459	0.0	0.19572793108446895	0.24440295146683966	0.12220147573341983	-0.34209560874990974
IS911A-1_EZR	428	3	No-FI	1.2042376785932072	1.2813404823315249	1.6294713234530203	0.0	0.034094172681371826	0.24950561250097408	0.12475280625048703	-0.4044779632744995
eyeA_EZR	74	0	Lo-FI	1.0550207046098778	0.527993677582851	0.5550207046098781	0.0	-1.0541183017094726	-1.1134360031859554	-0.5567180015929777	1.5043539047401016
ykfC_EZR	1145	1	No-FI	1.4158138121278763	1.6018400130012387	1.749438266276348	0.0	0.12265895867618237	0.11848201354492849	0.05924100677246424	-0.15658370301615332
mmuP_EZR	1403	1	No-FI	1.340952395388326	1.5284078479898937	1.6609809057233218	0.0	0.13333199987882427	0.12199927937044308	0.060999639685221534	-0.1588881323244637
mmuM_EZR	932	3	No-FI	1.5342284531309311	1.95482931150003	2.1383057063498154	0.0	0.2940897707483153	0.29217661529035366	0.14608830764517683	-0.388931101901151
afuC_EZR	1046	1	No-FI	1.6185574727355563	1.8059379698674876	1.7887295568655754	0.0	0.10260019639013473	-0.04255150337033453	-0.021275751685167266	0.10511923774726913
ISX_EZR	311	3	No-FI	1.1938926955719011	1.8916418917133804	2.3996804769223834	0.0	0.6085262713304804	0.8203909566984153	0.41019547834920767	-1.164476170720532
yagB_EZR	350	4	No-FI	4.958109507698682	4.958109507698682	5.323823793412967	0.0	-0.05543954920938088	-0.08410550140045281	-0.042052750700226404	0.12169598593096106
yagA_EZR	1154	3	No-FI	1.2886616245592901	1.5390949001225482	1.9983669971762743	0.0	0.20076914928619377	0.446169876746039	0.22308493837301946	-0.6766934114813336
yagE_EZR	908	3	No-FI	1.5240944038597888	1.6243146681769693	1.986649469939084	0.0	0.036439327042609104	0.19560688683657157	0.09780344341828577	-0.3138650357134162
yagF_EZR	1967	1	No-FI	0.8774282672309638	0.9714801228486556	1.034011897124202	0.0	0.09146374339822709	0.05012150750966967	0.02506075375483483	-0.05304793138337374
yagG_EZR	1382	3	No-FI	1.9430795304400494	2.315004277183899	2.370720630295332	0.0	0.19723035800627686	0.10020252394230034	0.05010126197115016	-0.10126075390174158
yagH_EZR	1610	3	No-FI	1.645687147450234	1.9376126132887435	2.0742585760216623	0.0	0.18015051349600208	0.14712746450232184	0.07356373225116092	-0.18516226967186905
xynR_EZR	758	3	No-FI	2.080122323379043	2.1856632204766684	2.909937626809122	0.0	0.015963200418321888	0.29754167267038656	0.14877083633519328	-0.4905817209778703
argF_EZR	1004	1	No-FI	1.8904088816315212	1.6244726266514413	2.2171021087231546	0.0	-0.2741664282192331	0.04319871501458472	0.02159935750729236	-0.16338666776405225
argL_EZR	95	N/A	Hi-FI	0.06412454529266609	0.0220192821347713	0.06412454529266609	0.0	-1.5975488044001125	-0.18677818750044928	-0.09338909375022464	-0.22121928896595533
yagJ_EZR	731	3	No-FI	2.6822252004874243	2.6644413427582863	3.5563702073273697	0.0	-0.06503684792359965	0.22019695318677557	0.11009847659338778	-0.3886738712858258
yagK_EZR	626	2	No-FI	11.179880388574992	11.627164733622916	13.734193487616528	0.0	0.0011550383610612336	0.1100892529468318	0.0550446264734159	-0.18309707545769927
yagL_EZR	698	2	No-FI	16.079763212160408	16.758846306716283	18.296095590383903	0.0	0.004237125095121641	-0.0004885408596226881	-0.00024427042981134406	0.002226609797745027
yagM_EZR	854	2	No-FI	11.411973676316949	11.002137610743178	12.670755877722101	0.0	-0.10820402050630218	-0.035823920262930464	-0.017911960131465232	0.023638526936116712
ykgV_EZR	224	2	No-FI	11.996502364841538	12.652752364841538	13.764359507698682	0.0	0.02139785782759196	0.011545448754213705	0.005772724377106853	-0.012109795314492189
yagN_EZR	440	4	No-FI	4.503239377828551	5.191875741464915	5.525966650555825	0.0	0.14985313735831207	0.1084854991695754	0.0542427495847877	-0.13085811949652165
intF_EZR	1400	3	No-FI	2.600966650555824	2.888109507698681	3.0995380791272527	0.0	0.0956379950992503	0.06622713945942049	0.033113569729710246	-0.07849923406595072
yagP_EZR	410	1	No-FI	1.8107227481168	1.6887715286046043	2.230234943238751	0.0	-0.1560310504420409	0.11385184830149708	0.05692592415074853	-0.24176343064984204
paoD_EZR	956	3	No-FI	1.3158202070411795	1.8294185334010122	1.8681214622713052	0.0	0.41998324917155244	0.3188476988496171	0.15942384942480856	-0.391418415025511
paoC_EZR	2198	1	No-FI	0.9864079608378986	0.9891377151600096	1.233450726988945	0.0	-0.051452594538980934	0.13566554931664782	0.06783277465832391	-0.24326011370740666
paoB_EZR	956	3	No-FI	2.476908073149966	2.281301378589297	3.281301378589297	0.0	-0.17412282418673253	0.21894959400507163	0.1094747970025358	-0.4229569314040302
paoA_EZR	689	3	No-FI	2.63667056927861	3.105465924866419	3.5205602644890606	0.0	0.18065285914795814	0.23030952180482012	0.11515476090241006	-0.32363158329204744
yagU_EZR	614	2	No-FI	16.43419140625615	16.608458507233347	20.38370280690762	0.0	-0.04022184638546911	0.12393748615686118	0.06196874307843058	-0.21996975905659163
ykgJ_EZR	329	2	No-FI	7.624066954507192	8.602790358762512	9.548079112561904	0.0	0.11880434293656794	0.13787154367142884	0.06893577183571442	-0.19018445847352544
ecpE_EZR	710	3	No-FI	1.3164596083023028	1.757304678724838	1.7629384815417395	0.0	0.36126153882145856	0.23454068740164796	0.11727034370082397	-0.27048063272892703
ecpD_EZR	1643	3	No-FI	2.1032186286446857	2.4379721283403644	2.8275034734407902	0.0	0.1576432581271141	0.24015178361635003	0.12007589180817502	-0.3477052199848787
ecpC_EZR	2525	3	No-FI	2.057996353526121	2.2033428881795865	2.6746300168924577	0.0	0.0430140521098632	0.19132072299527336	0.09566036149763668	-0.30452985428883456
ecpB_EZR	668	3	No-FI	1.5982720397773809	1.9530624589390575	2.2090504828911532	0.0	0.2337855497538146	0.28013521273901054	0.14006760636950527	-0.3889635046470794
ecpA_EZR	587	2	No-FI	5.544407877131634	6.433675338801139	7.161102936756848	0.0	0.15917019224355933	0.18237022374546896	0.09118511187273448	-0.2508936421612618
matA_EZR	590	2	No-FI	8.867068345471079	8.97215309123379	9.948424277674468	0.0	-0.03844250752581413	-0.020767346527851505	-0.010383673263925752	0.021798075037814463
ykgL_EZR	227	2	No-FI	12.727838897251859	13.736649469939085	14.736649469939085	0.0	0.054603127628140236	0.02464288256824121	0.012321441284120603	-0.022870428404355263
ykgO_EZR	140	2	No-FI	7.622395221984395	8.979538079127252	11.172395221984395	0.0	0.18095726929731848	0.3648440081866924	0.1824220040933462	-0.5477542572120478
ykgM_EZR	263	2	No-FI	8.799445738008297	10.141651061202213	11.286137753217421	0.0	0.1493684342246242	0.1722891173111516	0.0861445586555758	-0.2373590507770446
ykgR_EZR	101	2	No-FI	9.357402294120181	9.901956749565723	10.614828036694439	0.0	0.026166019387096284	-0.0048771724769935965	-0.0024385862384967982	0.016850627257354756
rclC_EZR	593	2	No-FI	18.98410324414773	19.79523309237707	22.231995318346716	0.0	0.004921654553789345	0.04106739665080905	0.020533698325404526	-0.06680510956675197
rclB_EZR	236	2	No-FI	8.674695464115146	8.517915803098198	9.78486495564057	0.0	-0.08175219082538554	-0.013039358643027299	-0.0065196793215136495	-0.005518465870083013
rclA_EZR	1325	2	No-FI	12.805494952442617	13.129268537348276	15.077947782631297	0.0	-0.019416023134679605	0.048898876837900396	0.024449438418950194	-0.08797013577472718
rclR_EZR	854	2	No-FI	6.498624730181117	7.98340224774552	8.296048617768939	0.0	0.24142971415186043	0.1655117209088175	0.08275586045440875	-0.195376296797409
ykgE_EZR	719	4	No-FI	5.167865120653182	5.334763590750539	6.026001421070428	0.0	-0.009583626279998647	0.03485440893058778	0.01742720446529389	-0.06128522364431251
ykgF_EZR	1427	3	No-FI	2.0346036512565946	2.415122221684065	2.713650602903406	0.0	0.19190887269501355	0.22870901124568488	0.11435450562284243	-0.31721206117780354
ykgG_EZR	695	4	No-FI	4.275786794440717	4.744851542642155	5.166434276455105	0.0	0.09473348249264069	0.08620081301196558	0.04310040650598279	-0.11209019418906241
ykgH_EZR	668	2	No-FI	10.313840902052828	11.090787009837262	12.051864854148638	0.0	0.049340498272181676	0.037896516425247384	0.018948258212623692	-0.04671402795135175
betA_EZR	1670	1	No-FI	1.6183319200169017	1.7374935966636083	2.0051582673222916	0.0	0.04706057675288333	0.12243039072915107	0.061215195364575536	-0.188363792297624
betB_EZR	1472	3	No-FI	1.2428144766427802	1.452053607077563	1.6300427375123454	0.0	0.16904421510793322	0.20452065138481945	0.10226032569240971	-0.28451968060538796
betI_EZR	587	3	No-FI	2.190063754474052	2.7454300236392997	3.0060773830941545	0.0	0.2706197222664377	0.2701310919773894	0.1350655459886947	-0.36001191254016973
betT_EZR	2033	1	No-FI	1.7525652732808608	1.7727325138120955	2.0683547469650714	0.0	-0.03893286122896	0.05223728082208834	0.02611864041104417	-0.1000397551131339
yahV_EZR	74	0	Lo-FI	0.5415071910963646	0.082047731636905	0.3928585424477159	0.0	-2.7778846924444016	-0.6497487529391452	-0.3248743764695726	0.15695302408377487
pdeL_EZR	1088	2	No-FI	8.169165179967589	8.392510768202882	10.032216650555824	0.0	-0.016525720796469745	0.10960166207698485	0.05480083103849242	-0.18817801039379797
yahB_EZR	932	2	No-FI	7.888305706349815	8.219850770727499	9.054614719225352	0.0	0.00395718963616698	0.012159603662225571	0.006079801831112785	-0.01894694289165362
yahC_EZR	497	4	No-FI	3.3349706747006933	3.8500612179602505	3.912435463433088	0.0	0.15176776091834276	0.04361469168043541	0.021807345840217707	-0.022101899161278096
yahD_EZR	605	2	No-FI	13.123280700142601	13.166255906754172	14.572867477002104	0.0	-0.05072283064468541	-0.03562183125820262	-0.01781091562910131	0.0424621085487759
yahE_EZR	863	2	No-FI	11.902473023672858	12.823678122166484	13.78196317431017	0.0	0.05210921070370622	0.024741861037667512	0.012370930518833756	-0.02386669816154378
yahF_EZR	1547	3	No-FI	2.298962772081357	2.5620526234065024	2.682285331874505	0.0	0.10087745490727351	0.0357014224458696	0.0178507112229348	-0.0258765524406915
yahG_EZR	1418	1	No-FI	0.999556213320281	1.1250851272836095	1.2477931667758524	0.0	0.11523500590717731	0.13324101746129055	0.06662050873064528	-0.18365669379975846
yahI_EZR	950	1	No-FI	1.4367561242400344	1.7104403347663504	1.738861387397929	0.0	0.1961130315493752	0.08854954715949881	0.044274773579749405	-0.08221156808270629
yahJ_EZR	1382	1	No-FI	1.2354094870247097	1.402558546359008	1.3895339443329584	0.0	0.12763212997006912	-0.01716642421862652	-0.00858321210931326	0.07115475035440058
yahK_EZR	1049	4	No-FI	3.005733094788426	2.95425549707632	3.230709262567264	0.0	-0.08036185255372574	-0.082644167307941	-0.0413220836539705	0.11095299466199307
yahL_EZR	815	2	No-FI	14.457408368347235	14.34084395116932	16.13348198797914	0.0	-0.06711857911179919	-0.028529305891449752	-0.014264652945724876	0.025175983448483187
yahM_EZR	245	2	No-FI	7.160150324025212	7.48668093627011	7.682599303617049	0.0	0.008896845953960675	-0.08517355411634941	-0.04258677705817471	0.14492153884523593
yahN_EZR	671	2	No-FI	8.287106739974602	8.293067991837493	9.595601523879225	0.0	-0.05440213325812859	0.0247265560799792	0.012363278039989599	-0.05934497121934153
yahO_EZR	275	2	No-FI	9.215512105101281	10.69914846873764	11.51733028691946	0.0	0.15992018615297532	0.13489190821539232	0.06744595410769616	-0.17151311830799543
prpR_EZR	1586	1	No-FI	1.7714584538345124	1.8389237753981946	1.9429590843515363	0.0	-0.0015154990836752091	-0.05346029733916746	-0.02673014866958373	0.08859532920405404
prpB_EZR	890	3	No-FI	0.8110790101063858	1.0245621561738014	1.0773711449378465	0.0	0.28165359597013623	0.22282277934887224	0.1114113896744361	-0.2774867669247416
prpC_EZR	1169	1	No-FI	1.1344140414882449	1.1438237934129667	1.3183319200169017	0.0	-0.04352202293033758	0.029988164724930544	0.014994082362465272	-0.0644876155183301
prpD_EZR	1451	1	No-FI	1.2849087594462443	1.5964180633745695	1.5502430116860788	0.0	0.2577330406535804	0.08405028029944983	0.042025140149724916	-0.05417278694788959
prpE_EZR	1886	3	No-FI	0.9384003727191326	1.0937556219237985	1.205632610258899	0.0	0.16557539173650943	0.1747366659628792	0.0873683329814396	-0.23603597935929554
codB_EZR	1259	1	No-FI	1.4918324170371584	1.4282899229942672	1.699934085027627	0.0	-0.11823617459593883	0.0016151379104517583	0.0008075689552258791	-0.04210395471606587
codA_EZR	1283	1	No-FI	1.550460025458396	1.4335465414365722	1.830272963883961	0.0	-0.1685471357450461	0.05258430788248125	0.026292153941240622	-0.14382289171915077
cynR_EZR	899	3	No-FI	0.7073070287538218	0.6372291644601622	0.9342258274190052	0.0	-0.20596385005389672	0.21465654471297582	0.10732827235648791	-0.426415524539592
cynT_EZR	659	3	No-FI	0.4759287142887526	0.5108300799943672	0.9478558766559756	0.0	0.04665843127499869	0.8071440241982379	0.40357201209911897	-1.329687229905397
cynS_EZR	470	3	No-FI	0.7903283526834836	0.8967113314068879	1.028626225023909	0.0	0.12675191429292126	0.19341658329741876	0.09670829164870938	-0.2801103340647242
cynX_EZR	1154	3	No-FI	2.159545506708337	2.254866130625148	2.8562526124275744	0.0	0.006874517459739771	0.2166176743632251	0.10830883718161255	-0.35873795145212856
lacA_EZR	611	2	No-FI	11.984600038444531	13.477235062994449	14.925680234843876	0.0	0.11390323718748485	0.129836733232084	0.064918366616042	-0.17842680965764507
lacY_EZR	1253	2	No-FI	11.244382452630845	11.83177271599876	13.138237201234196	0.0	0.018022265240686508	0.037789100471349535	0.018894550235674767	-0.05697441237202039
lacZ_EZR	1124	N/A	Hi-FI	0.015201526000663799	0.000966650555824	0.0045253694170339	0.0	-4.030517444745552	-1.9348868700915958	-0.9674434350457978	1.881305635237475
lacI_EZR	1082	3	No-FI	1.8771219185780048	2.051798443531794	2.409469423199077	0.0	0.07292711104344729	0.1734149496362294	0.0867074748181147	-0.2647158790458999
mhpR_EZR	833	3	No-FI	0.9481455221044436	1.149826194373351	1.3515068666422585	0.0	0.22279584611872844	0.3246102471601585	0.16230512358007926	-0.4667517965606881
mhpA_EZR	1664	3	No-FI	1.0039714582481316	1.3807743428635162	1.4060147274789008	0.0	0.4043197572269826	0.29911526296681923	0.14955763148340961	-0.3637521858690379
mhpB_EZR	944	3	No-FI	1.0210937691998916	1.2213056336066714	1.2901615658100611	0.0	0.20286937490818047	0.15065819887039295	0.07532909943519647	-0.18347387314792807
mhpD_EZR	809	3	No-FI	1.339656390976096	1.7722892710749836	1.979953053522449	0.0	0.34831153829509043	0.3768250249253303	0.18841251246266513	-0.5119378621105203
mhpF_EZR	950	1	No-FI	0.837808755818982	1.0830719137137188	1.0514929663452977	0.0	0.31499662206116197	0.14096814532040797	0.07048407266020398	-0.1299480348469593
mhpE_EZR	1013	1	No-FI	0.6574325933001478	0.7966231164985683	0.8370969565775417	0.0	0.22161481321954374	0.16177356263392118	0.08088678131696059	-0.19575099998335405
mhpT_EZR	1211	3	No-FI	0.7912226373436027	1.1892408041478968	1.191718095642529	0.0	0.5324457122857728	0.40410920682793805	0.202054603413969	-0.4960334406179724
yaiL_EZR	539	3	No-FI	2.160521381539126	2.91376813478588	2.774621567067883	0.0	0.37606702066639275	0.1741333184199323	0.08706665920996615	-0.16486652381108957
frmB_EZR	833	1	No-FI	1.121014669763507	1.2542679710840352	1.3322991835690292	0.0	0.10660090231065814	0.06233474797003721	0.031167373985018607	-0.06835761251317599
frmA_EZR	1109	3	No-FI	1.5501100229633984	1.841363404388105	2.2227881113312975	0.0	0.1929642122657007	0.3332216235624872	0.1666108117812436	-0.4910479685155784
frmR_EZR	275	1	No-FI	1.0264211960103693	0.880966650555824	1.0773302869194603	0.0	-0.2759031059581943	-0.11694043777834068	-0.05847021888917033	0.10293302764450302
yaiO_EZR	773	2	No-FI	8.13550740087924	8.39812059622206	9.546891618214298	0.0	-0.009605371615590386	0.04402056591765202	0.02201028295882601	-0.0765694004012835
yaiP_EZR	1196	2	No-FI	8.148123841191277	8.543608791024052	9.96417735289696	0.0	0.01293813119437015	0.1035046052959463	0.05175230264797315	-0.16819496509512044
ykiC_EZR	119	2	No-FI	16.185840600135656	16.74886581021969	18.748865810219687	0.0	-0.00610843873507072	0.025292843835002188	0.012646421917501092	-0.04419088597002721
yaiS_EZR	557	2	No-FI	11.419279038347566	12.71191817658814	13.44800435253069	0.0	0.09927062602191983	0.04914234079014701	0.0245711703950735	-0.048813692642938396
tauA_EZR	962	4	No-FI	3.0467046962938698	3.280592430181604	3.393898043487217	0.0	0.05126714747263739	-0.03108463485607693	-0.015542317428038464	0.06889677391767401
tauB_EZR	767	1	No-FI	1.8406015918856804	1.999662869591026	2.0087893363446114	0.0	0.06413986072821265	-0.060629293681671914	-0.030314646840835957	0.1224287763788574
tauC_EZR	827	1	No-FI	1.6031431922728736	1.5547755985606606	1.8449811608339375	0.0	-0.09963647097145212	0.015924605112313084	0.007962302556156542	-0.059753165511005846
tauD_EZR	851	3	No-FI	0.901084159368985	0.9915659455029452	1.3029643003795608	0.0	0.08260731790025255	0.3452856067434221	0.17264280337171106	-0.5479402386056194
hemB_EZR	974	0	Lo-FI	0.6529173692416557	0.5173937552786166	0.2525066916235858	0.0	-0.3910773290779638	-1.5573569878735962	-0.7786784939367981	2.4652358700966723
ytiB_EZR	56	2	No-FI	8.733109507698682	8.66168093627011	9.91168093627011	0.0	-0.06728795006463084	-0.004143871389418408	-0.002071935694709204	-0.015522864372512934
iprA_EZR	623	2	No-FI	7.445589443493224	8.19197788651088	8.954417693894507	0.0	0.08238620483262826	0.07943536237174609	0.039717681185873044	-0.10493020234203407
ampH_EZR	1157	3	No-FI	1.97330891503292	2.534242363606818	2.7442682927338704	0.0	0.3054981318554193	0.2890265227272104	0.1445132613636052	-0.3798781605935443
sbmA_EZR	1220	3	No-FI	1.8140814046541847	1.9296551751459878	2.335392880064021	0.0	0.03366431862525654	0.17764788906495843	0.08882394453247922	-0.2848583755665119
yaiW_EZR	1094	1	No-FI	1.2377125372103028	1.4150434330055497	1.4662317328227343	0.0	0.13773050345539944	0.05765866411260112	0.028829332056300557	-0.05018760570253537
yaiY_EZR	308	1	No-FI	0.3061614557506292	0.2704471700363435	0.3646030141921876	0.0	-0.23438541395209844	0.06525563483289343	0.032627817416446714	-0.18688786270552185
yaiZ_EZR	212	3	No-FI	1.8971930656501634	2.5481364618765787	2.802853443008654	0.0	0.370136491558146	0.3762516220817713	0.18812581104088563	-0.5037072062835701
ddlA_EZR	1094	3	No-FI	1.9936540362962263	2.1828679302633196	2.722173231908657	0.0	0.07537021956837564	0.26256561453563654	0.13128280726781827	-0.41248595103660235
iraP_EZR	260	2	No-FI	14.843274342863516	15.497120496709668	16.720197419786594	0.0	0.006751248097344398	-0.014995683180189623	-0.0074978415900948114	0.027243221332764172
phoA_EZR	1415	4	No-FI	3.2327687706971666	3.331708700025789	3.687185731827909	0.0	-0.01194760150869767	0.0029715826220053643	0.001485791311002682	-0.00893517153957483
psiF_EZR	320	4	No-FI	2.616591650555824	2.791591650555824	3.044716650555824	0.0	0.037959580033451346	0.03184099315773947	0.015920496578869736	-0.040415128585082005
dgcC_EZR	1115	3	No-FI	2.009935260421295	2.202760372528918	2.581235708851788	0.0	0.07672397740658399	0.17413466823796853	0.08706733411898426	-0.2646497879277529
proC_EZR	809	N/A	Hi-FI	0.3396563909760959	0.073896193201065	0.0293968112480366	0.0	-2.2559435991571797	-3.717122612086578	-1.858561306043289	5.44322315375857
yaiI_EZR	458	3	No-FI	0.7127570435689244	0.7520583536125925	0.983499401647527	0.0	0.02199466728376942	0.27773559612431253	0.13886779806215627	-0.45556110444593106
aroL_EZR	524	1	No-FI	2.0773025284184197	2.300584971166511	2.4341727574260528	0.0	0.09184985486951303	0.041942036033923547	0.020971018016961773	-0.0392867751000349
yaiA_EZR	191	3	No-FI	1.8648409961055623	2.16327031547729	2.4041080118123683	0.0	0.1587217763010964	0.17967090173268452	0.08983545086634226	-0.2465442441207754
aroM_EZR	677	4	No-FI	2.7129312000388373	2.5607893979708902	3.1102724112648343	0.0	-0.13870340148540072	0.010410294608852677	0.0052051473044263386	-0.06358495817655471
ppnP_EZR	284	4	No-FI	4.078431439288218	4.472797636471317	4.838994819569909	0.0	0.07772353873977167	0.059914807446971086	0.02995740372348554	-0.0739501661650279
ykiD_EZR	83	2	No-FI	7.157593156579921	7.2178341204353424	9.049159421640162	0.0	-0.04334810359550634	0.15153105654283383	0.07576552827141692	-0.26700112876989185
rdgC_EZR	911	3	No-FI	1.1239084727292594	1.5201763102704233	1.4949293289312355	0.0	0.3802745559633599	0.2247745446007427	0.11238727230037134	-0.24786605568011782
mak_EZR	908	1	No-FI	1.683786033815736	1.4392926417452512	2.068147267295912	0.0	-0.2817884141467025	0.10985191193491328	0.05492595596745664	-0.2770159912737563
araJ_EZR	1184	2	No-FI	5.365831515420689	5.977318001907176	6.734919353258527	0.0	0.1002569936796105	0.14108072749103773	0.07054036374551886	-0.2017155479251927
sbcC_EZR	3146	3	No-FI	1.2234714185151374	1.3080232303396764	1.562314393721749	0.0	0.0409682149008288	0.165926218161625	0.0829631090808125	-0.2628876253024321
sbcD_EZR	1202	3	No-FI	1.714776966695591	1.8653593294243762	2.338737033251332	0.0	0.06599307468891169	0.2609305234344469	0.13046526171722345	-0.4128865141611076
phoB_EZR	689	3	No-FI	1.1069173036762883	1.3623599742132988	1.4160609901784653	0.0	0.24412096121973553	0.168557772261535	0.0842788861307675	-0.19955596669597983
phoR_EZR	1295	0	Lo-FI	1.1492291988183723	0.9917002412894148	0.939962789551963	0.0	-0.2681300907972109	-0.4767691900959147	-0.2383845950479573	0.7052386198941207
brnQ_EZR	1319	1	No-FI	0.82204322371731	0.8516110781524882	0.9751895466892584	0.0	-0.004459086057977568	0.059690219908551084	0.02984510995427554	-0.10097006186691099
proY_EZR	1373	3	No-FI	1.8822485150860495	2.206356308239728	2.5792623533963197	0.0	0.17376912275549194	0.2677232178413317	0.13386160892066584	-0.3882823221503888
malZ_EZR	1814	3	No-FI	0.94308351935406	1.1112202337972792	1.2655752503353168	0.0	0.18124777840456507	0.23755765771262474	0.11877882885631237	-0.33551350338618624
acpH_EZR	581	3	No-FI	0.3589700928966157	0.5310871324835349	0.7410699207795761	0.0	0.5096453732261238	0.8589678284638633	0.4294839142319316	-1.2617312563643974
queA_EZR	1070	1	No-FI	0.7832096412100297	0.8019012299950763	0.9168545010231136	0.0	-0.021413522471235846	0.04051609351716354	0.02025804675858177	-0.07466466335235118
tgt_EZR	1127	0	Lo-FI	1.0000793391095064	0.8847288510882109	0.845687147450234	0.0	-0.23224673139188717	-0.4286966869231926	-0.2143483434615963	0.637078901074692
yajC_EZR	332	N/A	Hi-FI	0.2087979758570288	0.037111228869076994	0.0280750842907637	0.0	-2.5476195962239334	-3.0815236544110247	-1.5407618272055121	4.286666225277062
secD_EZR	1847	N/A	Hi-FI	0.2760072569445625	0.0740581502851147	0.0150435319851688	0.0	-1.9534153273246924	-4.3842691531390585	-2.1921345765695293	6.6559768127902
secF_EZR	971	N/A	Hi-FI	0.1647153632231772	0.024653571256132902	0.0122951778472761	0.0	-2.7955461205190817	-3.930588802453493	-1.9652944012267464	5.6191326305827936
yajD_EZR	347	1	No-FI	1.0384306275010688	0.7185459012762851	1.1709954689996278	0.0	-0.5866921639423626	-0.013447533917565216	-0.0067237669587826	-0.17315149811817887
tsx_EZR	884	3	No-FI	1.3222336188816157	1.679699682230032	1.893500587207408	0.0	0.2897866617644167	0.3313005791486179	0.16565028957430894	-0.4555720779928909
yajI_EZR	539	1	No-FI	2.242154034600351	2.355326576344321	2.3386289882181615	0.0	0.015602166675045215	-0.1260005778112676	-0.0630002889056338	0.21520168524379443
nrdR_EZR	449	0	Lo-FI	0.7381604144756458	0.6357105258342205	0.5666682095758686	0.0	-0.27100394489576113	-0.5682082907023538	-0.2841041453511769	0.8566791695386693
ribD_EZR	1103	N/A	Hi-FI	0.4143846015984351	0.049017421181390596	0.0163791618885529	0.0	-3.1350434523633544	-4.847815139247375	-2.4239075696236876	7.0346774146245075
ribE_EZR	470	N/A	Hi-FI	0.4222432463005048	0.0477751611941218	0.009477288853696302	0.0	-3.199181250792315	-5.664234315177365	-2.8321171575886823	8.373996775031502
nusB_EZR	419	N/A	Hi-FI	0.6525179632049887	0.4305609226321963	0.1393914715582106	0.0	-0.655239779885163	-2.413653510822103	-1.2068267554110514	3.8043425914084503
thiL_EZR	977	N/A	Hi-FI	0.6304446444145753	0.1678039074647288	0.0245081039846878	0.0	-1.9650329402549027	-4.871817106444554	-2.435908553222277	7.464684197322622
pgpA_EZR	518	1	No-FI	0.6187272683164418	0.6631288127179862	0.7113913609805345	0.0	0.04454597447690811	0.014561649886651318	0.007280824943325659	-0.009420758318782824
yajO_EZR	974	1	No-FI	1.0440878004531542	1.1734512501451464	1.191931742958288	0.0	0.11307532104612339	0.004280395905421008	0.002140197952710504	0.03055778050633945
dxs_EZR	1862	N/A	Hi-FI	0.0358753508780581	0.014930130684717598	0.011170732188477	0.0	-1.3202056977514767	-1.8700473788709164	-0.9350236894354582	2.676677065534369
ispA_EZR	899	0	Lo-FI	0.5259944592321311	0.561589564905101	0.5148709887093279	0.0	0.03902897704737862	-0.2176148086127876	-0.1088074043063938	0.3757010067037722
xseB_EZR	242	1	No-FI	0.5712145844401215	0.629065824109543	0.6827848323740058	0.0	0.08373862112839014	0.07062000747325181	0.035310003736625906	-0.08978713874595631
thiI_EZR	1448	3	No-FI	0.644613059395603	0.8359114019370395	0.9581489709978128	0.0	0.3194770736198542	0.38503837645304095	0.19251918822652048	-0.5352382695484502
yajL_EZR	590	3	No-FI	1.1246954641151459	1.2297802098778579	1.4162208878439595	0.0	0.07342653337670055	0.14573369938768474	0.07286684969384237	-0.2184139878539077
panE_EZR	911	1	No-FI	1.1623277921584583	1.2501433794251984	1.230384872290182	0.0	0.04963703277868592	-0.10468550270230476	-0.05234275135115238	0.1910215154300699
yajQ_EZR	491	3	No-FI	0.990783351166822	1.2249992371138687	1.3349788705150907	0.0	0.2506997702836063	0.24339718894609635	0.12169859447304818	-0.3220953914822918
yajR_EZR	1364	1	No-FI	1.1512599056877888	1.2553654775352958	1.3880634247493724	0.0	0.06945432172650767	0.08308173332398194	0.04154086666199097	-0.11531811496446734
cyoE_EZR	890	3	No-FI	0.7144497966232397	0.8166969876344757	1.048157661791779	0.0	0.1375287184190508	0.3661730091622434	0.1830865045811217	-0.5644454424640554
cyoD_EZR	329	1	No-FI	1.0708754651454895	1.0526383830786203	1.1316657387017206	0.0	-0.08022035745989066	-0.10712101189606416	-0.05356050594803207	0.15179490067347667
cyoC_EZR	614	1	No-FI	1.2615529697740648	1.0677418948554982	1.5547125788945861	0.0	-0.296077385680526	0.1146689220746121	0.05733446103730604	-0.28980733201786213
cyoB_EZR	1991	3	No-FI	0.963799397918958	1.11950005085718	1.2194498248401031	0.0	0.16061023957468834	0.1526474061604583	0.07632370308022915	-0.20087559707586772
cyoA_EZR	947	3	No-FI	2.2712940000806396	2.4391926273245677	3.2206076220447364	0.0	0.04744968260158844	0.3170402523325	0.15852012616625	-0.5125838596869705
ampG_EZR	1475	1	No-FI	1.3636785149626034	1.71215309123379	1.575881904793112	0.0	0.2728685846976622	0.021877665655595457	0.010938832827797729	0.054493418806561625
yajG_EZR	578	1	No-FI	1.6082330865419832	1.6134233979606682	1.7725929481336786	0.0	-0.050790982201107004	-0.046393424764949565	-0.023196712382474782	0.06039204720788027
bolA_EZR	317	4	No-FI	3.0766764297356346	2.4299887325747513	3.534089678946991	0.0	-0.3958626500747089	0.01318773662870898	0.00659386831435449	-0.15393377773941794
tig_EZR	1298	1	No-FI	1.084941997243035	1.2228464656559779	1.353046773822388	0.0	0.11718581270321121	0.13181560965537858	0.06590780482768929	-0.18063074519122724
clpP_EZR	623	0	Lo-FI	0.4343534884370439	0.349281257297397	0.2353165702990021	0.0	-0.36991994486724367	-1.0710448973656832	-0.5355224486828416	1.6617681806537241
clpX_EZR	1274	1	No-FI	0.4609352533815697	0.4154093507128098	0.5300090367410674	0.0	-0.2054699706308032	0.014674658064234736	0.007337329032117368	-0.09294775365065895
lon_EZR	2354	0	Lo-FI	0.4750533115583728	0.38966673551759123	0.333591969162451	0.0	-0.3412881952944147	-0.6967830545333862	-0.3483915272666931	1.0475423591241722
hupB_EZR	272	1	No-FI	1.3428784152617061	1.4458195917322945	1.5414078270264122	0.0	0.0511193074177928	0.012141745865519415	0.006070872932759708	-0.0031964739699347593
ppiD_EZR	1871	0	Lo-FI	0.7476261909085765	0.7123509370336434	0.7064717280544879	0.0	-0.12516850514702443	-0.26846347088311995	-0.13423173544155997	0.4057162830895251
ybaV_EZR	371	4	No-FI	5.049484170771458	5.752988213898142	6.022529992873884	0.0	0.13273594826179602	0.06745546864809127	0.03372773432404563	-0.06818046499288677
fadM_EZR	398	1	No-FI	2.631619916887482	2.7497103691487887	2.950715394274417	0.0	0.007888979702981747	-0.021664549102243358	-0.010832274551121679	0.038737241738066176
queC_EZR	695	3	No-FI	1.7563623340090613	2.223988233289637	2.311758017462299	0.0	0.2851191051836345	0.20962170393914537	0.10481085196957268	-0.2543298048373641
ybaE_EZR	1700	1	No-FI	1.485672532908765	1.6403784152617062	1.818025474085236	0.0	0.08747295936557209	0.10447807036223677	0.05223903518111839	-0.14497246414853726
cof_EZR	818	3	No-FI	0.6598908559347971	0.8029226407758729	0.8762722740277067	0.0	0.2275940192664157	0.22237359749965285	0.11118679874982643	-0.29475798941061615
decR_EZR	458	1	No-FI	1.3874295326518937	1.5621020217348631	1.5730190523025487	0.0	0.115634631499273	-0.005656541862358311	-0.0028282709311791554	0.04797244693702152
mdlA_EZR	1772	3	No-FI	1.5466777115039052	1.744758975612257	1.9840366279824604	0.0	0.11841559733507867	0.17248786559478035	0.08624393279739018	-0.24800791021294105
mdlB_EZR	1781	3	No-FI	1.1042793962043358	1.014442226075195	1.4226398678494792	0.0	-0.17785808311170057	0.17868707378652046	0.08934353689326023	-0.357097817348101
glnK_EZR	338	1	No-FI	0.6311441653487234	0.77315599966825	0.7909074789581909	0.0	0.2373504049804408	0.13876116747659778	0.06938058373829889	-0.15215181080084936
amtB_EZR	1286	3	No-FI	1.4939682057657773	1.577949543246337	1.9340926225620447	0.0	0.02346207964283531	0.185729253387085	0.0928646266935425	-0.30172806243086325
tesB_EZR	860	1	No-FI	0.9439899063697776	1.2579433947418703	1.1393387435790796	0.0	0.35878411697074386	0.08457522082955937	0.042287610414779686	-0.021363995725684343
ybaY_EZR	572	3	No-FI	1.4292883288775022	1.055162454751628	1.8139037134928868	0.0	-0.4932713923874933	0.1570227093757569	0.07851135468787845	-0.42612831308875926
ybaZ_EZR	389	3	No-FI	0.4225604808900142	0.6564936428437418	0.7413265477280605	0.0	0.5801836431780449	0.6241731408654612	0.3120865704327306	-0.846894020383087
ffs_EZR	113	N/A	Hi-FI	0.027515323122195602	0.000966650555824	0.000966650555824	0.0	-4.886536560140928	-5.017875198431995	-2.5089375992159977	6.734279810673016
ybaA_EZR	353	0	Lo-FI	0.5448759989977504	0.6326946958816031	0.4825530528221129	0.0	0.1601420083598316	-0.3620185673756938	-0.1810092836878469	0.6567449484127669
pdeB_EZR	1550	3	No-FI	3.180966650555824	3.2609666505558237	4.050644069910663	0.0	-0.019605108941270544	0.16190788682594848	0.08095394341297424	-0.2763815143570043
ylaC_EZR	470	3	No-FI	1.5477751611941217	2.1052219697047603	2.552030480343058	0.0	0.38833689406421	0.5346714601825708	0.2673357300912854	-0.7616734689495481
maa_EZR	551	2	No-FI	6.276828719521341	6.287718011717349	7.4274639282327755	0.0	-0.05293887296226618	0.056055664503742886	0.028027832251871443	-0.1110723984936602
hha_EZR	218	4	No-FI	3.3771134395466498	3.684452889087934	3.166104265234723	0.0	0.07022021641121423	-0.27986006209600034	-0.13993003104800017	0.48984017563040533
tomB_EZR	374	2	No-FI	12.4020361692724	12.407383762855288	13.680111035582563	0.0	-0.054817612309340014	-0.04527524956953055	-0.022637624784765276	0.05718621184610425
acrB_EZR	3149	1	No-FI	1.6449806232455666	1.7431070125755126	1.957778336805427	0.0	0.028151002606991438	0.06436865205986375	0.032184326029931876	-0.09789741923077577
acrA_EZR	1193	3	No-FI	1.9892315290134934	2.1979490478735104	2.648913004285916	0.0	0.08850719045820732	0.22641107300410468	0.11320553650205234	-0.34784939152077204
acrR_EZR	647	4	No-FI	2.982419509906674	2.7304875160890543	3.614567887031867	0.0	-0.18276419117169862	0.09056179651047658	0.04528089825523829	-0.21185772457469385
mscK_EZR	3362	1	No-FI	1.4179803328877691	1.5634294703059728	1.738325365606389	0.0	0.08543706560371311	0.1070824290366379	0.05354121451831895	-0.1499916931931588
ybaM_EZR	161	0	Lo-FI	2.032022551176942	0.783575346207998	1.8767430480713518	0.0	-1.430212050667325	-0.3014634616791019	-0.15073173083955094	0.025701752576061443
priC_EZR	527	3	No-FI	1.0635852463812507	1.0237370490377973	1.36719055947423	0.0	-0.11053001826276651	0.17550048279974542	0.08775024139987271	-0.32934414408716456
ybaN_EZR	377	1	No-FI	1.1786854834470708	1.441284952943092	1.3537517964444181	0.0	0.2347372405554194	0.013006259131600917	0.006503129565800458	0.05656864829913827
apt_EZR	551	3	No-FI	0.8575909699750618	1.3439793547300525	1.4673913329514683	0.0	0.5927098073104564	0.588113861519769	0.2940569307598845	-0.7826198334294627
dnaX_EZR	1931	N/A	Hi-FI	0.0076989136319503	0.005109581679594	0.0066631808510078	0.0	-0.6468892526382941	-0.3952220222397189	-0.19761101111985946	0.44307361952010016
ybaB_EZR	329	1	No-FI	0.7122128511637268	0.5237630031394106	0.7486870152974654	0.0	-0.49883386097240523	-0.11472392184148184	-0.05736196092074092	0.024928582745001315
recR_EZR	605	1	No-FI	1.5794790472500388	1.5612972290682205	1.6984873117128487	0.0	-0.07214313433567454	-0.08197654565835544	-0.04098827282917772	0.1125798646520342
htpG_EZR	1874	3	No-FI	2.0655344200328782	2.3109986676315977	2.6210306847073714	0.0	0.10656177739255512	0.15684095461968206	0.07842047730984103	-0.22588099856861837
adk_EZR	644	N/A	Hi-FI	0.0071778306800476	0.027364166083774302	0.000966650555824	0.0	1.8752285457179676	-3.0792597240975486	-1.539629862048774	5.7571757220685695
hemH_EZR	962	N/A	Hi-FI	0.4178065673957408	0.25980240939158283	0.1724843220734955	0.0	-0.7408599088380177	-1.4631481230570176	-0.7315740615285088	2.1916269021490233
aes_EZR	959	1	No-FI	1.5557111761032691	1.6506016870521742	1.8278696745391398	0.0	0.029978227656456413	0.04581078052871801	0.022905390264359005	-0.06635855832904454
gsk_EZR	1304	1	No-FI	2.068451313132511	2.2563347487153327	2.264770331537419	0.0	0.06999057188034397	-0.05596443236070159	-0.027982216180350794	0.11660424456128397
ybaL_EZR	1676	1	No-FI	1.839272139815967	1.8893914715582103	2.210393858193056	0.0	-0.01665285557824847	0.07839031351899917	0.03919515675949958	-0.13620147439108143
fsr_EZR	1220	1	No-FI	1.3960486177689386	1.5304748472771355	1.534573207932873	0.0	0.0771906010867861	-0.05028989990196864	-0.025144949950984315	0.10954670019887641
ushA_EZR	1652	3	No-FI	1.0360756093935963	1.3320804520086085	1.3338964326381484	0.0	0.3071123784817871	0.17773917857758595	0.08886958928879297	-0.19386117146871423
ybaK_EZR	479	3	No-FI	0.2890668593240912	0.2702777152739868	0.4352046463804587	0.0	-0.15240020189123826	0.40351255433291344	0.20175627716645672	-0.7233209911852685
chiX_EZR	83	3	No-FI	0.3021714698329324	0.5431353252546192	0.5913280963389566	0.0	0.7905046974927082	0.7818131875957817	0.3909065937978908	-1.0395204134953997
ybaP_EZR	794	3	No-FI	0.8435359200772345	1.2730069528228265	1.1571379351905846	0.0	0.5382793408126791	0.26926125301411724	0.13463062650705862	-0.26934230808596904
ybaQ_EZR	341	0	Lo-FI	0.9951015479165278	1.1124036007024516	0.9247203162449736	0.0	0.10532510828140833	-0.29260485929529645	-0.14630242964764822	0.5227831349192968
copA_EZR	2504	3	No-FI	1.157116810300233	1.2988899732395298	1.4446567464024693	0.0	0.1113051674477602	0.13341404738934592	0.06670702369467296	-0.18525502316632314
glsA_EZR	932	3	No-FI	1.3958164359635492	1.607189826521489	1.8142713715858667	0.0	0.14799156280041148	0.19150285219101404	0.095751426095507	-0.2698408993848862
ybaT_EZR	1292	3	No-FI	0.6503474555093843	0.8655177341471553	0.914279344054276	0.0	0.3569131306757691	0.30464613820263536	0.15232306910131768	-0.3887725201124692
cueR_EZR	407	3	No-FI	0.4923671419563154	0.6594433090324825	0.7552664048555783	0.0	0.3660746031026072	0.4304729410173552	0.21523647050867759	-0.5954300339947229
ybbJ_EZR	458	3	No-FI	0.9769491833069156	1.1669055151846448	1.319743943132243	0.0	0.2008927744899684	0.24712443091125025	0.12356221545562511	-0.3449097933554276
qmcA_EZR	917	3	No-FI	1.6378259744380488	2.022776901373709	2.124194567676871	0.0	0.24911558694228675	0.1883556567531608	0.0941778283765804	-0.23088756560783907
fetA_EZR	677	2	No-FI	6.990626916434702	7.990626916434702	8.201852913480492	0.0	0.1374473054769676	0.04374984239588553	0.021874921197942765	-0.027100635500820015
fetB_EZR	779	2	No-FI	6.499041104984579	6.253854968912693	8.05488192655069	0.0	-0.11092065935903817	0.1228583809328967	0.06142919046644834	-0.24173752134117385
cnoX_EZR	854	1	No-FI	1.8557675873239738	1.7960486177689388	2.099327306293529	0.0	-0.10262918735916848	-0.008867114125554298	-0.004433557062777149	-0.019431205577132328
ybbO_EZR	809	1	No-FI	1.24694934524062	1.057826971940249	1.3705587395545877	0.0	-0.29273874296695096	-0.05041688666294031	-0.025208443331470154	-0.013551436550749807
tesA_EZR	626	1	No-FI	1.9099123374567823	1.999369206466367	2.2006471617379324	0.0	0.010598935751864103	0.017643241484511574	0.008821620742255787	-0.025872423890231255
ybbA_EZR	686	1	No-FI	1.0097130062409552	1.162774230730751	1.2371182540543664	0.0	0.1481861651896017	0.1062599344992285	0.05312996724961425	-0.12770450243551362
ybbP_EZR	2414	1	No-FI	1.871720585932792	1.8638498319974146	2.235846517995757	0.0	-0.0615190033239279	0.06967788609109915	0.034838943045549575	-0.13663614459314122
ybbC_EZR	368	2	No-FI	6.237379694034085	6.215640563599304	7.077053607077564	0.0	-0.060476554992970666	-0.004569424230711494	-0.002284712115355747	-0.01254314461313773
ylbG_EZR	371	1	No-FI	1.6128264888307564	1.7880286451649883	1.6613440090463898	0.0	0.09333906147359072	-0.14401858790544386	-0.07200929395272193	0.27114400033360336
selU_EZR	1094	1	No-FI	1.2861586066801383	1.2751896852907414	1.5311311843766648	0.0	-0.06779624843957405	0.06475114387290803	0.03237557193645402	-0.13051732260137142
allS_EZR	926	1	No-FI	1.4566901926724545	1.6748327412685668	1.6910314453722386	0.0	0.14588339829834973	0.02843122078677962	0.014215610393389809	0.0012424314548172138
allA_EZR	482	3	No-FI	0.5071907169458655	0.538311048896073	0.7146595966139153	0.0	0.03047214769782791	0.3079496998653193	0.15397484993265964	-0.5030921172095895
allR_EZR	815	1	No-FI	1.588696711905517	1.804647632150916	1.970291803930057	0.0	0.12843388574271553	0.12378738872183592	0.06189369436091796	-0.16350101928882138
allZ_EZR	234	3	No-FI	0.4924196420088154	0.5565222061113796	0.7872914368806103	0.0	0.12111139502163826	0.49023128878684746	0.2451156443934237	-0.7766816829708663
gcl_EZR	1781	3	No-FI	2.5192148257383056	2.7410003394946223	2.997036274362674	0.0	0.0662888046811898	0.06378420502580773	0.031892102512903864	-0.08421074014928295
hyi_EZR	776	2	No-FI	10.736791392823866	11.560245001071289	12.778028506225928	0.0	0.05116950512596441	0.06432415626304211	0.032162078131521055	-0.09015042539641538
glxR_EZR	878	2	No-FI	8.215089657389537	8.875681912514821	9.393905147138968	0.0	0.056142095351274346	0.006670518411216797	0.0033352592056083985	0.007596501098396786
ybbW_EZR	1454	2	No-FI	15.04910970420094	15.432878617543444	17.187349043953347	0.0	-0.01911050410600179	0.0048907143416907495	0.0024453571708453747	-0.014521358604818513
allB_EZR	1361	4	No-FI	3.6328549679694904	4.164816760768903	4.415367826161996	0.0	0.14170970244016723	0.09465166922182733	0.047325834610913664	-0.11051621455632314
ybbY_EZR	1301	2	No-FI	5.595124990294487	6.056308695136916	6.38374912557504	0.0	0.058828833233652844	0.0034554086898714864	0.0017277043449357432	0.013850596594765136
glxK_EZR	1145	3	No-FI	1.9214906680230728	2.036774510817833	2.388739576320016	0.0	0.028620750895464342	0.12724542048973153	0.06362271024486577	-0.2025354505177311
allE_EZR	785	2	No-FI	9.920711873485761	10.274852000874297	11.65319594991888	0.0	-0.004837487638237548	0.045431936420063046	0.022715968210031523	-0.07733238991285092
allC_EZR	1235	2	No-FI	7.434165031122626	8.327282440029508	8.805015233551776	0.0	0.1082354931308167	0.057376597603618684	0.02868829880180934	-0.05954916496242556
allD_EZR	1049	2	No-FI	8.170652065236473	8.469031474197388	9.448059119573937	0.0	-0.0036937764418625285	0.022788586310098946	0.011394293155049473	-0.03921223599745242
fdrA_EZR	1667	3	No-FI	1.8353997639331487	2.1899288581143117	2.2613145809697413	0.0	0.19935012690928644	0.11428919074509414	0.05714459537254706	-0.1240319422720614
ylbE_EZR	1259	1	No-FI	2.0271779293485164	1.9096243153691679	2.371895959531201	0.0	-0.1416234301426612	0.03978981911323065	0.019894909556615322	-0.11352417523627148
ylbF_EZR	815	1	No-FI	1.7641568346049037	1.8365494726417135	1.9985126628257628	0.0	0.0025793873903294795	-0.006830296671897829	-0.0034151483359489143	0.012243623583272875
ybcF_EZR	893	1	No-FI	1.6280663146095753	1.9102611634337634	1.840832272056384	0.0	0.1751708773146372	-0.009579471227266989	-0.0047897356136334945	0.07435607781699072
purK_EZR	1067	3	No-FI	0.7694764912306131	1.0525130423084013	1.0609479064133682	0.0	0.3964494058374811	0.276626477105835	0.1383132385529175	-0.32889432656389794
purE_EZR	509	3	No-FI	1.2602986741314623	1.2308291259978672	1.5864283401432504	0.0	-0.08957473439197389	0.14523849397923044	0.07261924698961522	-0.27192240142937535
lpxH_EZR	722	N/A	Hi-FI	0.061908478810671595	0.000966650555824	0.0065068167608101	0.0	-6.0564382997103525	-3.4368913663953706	-1.7184456831976853	3.7093395107555005
ppiB_EZR	494	N/A	Hi-FI	0.0293067315274839	0.000966650555824	0.000966650555824	0.0	-4.977533367795556	-5.1088720060866235	-2.5544360030433118	6.855608887545854
cysS_EZR	1385	N/A	Hi-FI	0.024793365357268	0.024793365357268	0.0052987805197229	0.0	-0.05543954920938088	-2.413000022164007	-1.2065000110820034	4.0031868538702176
ybcI_EZR	521	3	No-FI	1.6669935219569756	1.857012715814941	2.1199685699416206	0.0	0.10029564695981841	0.16001619052486393	0.08000809526243197	-0.23326176855483377
ybcJ_EZR	212	3	No-FI	0.3358723109331824	0.5292685373482768	0.5056836316878995	0.0	0.6006474797786436	0.4035440278309179	0.20177201391545896	-0.4723575531253153
folD_EZR	866	N/A	Hi-FI	0.3450775050592882	0.0760243872763782	0.011359260255593001	0.0	-2.237825790606716	-5.111757826834503	-2.5558789134172515	7.773654447855266
sfmA_EZR	542	2	No-FI	18.71683380922741	19.77033934428276	22.15410318192114	0.0	0.02356167961464628	0.05645933358480715	0.028229666792403574	-0.08624499610312981
sfmC_EZR	692	2	No-FI	14.628134280613628	14.716284569630968	16.65992618812808	0.0	-0.0467718452751944	0.0008580461157667862	0.000429023057883394	-0.01702069195134278
sfmD_EZR	2603	2	No-FI	12.17077072278018	12.340574795004537	14.039383861466312	0.0	-0.03545048645084492	0.019280904144383992	0.009640452072191996	-0.043951669057588294
sfmH_EZR	983	2	No-FI	10.372278959813201	10.959257596639242	12.379400017798956	0.0	0.023977608433258357	0.06843029408886414	0.03421514704443207	-0.10605795400368745
sfmF_EZR	515	2	No-FI	7.950481213662621	8.32912199036165	8.866986068031553	0.0	0.011682689408237135	-0.02937656287275825	-0.014688281436379125	0.05285516792400946
fimZ_EZR	632	2	No-FI	10.35065019485962	11.062675511315316	12.125966650555824	0.0	0.04053939870535084	0.04160017620790324	0.02080008810395162	-0.05582049411138845
intD_EZR	1163	4	No-FI	3.821258997933296	3.9837697459986448	4.638111964399332	0.0	0.004646671454374474	0.09271141544341654	0.04635570772170827	-0.15297013525423608
emrE_EZR	332	2	No-FI	18.20277387947149	19.287111228869076	20.506990746941366	0.0	0.028039211208150228	-0.014820701453614582	-0.007410350726807291	0.03404757282540771
ylcJ_EZR	149	1	No-FI	1.5445908116296494	1.4170740331061595	1.6653961807571662	0.0	-0.17974911164123786	-0.07813746124433052	-0.03906873062216526	0.07031273152680491
ybcK_EZR	1526	2	No-FI	10.56584214203682	10.557323138104973	11.658895877292393	0.0	-0.05660323137814105	-0.044754779555528756	-0.022377389777764378	0.05572355546650091
ybcL_EZR	551	2	No-FI	17.32220077033804	17.572654490846205	19.52728244002951	0.0	-0.034729645550259924	-0.013909235181174928	-0.006954617590587464	0.011605510118538238
ybcM_EZR	797	4	No-FI	5.235596512538258	5.044881330606013	6.013513701998735	0.0	-0.1089731341689757	0.013076099382787643	0.0065380496913938204	-0.05811787702763796
ylcH_EZR	101	3	No-FI	3.4267092248132496	3.41680823471424	4.911857739664735	0.0	-0.05961404554593264	0.33266681314944613	0.16633340657472306	-0.574316037097721
ybcN_EZR	455	4	No-FI	5.394373243962418	5.403164452753627	5.90646115605033	0.0	-0.053090303208066736	-0.05593953303741861	-0.0279697665187093	0.07553578732634209
ninE_EZR	170	4	No-FI	5.1480254740852365	5.530378415261707	5.971554885849942	0.0	0.047919458311135976	0.027309252337246903	0.01365462616862345	-0.029542267791699505
ybcO_EZR	290	1	No-FI	1.2699321677972033	1.6664838919351344	1.5733804436592722	0.0	0.33661638447146575	0.12233793045157199	0.06116896522578599	-0.0916910892621314
rusA_EZR	362	3	No-FI	2.545165545583448	2.937430738953614	3.56726499309726	0.0	0.15135578909153935	0.30028070562552034	0.15014035281276017	-0.4500159130120208
ylcG_EZR	140	2	No-FI	8.000966650555824	8.915252364841539	9.643823793412967	0.0	0.10066177550131394	0.08265279134464087	0.04132639567232044	-0.10420072707396347
quuD_EZR	383	2	No-FI	12.259452290242509	12.400444457344337	13.95135829546444	0.0	-0.03894224438720073	-0.0002671245904406483	-0.00013356229522032415	-0.012535540478332496
essD_EZR	215	2	No-FI	9.280036417997684	9.996315487765129	10.37305967381164	0.0	0.05182641798687593	-0.026139060322222907	-0.013069530161111453	0.06084057319933015
rrrD_EZR	497	2	No-FI	5.045232244117193	5.717264437276146	6.27863264653168	0.0	0.1249647891660306	0.12875153577369902	0.06437576788684951	-0.17293096323415486
borD_EZR	293	2	No-FI	13.536802828030229	13.608475182979033	15.594823305845926	0.0	-0.04782116406750081	0.01740198101001056	0.00870099050500528	-0.0449436897058512
ybcV_EZR	410	4	No-FI	4.308283723726556	4.276576406653385	4.2668203090924095	0.0	-0.06609649560321529	-0.20073009493989846	-0.10036504746994922	0.31251799303209227
ybcW_EZR	206	2	No-FI	14.297083155410194	14.26310257288592	17.491257912691747	0.0	-0.058872554967344115	0.10413501623043953	0.05206750811521976	-0.19318254537318058
tfaX_EZR	185	2	No-FI	8.584750434339607	7.119885569474743	9.01718286677204	0.0	-0.3253616892918725	-0.11587760252665769	-0.05793880126332884	0.08467544111380532
appY_EZR	749	2	No-FI	5.59909749167732	6.225265715976385	6.482942618513101	0.0	0.09750156799887266	0.024676315441723773	0.012338157720861886	-0.00862666973658207
ompT_EZR	953	2	No-FI	8.476307678887409	9.418595192003883	9.794251015718467	0.0	0.09663638834838562	0.021721027078753785	0.010860513539376893	-0.003989582348461106
envY_EZR	761	4	No-FI	4.08638057959656	4.37284575699472	4.9418339304506995	0.0	0.04230933824757699	0.0874447686378339	0.04372238431891695	-0.13163816831386418
ybcH_EZR	890	3	No-FI	1.0324273247131273	1.1762475494322282	1.5211913696569475	0.0	0.13271193796540875	0.3723832414991005	0.18619162074955026	-0.576401423176698
nfrA_EZR	2972	1	No-FI	1.2738468658990272	1.3889208901251375	1.4996207555356356	0.0	0.06933302369888134	0.04862765501125599	0.024313827505627994	-0.057935083785799535
nfrB_EZR	2237	1	No-FI	1.4381593193086177	1.6116058995500127	1.7148691986112552	0.0	0.10883593621699639	0.06709684534177818	0.03354842267088909	-0.07554943016396484
cusS_EZR	1442	3	No-FI	1.5183036824559628	1.684739188697294	1.9697599931355743	0.0	0.09462533931837325	0.1887812873832445	0.09439064369162224	-0.28309369919928307
cusR_EZR	683	1	No-FI	1.2732946154167317	1.5163400034108752	1.427028143967244	0.0	0.19658746162223756	-0.022330668673886	-0.011165334336942997	0.10274693499722251
cusC_EZR	1373	2	No-FI	5.809415303141403	6.218737954270318	6.456902557329313	0.0	0.04278930798489933	-0.03432890115285936	-0.01716445057642968	0.07147793791639871
cusF_EZR	332	2	No-FI	14.856388337302812	14.006990746941364	15.775063036097992	0.0	-0.14037593992719577	-0.10021584945161166	-0.05010792472580582	0.12023443577695415
cusB_EZR	1223	3	No-FI	2.080279814905783	2.240541466581989	2.589682922019438	0.0	0.05163028217366872	0.1292196833225867	0.06460984166129335	-0.19815604481308827
cusA_EZR	3143	1	No-FI	1.3391785500149396	1.389130824911535	1.493489717689136	0.0	-0.002605399183856938	-0.02943920756877283	-0.014719603784386415	0.048196879553335736
pheP_EZR	1376	1	No-FI	1.8243678133465215	1.8803271156721029	1.9987864179976842	0.0	-0.011852506119306216	-0.05505049016530272	-0.027525245082651358	0.08779998156906912
ybdG_EZR	1247	2	No-FI	6.6641583105397855	6.970493515030563	8.264799850235054	0.0	0.00939858107566316	0.12377902142105723	0.06188951071052861	-0.20316550867654098
nfsB_EZR	653	1	No-FI	2.483355624522133	2.483355624522133	2.6885623626538333	0.0	-0.0554395492093811	-0.07223412629395587	-0.036117063146977935	0.10191036075346607
ybdF_EZR	368	1	No-FI	1.6911840418601718	1.9710753462079975	1.88140143316452	0.0	0.16550970808168475	-0.03300414759095727	-0.016502073795478637	0.11017681534549037
ybdJ_EZR	248	3	No-FI	1.0251601989429207	0.7751601989429208	1.3961279408784046	0.0	-0.4587225207717566	0.25880359508028117	0.12940179754014058	-0.5842468320577208
ybdK_EZR	1118	3	No-FI	1.702218886691781	2.057317276673892	2.3453315879440173	0.0	0.21790818855728145	0.27559715721680333	0.13779857860840167	-0.3866925325089118
sokE_EZR	59	2	No-FI	7.67893275225074	7.8823225827592145	9.204356481064298	0.0	-0.01772457001443284	0.07463285860154567	0.037316429300772835	-0.13029628767405374
hokE_EZR	152	3	No-FI	2.902282440029508	4.152282440029508	4.5535982295031925	0.0	0.46127710625988505	0.46304089423993067	0.23152044711996533	-0.6179757883132562
entD_EZR	620	3	No-FI	1.2638698763622755	1.7816118118461468	1.8606440699106628	0.0	0.4398955426269379	0.3711759790442353	0.18558798952211766	-0.47199478419807955
fepA_EZR	2240	3	No-FI	1.3098952219843953	1.535341650555824	1.729984507698681	0.0	0.17366876080469307	0.21452951508762097	0.10726475754381048	-0.29965960487780396
fes_EZR	1202	3	No-FI	1.531748680505907	1.820434204632363	1.9260914425691351	0.0	0.19366344111756506	0.1437184017508506	0.0718592008754253	-0.1749761892122293
ybdZ_EZR	218	4	No-FI	3.2257372927576586	3.1615171092714203	3.450507934959494	0.0	-0.08445147096651251	-0.089598385588191	-0.0447991927940955	0.12118015232481416
entF_EZR	3881	3	No-FI	1.2782147824805854	1.4400287479534017	1.6142106598317838	0.0	0.11652778665333663	0.14992040260352246	0.07496020130176123	-0.21102474212142525
fepE_EZR	1133	2	No-FI	11.308115812073918	11.681460913574359	13.145715105983893	0.0	-0.008577400271702729	0.030455873185359916	0.015227936592679956	-0.05361892206616743
fepC_EZR	815	3	No-FI	1.499126159758278	1.5310280002490755	1.8880832149730018	0.0	-0.025060680523416368	0.14602236446885086	0.07301118223442543	-0.2517241676225569
fepG_EZR	992	3	No-FI	1.0191118118461464	1.2630634247493724	1.2973376182977594	0.0	0.2541751912238049	0.16146344150439956	0.08073172075219978	-0.18438067209939765
fepD_EZR	1004	1	No-FI	1.8236758139024372	2.263914857727139	2.1304487222689716	0.0	0.2565308611709616	0.03752984891222744	0.01876492445611372	0.02296053886994147
entS_EZR	1250	1	No-FI	2.001766650555824	1.7273666505558238	2.279366650555824	0.0	-0.2681390141185186	0.0005810159121237835	0.0002905079560618917	-0.09034803122637917
fepB_EZR	956	3	No-FI	0.85766121122528	1.0386235543215143	1.3168662321457818	0.0	0.2207535200819701	0.431850836301766	0.215925418150883	-0.6461668871422867
entC_EZR	1175	1	No-FI	0.8801155867260367	0.8358602675771006	0.9916049484281644	0.0	-0.12987077215596338	-0.014705723755863584	-0.007352861877931792	-0.018780717792215157
entE_EZR	1610	1	No-FI	1.5320225511769419	1.5320225511769419	1.7158734828539608	0.0	-0.05543954920938088	-0.023272539225073774	-0.011636269612536887	0.020307715638662665
entB_EZR	857	3	No-FI	1.454875635386629	1.368527910765859	1.881946813916384	0.0	-0.1437105258250111	0.1845518338391957	0.09227591691959786	-0.3554898983403299
entA_EZR	746	3	No-FI	1.345470672003545	1.6511006988131967	2.0720122269633308	0.0	0.23987761803746377	0.43614338483668935	0.21807169241834465	-0.6469464353819943
entH_EZR	413	3	No-FI	0.8605308152047344	0.8823225827592138	1.1704581759795527	0.0	-0.019360193903884382	0.2569964354655788	0.1284982177327894	-0.4347807904105928
cstA_EZR	2105	3	No-FI	1.504054536541572	1.5700877906983417	1.9962160567315959	0.0	0.0065488001276381436	0.22163280940993613	0.11081640470496806	-0.3672050823073475
ybdD_EZR	197	3	No-FI	0.117717919591357	0.16340319877917422	0.183707767307093	0.0	0.4176627256187526	0.45530048739155893	0.22765024369577946	-0.6196132371130141
hcxA_EZR	1088	1	No-FI	1.3842387093793533	1.489937238791118	1.579091650555824	0.0	0.05071925705734981	0.003223965724450828	0.001611982862225414	0.011533142811698555
ybdL_EZR	1160	1	No-FI	1.6320011333144446	1.9690700988316858	1.9251045815903067	0.0	0.21543286367708037	0.05151657589296754	0.02575828794648377	-0.014050005262585777
ybdM_EZR	629	3	No-FI	2.2760063961838046	2.7306963802855537	3.3078028985685424	0.0	0.2073247519318575	0.35259047196351867	0.17629523598175934	-0.5185425359619119
ybdN_EZR	1220	4	No-FI	4.389491240719758	4.56244206039189	4.619819109572218	0.0	0.0003129532100181187	-0.11299555934500027	-0.05649777967250014	0.18843024997833982
ybdO_EZR	902	2	No-FI	13.605179510866245	13.809170641686645	15.607396805766466	0.0	-0.03396886520587028	0.011295747329867822	0.005647873664933911	-0.030149200618403132
dsbG_EZR	746	4	No-FI	3.726167722941883	3.9821998945236525	4.665846007124189	0.0	0.04043347804884179	0.13766789090639198	0.06883394545319599	-0.21596865882770602
ahpC_EZR	563	3	No-FI	1.1501673610353975	1.0951051940726977	1.4503449809288256	0.0	-0.12621389295184138	0.14777411163391435	0.07388705581695718	-0.2883614837071377
ahpF_EZR	1565	3	No-FI	1.0476120179679642	1.2559187272331402	1.3377078646133318	0.0	0.2061990434745822	0.16588038469393127	0.08294019234696563	-0.20773429333169136
uspG_EZR	428	4	No-FI	3.218256370181992	3.2533030991539547	3.4705928187801236	0.0	-0.03981356705747574	-0.0778753315380003	-0.03893766576900015	0.11652103021084192
ybdR_EZR	1238	3	No-FI	2.629399606937084	3.160902030200412	3.376572466387811	0.0	0.21016335711514955	0.1740479184232524	0.0870239592116262	-0.22002541166703748
yldA_EZR	89	0	Lo-FI	0.1919778865108801	0.2369217067355992	0.1919778865108801	0.0	0.2480306951453608	-0.18677818750044883	-0.09338909375022442	0.39397387754920166
rnk_EZR	410	0	Lo-FI	1.0838934798241167	0.8302349432387508	1.0668203090924093	0.0	-0.4400709722677315	-0.20968397468455094	-0.10484198734227546	0.20278296705167434
rna_EZR	806	1	No-FI	1.5828525066352284	1.6275175190421762	1.6424058565111588	0.0	-0.015293304698747345	-0.13349433907877284	-0.06674716953938642	0.2173927968983723
citT_EZR	1463	3	No-FI	2.121267402435523	2.21491060134188	2.648950245907841	0.0	0.006882425018696292	0.13371606355582966	0.06685803177791483	-0.220565964253484
citG_EZR	878	1	No-FI	0.8904882906469402	0.9679370377995596	1.104611297480653	0.0	0.06487701623391394	0.12409205430512377	0.06204602715256188	-0.18519441843056828
citX_EZR	551	1	No-FI	1.3893514055467495	1.5490610244215226	1.70514087923096	0.0	0.10154288712200699	0.10870120944670392	0.05435060472335196	-0.14732105337050422
citF_EZR	1532	1	No-FI	1.5603661283626125	1.8142825774487743	1.8371285304513851	0.0	0.1620750397240993	0.04878979078179446	0.02439489539089723	-0.027291304728291
citE_EZR	908	1	No-FI	1.3005261219214628	1.2377507915249868	1.5912750205998767	0.0	-0.12681405437444765	0.10430963414010969	0.05215481707005484	-0.21612074169166537
citD_EZR	296	3	No-FI	0.8354261100152834	0.957047731636905	1.3151558397450132	0.0	0.14063909650646603	0.46787143605222115	0.23393571802611057	-0.7329060279182132
citC_EZR	1058	4	No-FI	4.3818740229565805	4.453707671349775	4.9981311118034615	0.0	-0.031980690403722534	0.003062551389913626	0.001531275694956813	-0.015764482451096885
dpiB_EZR	1658	4	No-FI	2.491919605923737	2.646925637286825	2.8471668918103474	0.0	0.031620590106525404	0.005491349203226026	0.002745674601613013	0.0013879480301317582
dpiA_EZR	680	1	No-FI	2.7097901799675888	2.573025474085236	2.8612607682028828	0.0	-0.1301549562563773	-0.10830834770875053	-0.05415417385437526	0.13712892742912508
dcuC_EZR	1385	3	No-FI	2.450064123480012	2.5432049177038385	2.9937464339493256	0.0	-0.0016113461038222976	0.10235433668613347	0.05117716834306673	-0.17112767651149652
pagP_EZR	560	2	No-FI	6.925966650555824	7.077752364841539	8.331323793412967	0.0	-0.02416370410899482	0.07975212042142399	0.039876060210711994	-0.14097476873870493
cspE_EZR	209	1	No-FI	1.4363733491204171	1.422019282134771	1.5990527749577377	0.0	-0.06992931181734408	-0.03199142354125473	-0.015995711770627363	0.030009268629643183
crcB_EZR	383	3	No-FI	0.7685906714435524	1.0505750056472074	1.0401311414174428	0.0	0.3954522461697272	0.24969987835110377	0.12484993917555189	-0.2843490485285972
tatE_EZR	203	1	No-FI	0.44924251262478954	0.626582414102622	0.5723952219843954	0.0	0.4245702708286627	0.16273898283417143	0.08136949141708572	-0.12970821444739813
lipA_EZR	965	0	Lo-FI	0.5760961842345805	0.5336091376024561	0.3688422982242177	0.0	-0.16596587972766763	-0.8300837785440989	-0.41504188927204944	1.3281510043309424
ybeF_EZR	953	2	No-FI	5.358784069233684	5.609571057691187	6.688269903441449	0.0	0.010545224294271183	0.13294919647601944	0.06647459823800972	-0.218066919361942
lipB_EZR	641	0	Lo-FI	3.6671132964216584	3.1023707067180704	2.077409708278133	0.0	-0.2967133020164292	-1.0066372530520225	-0.5033186265260112	1.5788243210812276
ybeD_EZR	263	0	Lo-FI	0.4192176011261662	0.1416510612022118	0.1606624680463183	0.0	-1.620797429911105	-1.5704445341206008	-0.7852222670603004	2.0771417468972997
dacA_EZR	1211	0	Lo-FI	1.6285471625293995	1.519546336765568	1.575698277310572	0.0	-0.15538438101524166	-0.23437238142925754	-0.11718619071462875	0.33882584204368194
rlpA_EZR	1088	1	No-FI	1.1949004740852356	1.036812238791118	1.4292754740852356	0.0	-0.2601753537759033	0.07161535832806498	0.03580767916403249	-0.20608404847207606
mrdB_EZR	1112	N/A	Hi-FI	0.198808377174529	0.0324414706997088	0.015355139764457001	0.0	-2.6709069689275085	-3.881363187338361	-1.9406815936691806	5.5786363225881
mrdA_EZR	1901	N/A	Hi-FI	0.1877104695984331	0.037263336510584597	0.016221779435361	0.0	-2.388119906089992	-3.7192833179421205	-1.8596416589710603	5.40276556120687
rlmH_EZR	467	N/A	Hi-FI	0.2022514471296998	0.12088099745089889	0.0352278925258454	0.0	-0.7980021044527752	-2.7081381381128	-1.3540690690564	4.247562862037075
rsfS_EZR	317	N/A	Hi-FI	0.3574335275274328	0.14923163478295332	0.013584947085792401	0.0	-1.3155611188922653	-4.904372302784424	-2.452186151392212	7.735433465009951
cobC_EZR	611	1	No-FI	1.0926196783790645	1.1597227880353655	1.310295619459261	0.0	0.030549133979464405	0.0753228397336593	0.03766141986682965	-0.11535502156294403
nadD_EZR	641	N/A	Hi-FI	0.4549448096821891	0.0774097082781328	0.0181273369832811	0.0	-2.6105446714451594	-4.836230822005742	-2.418115411002871	7.190203146194516
holA_EZR	1031	N/A	Hi-FI	0.0193953605461246	0.018425428441372002	0.00678624318434	0.0	-0.12945297771747377	-1.7018047473870306	-0.8509023736935153	2.79319025307256
lptE_EZR	581	N/A	Hi-FI	0.000966650555824	0.0061301617434315	0.000966650555824	0.0	2.6094192357070014	-0.1867781875004475	-0.09338909375022375	1.1811033910697462
leuS_EZR	2582	N/A	Hi-FI	0.0218806706952508	0.014134737310277899	0.0071633972638023	0.0	-0.6858514387179717	-1.7977192908051283	-0.8988596454025641	2.767581671769223
ybeL_EZR	482	1	No-FI	2.0984770239998074	2.0196388497259483	2.1627923766969026	0.0	-0.1106848821893518	-0.1432256784955308	-0.0716128392477654	0.20181450342943408
ybeQ_EZR	977	2	No-FI	5.999943109102396	6.340782413094207	7.289605340422764	0.0	0.024272500443328848	0.09411370030144939	0.047056850150724694	-0.1487653336879727
ybeR_EZR	707	2	No-FI	9.173526763709996	10.563908659042387	11.389934118731214	0.0	0.14815579328599382	0.12543282488526897	0.06271641244263448	-0.15966944371345032
djlB_EZR	1427	2	No-FI	9.217504842567037	9.490104702412868	10.376579825047765	0.0	-0.013391814174262162	-0.015895359657276398	-0.007947679828638199	0.022028328037373278
ybeT_EZR	554	2	No-FI	16.65800636174716	17.802410693877125	19.356562318425865	0.0	0.04041731757905431	0.02982881989860431	0.014914409949302154	-0.03624226063798908
ybeU_EZR	707	2	No-FI	8.442267923540266	8.718081219155541	9.712423510527536	0.0	-0.009059520402870724	0.015422528881591901	0.007711264440795951	-0.02872405493694341
djlC_EZR	1451	4	No-FI	2.7218488007970367	3.024398766338043	3.1532754031402486	0.0	0.09662189483492889	0.025486064116690965	0.012743032058345483	-0.010269475249508643
hscC_EZR	1670	4	No-FI	4.581206171513909	4.829110363130675	5.326715153549836	0.0	0.020590394603110962	0.030740456225472723	0.015370228112736362	-0.044370628841417556
rihA_EZR	935	4	No-FI	4.036260768202883	4.311127078363311	4.741073602427482	0.0	0.039606155249932495	0.04541621798294493	0.022708108991472464	-0.062491644888264045
gltL_EZR	725	1	No-FI	0.8051045815903067	1.0120011333144445	0.9954494091765136	0.0	0.27452325254161697	0.11939361071824477	0.059696805359122376	-0.10748160034986892
gltK_EZR	674	1	No-FI	1.3525986980335687	1.785833119398554	1.5736669472917288	0.0	0.3454238519589474	0.03161818180577747	0.015809090902888734	0.06244431431002004
gltJ_EZR	740	1	No-FI	1.8563720559612291	1.6036693532585267	2.3036693532585266	0.0	-0.2665487194344066	0.12466958760257618	0.06233479380128809	-0.2966322191490958
sroC_EZR	162	3	No-FI	0.7972629468521203	0.8034357863582932	1.075040724629898	0.0	-0.04431244714432739	0.24448559955414914	0.12224279977707456	-0.422246814971691
gltI_EZR	908	1	No-FI	0.7950195139919474	0.7487640073840178	0.9282794258862204	0.0	-0.14191873427986057	0.03679068363567972	0.01839534181783986	-0.10862405081941973
lnt_EZR	1538	N/A	Hi-FI	0.0347767935987368	0.023723477603938403	0.0074686011409995	0.0	-0.6072489634986828	-2.405993152007774	-1.202996576003887	3.8075722655133957
ybeX_EZR	878	3	No-FI	1.1399188145649355	1.3039279261822474	1.4747707507836143	0.0	0.1384934996983016	0.1847814424906667	0.09239072124533335	-0.26180457091834397
ybeY_EZR	467	N/A	Hi-FI	0.3328724321404064	0.13801161843590962	0.000966650555824	0.0	-1.325619218741425	-8.614537416648584	-4.307268708324292	13.915689288167165
ybeZ_EZR	1040	0	Lo-FI	1.0173128044019777	0.8538512659404394	0.9913512659404394	0.0	-0.30814620708463164	-0.2240732923905291	-0.11203664619526453	0.27074008495600455
miaB_EZR	1424	1	No-FI	1.292399234825487	1.5122026056120037	1.500966650555824	0.0	0.17116009469757937	0.029061933528335804	0.014530966764167902	0.008616809018633445
ubiF_EZR	1175	3	No-FI	0.9541581399175262	1.2426687782153985	1.7950092037473133	0.0	0.32570196146761743	0.7249127538247209	0.36245637691236043	-1.0996206025519957
leuW_EZR	84	N/A	Hi-FI	0.000966650555824	0.024776174365347802	0.024776174365347802	0.0	4.624375632179193	4.493036993888125	2.2465184969440624	-5.94693644575381
asnB_EZR	1664	1	No-FI	1.7581781890173622	1.9643079967096704	2.1157503044019776	0.0	0.10450031466749998	0.08030989359913077	0.04015494679956538	-0.09901638444271796
umpH_EZR	752	3	No-FI	1.4424560122579515	1.5421900548111431	1.846711331406888	0.0	0.04101369583778003	0.16965285712735312	0.08482642856367656	-0.26908352993299517
nagC_EZR	1220	0	Lo-FI	1.0788355030148402	1.1034256669492668	0.9944092735066437	0.0	-0.022925009097233717	-0.30434143648132717	-0.15217071824066358	0.4995940577698007
nagA_EZR	1148	0	Lo-FI	0.8790154310436289	0.6690851174547787	0.5236147341795174	0.0	-0.44913828665130723	-0.934160985125793	-0.4670804925628965	1.4072222129925527
nagB_EZR	800	1	No-FI	1.529716650555824	1.508466650555824	1.8884666505558239	0.0	-0.07562119496079078	0.11717267194340608	0.05858633597170304	-0.22049485155927373
nagE_EZR	1946	3	No-FI	1.1489625395589071	1.2995278016349605	1.516382888993645	0.0	0.12221618789426897	0.21352413316630203	0.10676206658315102	-0.3151348259790804
glnS_EZR	1664	N/A	Hi-FI	0.037024342863516295	0.014788765940439302	0.0075772274789009	0.0	-1.3794120081906058	-2.475510351817478	-1.237755175908739	3.6660465836322613
chiZ_EZR	97	3	No-FI	0.2793171660197415	0.4958120113805663	0.9494202588032467	0.0	0.7724494327205199	1.578364406755179	0.7891822033775895	-2.373124200351792
chiP_EZR	1406	1	No-FI	2.127566935050845	2.225006479858811	2.4974104627891096	0.0	0.009165467390222837	0.044450246883916744	0.022225123441958372	-0.07102858900978697
chiQ_EZR	326	0	Lo-FI	0.7647703315374191	0.7525003928871123	0.7432979388993823	0.0	-0.07877377065686952	-0.22786413651049664	-0.11393206825524832	0.3535156372985379
fur_EZR	446	0	Lo-FI	0.6982760675961828	0.5390832424840751	0.337289520510981	0.0	-0.42872901270239194	-1.2365882198511386	-0.6182941099255693	1.918070695517767
uof_EZR	86	0	Lo-FI	2.198641069160475	2.2916643249744286	1.8265480459046608	0.0	0.004344087717100598	-0.45427058603520964	-0.2271352930176048	0.7585656726310495
fldA_EZR	530	N/A	Hi-FI	0.14813646187657872	0.0179477826312956	0.000966650555824	0.0	-3.100488812677949	-7.44649480755756	-3.72324740377878	11.37732840836995
ybfE_EZR	293	1	No-FI	1.6050622136957557	1.74499395431009	1.7927755242759602	0.0	0.06515327026096696	-0.027212548308723994	-0.013606274154361995	0.0670720039348623
ybfF_EZR	764	3	No-FI	2.076882880922316	2.2849980641683887	2.583427383540117	0.0	0.0823335314689162	0.12808828236570835	0.06404414118285418	-0.18603596011987517
seqA_EZR	545	0	Lo-FI	0.4266547239503194	0.2670216964273836	0.292709769821879	0.0	-0.7315516003430147	-0.7303763096041787	-0.3651881548020893	0.9734433158926261
pgm_EZR	1640	N/A	Hi-FI	0.1948690895802142	0.0692593334826532	0.0942593334826532	0.0	-1.5478644066213598	-1.2345760687897331	-0.6172880343948666	1.5416719791091018
ybfP_EZR	494	2	No-FI	6.845096205211695	7.476675152580116	8.60218122545461	0.0	0.0718864846658156	0.14285351975939342	0.07142675987969671	-0.2141270380437172
potE_EZR	1319	4	No-FI	2.9243934890698497	2.7818612676900165	3.465712670267727	0.0	-0.12752652005031173	0.058236418462765505	0.02911820923138275	-0.13956953745471307
speF_EZR	2198	3	No-FI	2.7343606450963156	3.1024225195276163	3.334906595960737	0.0	0.1267520935024138	0.09966462952161015	0.049832314760805074	-0.12385701803521232
speFL_EZR	104	2	No-FI	7.193274342863517	7.827889727478901	9.577889727478901	0.0	0.06653525564792862	0.22628101026403202	0.11314050513201601	-0.3549565985574105
kdpE_EZR	677	3	No-FI	2.4219415397729582	2.600671229580935	2.890183784972368	0.0	0.04728043762716849	0.06821900617863097	0.034109503089315485	-0.09793819775532878
kdpD_EZR	2684	1	No-FI	1.0713839381862262	1.1261529396765393	1.3079711214947212	0.0	0.01648764693474042	0.10107692767978257	0.05053846383989129	-0.16296566382139083
kdpC_EZR	572	3	No-FI	2.2667009162900897	2.5691484687376422	2.709008608597782	0.0	0.12525667068005708	0.07039274581142152	0.03519637290571076	-0.07556901945901684
kdpB_EZR	2048	1	No-FI	1.324697119305824	1.503408056805824	1.645497900555824	0.0	0.12713455373479887	0.12608346080152244	0.06304173040076122	-0.16776091675760446
kdpA_EZR	1673	1	No-FI	1.602281653544467	1.85751177906748	1.9471710737476948	0.0	0.157804039164811	0.09447368282547786	0.04723684141273892	-0.10485479165419273
kdpF_EZR	89	0	Lo-FI	1.3829891224659363	1.450404852803015	1.349281257297397	0.0	0.013226298602820097	-0.22237688789010907	-0.11118844394505453	0.37503691268445516
ybfA_EZR	206	1	No-FI	1.0155297573519404	1.3747530583228142	1.0495103398762122	0.0	0.3815004323337348	-0.1392943217591739	-0.06964716087958694	0.3593240137098681
ybfB_EZR	326	2	No-FI	8.129801006384046	8.15434088368466	8.022439043193861	0.0	-0.051091320567672405	-0.2059573047661858	-0.1029786523830929	0.3262317344210855
ybfC_EZR	569	2	No-FI	7.552811993262327	7.709226756003979	8.398154699764962	0.0	-0.025867261082130444	-0.033719699007861426	-0.016859849503930713	0.047577077985725566
ybgA_EZR	509	3	No-FI	2.39978786863048	2.199394941322032	3.0363301083161383	0.0	-0.18123974281425714	0.15264357770837544	0.07632178885418772	-0.3148192104520448
phr_EZR	1418	3	No-FI	0.9304447887786732	1.0157762415290257	1.2301627013315644	0.0	0.0711506358347097	0.2160785010033154	0.1080392505016577	-0.33641395639395577
dtpD_EZR	1481	3	No-FI	1.726152335903562	1.9692313365787815	2.337901154269531	0.0	0.134633262965262	0.2508759565163621	0.12543797825818104	-0.3732488398721828
ybgI_EZR	743	3	No-FI	0.8650312535167931	0.6994861660336168	1.1611281579582462	0.0	-0.36189628234704097	0.2379248657440965	0.11896243287204823	-0.5171735370225078
pxpB_EZR	656	0	Lo-FI	1.157978845677775	1.0451739676289946	1.1686495773850922	0.0	-0.20330535046504628	-0.17354468660669348	-0.08677234330334674	0.2214726941894737
pxpC_EZR	932	1	No-FI	1.233799268581575	1.3013958351051802	1.447318581886296	0.0	0.021512596417495977	0.04349663735795317	0.021748318678976586	-0.06532353012408997
pxpA_EZR	734	1	No-FI	0.5527377677220365	0.37698844892094663	0.6617295933351156	0.0	-0.6075144228542826	0.07286841948197675	0.03643420974098839	-0.3239521734213888
nei_EZR	791	3	No-FI	0.8138617200880617	1.1349742358908428	1.0578566631980488	0.0	0.4243644012350901	0.19151037378223135	0.09575518689111567	-0.1777291558920222
abrB_EZR	1046	1	No-FI	1.176874872353147	1.1940832853550591	1.456989595106493	0.0	-0.03449702184022957	0.12125144876675209	0.06062572438337604	-0.2135847552246633
ybgO_EZR	1061	3	No-FI	2.371371928595409	2.348751758944137	2.81529275800163	0.0	-0.0692672616032386	0.060784811811928297	0.03039240590596414	-0.12439710688762666
ybgP_EZR	728	3	No-FI	1.8402523648415383	2.136955661544835	2.505087529676703	0.0	0.16021380018395537	0.25817920039905806	0.12908960019952903	-0.37689406727044494
ybgQ_EZR	2447	3	No-FI	2.6952862255456074	3.002192641565223	3.345878787866817	0.0	0.10013851615731117	0.12516850597336204	0.06258425298668102	-0.17523467123649966
ybgD_EZR	566	2	No-FI	16.695312940308476	16.804853576350876	19.4020267212272	0.0	-0.046004712785605584	0.029986039809715592	0.014993019904857796	-0.06531163727806118
gltA_EZR	1283	1	No-FI	0.5917694564794406	0.721933135357071	0.682182550789651	0.0	0.2313904379249525	0.018344430581521687	0.009172215290760843	0.04655609500578135
ybgV_EZR	32	N/A	Hi-FI	0.000966650555824	0.000966650555824	0.000966650555824	0.0	-0.05543954920937999	-0.1867781875004475	-0.09338909375022375	0.2928171294309525
ybgU_EZR	107	3	No-FI	0.3374152486866651	0.46825637018199223	0.6271348748548894	0.0	0.41733389758476114	0.7074723880193053	0.35373619400965267	-1.0400093475039218
sdhC_EZR	389	1	No-FI	0.3711465991419422	0.3300154937434846	0.3891414577537674	0.0	-0.2248949400571112	-0.11847264870311158	-0.05923632435155579	0.12248943448614891
sdhD_EZR	347	1	No-FI	0.3900156419102908	0.346787976204239	0.4879983508440084	0.0	-0.2249176564027231	0.13656609915837126	0.06828304957918563	-0.30258271739819315
sdhA_EZR	1766	3	No-FI	0.5372067411560505	0.7042509087664696	0.754081033341781	0.0	0.3351725624639396	0.3024639673547602	0.1512319836773801	-0.3923824247699538
sdhB_EZR	716	1	No-FI	0.6015253097737011	0.5889554773714665	0.777502963404986	0.0	-0.08590641438646429	0.18344454499472762	0.09172227249736381	-0.3343763797867008
sucA_EZR	2801	0	Lo-FI	0.3533408026443638	0.389399353162036	0.3058577608735677	0.0	0.08475058179525208	-0.3949776604036388	-0.1974888302018194	0.686546294604482
sucB_EZR	1217	0	Lo-FI	0.1998162807941149	0.19406443198556922	0.1365459439001132	0.0	-0.09757796022865772	-0.7360658650489098	-0.3680329325244549	1.194250455005297
sucC_EZR	1166	1	No-FI	0.8165755699383282	0.8697488117908154	0.8517385201956181	0.0	0.03557284760273738	-0.12595399590803577	-0.06297699795401789	0.22178094238097207
sucD_EZR	869	3	No-FI	0.9146605515914972	1.0895742454925328	1.1747295964706685	0.0	0.19701662284706623	0.17424218720729243	0.08712109360364621	-0.22473143772979864
sdhX_EZR	100	4	No-FI	4.270966650555824	4.360966650555825	4.270966650555824	0.0	-0.025354224285767835	-0.1867781875004486	-0.0933890937502243	0.3028455710721584
mngR_EZR	722	3	No-FI	0.7170331325502839	0.926174406788511	0.9178641574810318	0.0	0.3138045577412456	0.16946268094936603	0.08473134047468302	-0.17783628233519486
mngA_EZR	1976	1	No-FI	0.7853796060214111	0.980723735576067	0.9614929663452976	0.0	0.2650171093121414	0.10510798030831389	0.05255399015415694	-0.08684093074314266
mngB_EZR	2633	3	No-FI	2.22504564789726	2.238338469773446	2.7202982115129073	0.0	-0.0468462736166797	0.10315169348803255	0.051575846744016274	-0.18753491368561415
cydA_EZR	1568	0	Lo-FI	0.5972676709639873	0.4033901199435791	0.5264768546374566	0.0	-0.6216414334976723	-0.36878571305346375	-0.18439285652673187	0.4074290439232155
cydB_EZR	1139	0	Lo-FI	0.4522396970878696	0.4355583977024438	0.4531176602134183	0.0	-0.10966102316571313	-0.183980102447856	-0.091990051223928	0.270079829691189
cydX_EZR	113	1	No-FI	2.160258685954054	2.567338331971753	2.372648066485028	0.0	0.1936298000420278	-0.051484147329625696	-0.025742073664812844	0.15035017889671876
ybgE_EZR	293	3	No-FI	0.5231509508971209	0.7757106778595783	0.7688847392930254	0.0	0.5128518273361653	0.3687618734338007	0.18438093671690034	-0.4436525132776127
ybgC_EZR	404	N/A	Hi-FI	0.2039369475855269	0.14948150204097252	0.047996353526121	0.0	-0.5035957580351633	-2.273904654091394	-1.136952327045697	3.6219758374739355
tolQ_EZR	692	N/A	Hi-FI	0.1237990204980205	0.0703308124055349	0.025533124544263302	0.0	-0.8712106617765416	-2.464336088040064	-1.232168044020032	3.8168232594745928
tolR_EZR	428	N/A	Hi-FI	0.27666758513526324	0.07339655709788	0.0500320711165716	0.0	-1.9698088788432093	-2.6540067324760264	-1.3270033662380132	3.7667415945123075
tolA_EZR	1265	N/A	Hi-FI	0.1053144766427805	0.06816032644515199	0.0555121051012785	0.0	-0.6831391633417456	-1.110607643545737	-0.5553038217728685	1.6232996847956467
tolB_EZR	1292	N/A	Hi-FI	0.2486446691316754	0.0760440499366289	0.0551462171192914	0.0	-1.7646177758578212	-2.3595298586545095	-1.1797649293272547	3.344343839138242
pal_EZR	521	N/A	Hi-FI	0.13916242790707162	0.1026940977727146	0.073903310824538	0.0	-0.4938560368090106	-1.0998370390559153	-0.5499185195279577	1.668443052823522
cpoB_EZR	791	1	No-FI	0.9567188629452046	0.7266303673699833	1.0363648806443195	0.0	-0.4523129322015836	-0.07141310302657752	-0.03570655151328876	-0.03174913902289864
nadA_EZR	1043	N/A	Hi-FI	0.1850510225596591	0.0115131510352103	0.0115131510352103	0.0	-4.062008013005545	-4.193346651296613	-2.0966733256483066	5.634908414492507
pnuC_EZR	719	1	No-FI	1.9773227006253649	1.8020793070231396	2.401522978789482	0.0	-0.18932538489449224	0.09362308620712323	0.046811543103561615	-0.21914693864336945
zitB_EZR	941	1	No-FI	1.335716916230638	1.4674916239883422	1.6247711138926995	0.0	0.0802984355284389	0.09584402427822664	0.04792201213911332	-0.13297389528756476
ybgS_EZR	380	1	No-FI	2.1325455979242447	2.3167561242400345	2.2430719137137185	0.0	0.06409004671485219	-0.11387890246573584	-0.05693945123286792	0.21116151968117713
aroG_EZR	1052	1	No-FI	0.7576206429512613	0.9078107570197024	0.9192176011261662	0.0	0.20547639367839687	0.09215259481944146	0.04607629740972073	-0.08509552680627014
gpmA_EZR	752	1	No-FI	1.3347432463005047	1.4211794165132707	1.5022964377898662	0.0	0.03508690052442215	-0.016170918593922	-0.008085459296961	0.03864716449801072
galM_EZR	1040	1	No-FI	1.2567358813250546	1.64712049670967	1.5519281890173624	0.0	0.3348250701716518	0.11760213372439182	0.05880106686219591	-0.08439519948343577
galK_EZR	1148	3	No-FI	1.446959681914709	1.7535798909739424	1.8546251871411898	0.0	0.22183888714133193	0.17132474232231565	0.08566237116115782	-0.2115949414900821
galT_EZR	1046	1	No-FI	1.7763012585864166	1.8107180845902406	1.9780220998866078	0.0	-0.02775388418871849	-0.031595924292630695	-0.015797962146315347	0.04340857909147833
galE_EZR	1016	0	Lo-FI	1.002935154492832	1.0767540521306271	1.0186831859888947	0.0	0.0470208731902082	-0.16430107987239922	-0.08215053993619961	0.28950875751740146
modF_EZR	1472	1	No-FI	1.4133307809906066	1.3386025201210412	1.6300427375123454	0.0	-0.13381107239791995	0.019032444263473947	0.009516222131736973	-0.07632443123842989
modE_EZR	788	1	No-FI	1.8943676657842503	1.9743169043629303	1.8981747723832354	0.0	0.004197669594314113	-0.18388171594082336	-0.09194085797041168	0.30786874976614365
acrZ_EZR	149	1	No-FI	2.8600270532403878	2.6721075901531397	2.866738462636361	0.0	-0.15349024497568386	-0.1833966900534585	-0.09169834502672924	0.25449773509720286
modA_EZR	773	1	No-FI	1.618042976558411	1.8120921356787214	1.9453392249413348	0.0	0.10796683430369691	0.07899363690347605	0.039496818451738025	-0.09566711673789444
modB_EZR	689	3	No-FI	1.4407344299462448	1.5974833414121374	2.063375939380207	0.0	0.09355690902220981	0.33142408274714175	0.16571204137357087	-0.5211878349044996
modC_EZR	1058	3	No-FI	0.3714770475312493	0.5888683518790754	0.5737454785331397	0.0	0.6092325165901531	0.44035961809216984	0.22017980904608492	-0.530855191290232
ybhA_EZR	818	3	No-FI	0.9178370662037456	1.1158810759836968	1.2307955014115697	0.0	0.22643375696839785	0.2365029129438822	0.1182514564719411	-0.3186936025836711
pgl_EZR	995	0	Lo-FI	0.7838812234201457	0.6240822284452713	0.4130269520633617	0.0	-0.3843384879700465	-1.1111773281717354	-0.5555886640858677	1.7238493842962102
ybhD_EZR	953	2	No-FI	5.453222684133999	5.772215338908395	6.531921529884261	0.0	0.02657650338108608	0.07362020235005051	0.036810101175025256	-0.11384150278972216
ybhH_EZR	1052	2	No-FI	10.142601631544416	10.826061707590044	11.64640391291324	0.0	0.038641208411254624	0.01267861305063267	0.006339306525316335	-0.008250618947302907
ybhI_EZR	1433	2	No-FI	6.973053182307394	7.47409993736671	8.30661912787613	0.0	0.04466982028088262	0.06569273364612949	0.03284636682306474	-0.09459794931658827
ybhJ_EZR	2261	3	No-FI	2.6104314891228295	2.8921652352528606	3.22387686727409	0.0	0.09242213392701304	0.11773015954088484	0.05886507977044242	-0.16540955459247036
ybhC_EZR	1283	1	No-FI	2.0960562842269077	2.1326891758870787	2.29558863029082	0.0	-0.03044328791762907	-0.05559151069739432	-0.02779575534869716	0.08250475518978084
ybhB_EZR	476	1	No-FI	1.0892019446734709	1.3055884992953197	1.135420432068429	0.0	0.20598924151531045	-0.12682304231899694	-0.06341152115949847	0.2800348177034317
bioA_EZR	1289	0	Lo-FI	0.5595391874060955	0.46954694535799624	0.4299813906644353	0.0	-0.3084093173930508	-0.5667431393980124	-0.2833715696990062	0.8417687931990037
bioB_EZR	1040	N/A	Hi-FI	0.16058203517120861	0.1480820351712086	0.1000051120942855	0.0	-0.17235342396457787	-0.8700149404027449	-0.43500747020137237	1.3925737593497152
bioF_EZR	1154	0	Lo-FI	0.2340689035887529	0.1846754893773144	0.21673788105842362	0.0	-0.39738043145186275	-0.297760143318448	-0.148880071659224	0.36380676171345916
bioC_EZR	755	1	No-FI	0.544013008171718	0.4671918161187379	0.562556054529334	0.0	-0.2750656956159543	-0.13842247907400096	-0.06921123953700048	0.1390155665846835
bioD_EZR	677	0	Lo-FI	0.7144083049132834	0.3850139179118062	0.6124880685765035	0.0	-0.9472778020307845	-0.4088452988964978	-0.2044226494482489	0.36564956415056815
uvrB_EZR	2021	1	No-FI	0.9707835728715092	1.078650965251519	1.0999275609961998	0.0	0.09656695613363894	-0.006591274821412033	-0.0032956374107060166	0.04317444341356637
ybhK_EZR	908	1	No-FI	1.1375305272078062	1.0725525536395244	1.4095569589258679	0.0	-0.1402964721778802	0.1225583270404817	0.06127916352024084	-0.2510293691267629
moaA_EZR	989	1	No-FI	1.1334236778561273	1.2476805029319613	1.3953043654193225	0.0	0.08312175070943001	0.11311442530790633	0.056557212653953165	-0.16081679194336723
moaB_EZR	512	1	No-FI	1.514638525555824	1.637685400555824	1.622060400555824	0.0	0.05724516267081803	-0.0879241753333122	-0.0439620876666561	0.1656220131124597
moaC_EZR	485	3	No-FI	0.4937501557104632	0.7205542794218034	0.7205542794218034	0.0	0.4898863604880568	0.3585477221969888	0.1792738610984944	-0.43428408349896247
moaD_EZR	245	1	No-FI	1.3519870587190892	1.5193339974945994	1.6132115485150076	0.0	0.11291816318774806	0.06807610908518491	0.034038054542592455	-0.07582079407939216
moaE_EZR	452	0	Lo-FI	1.496541871794762	1.405833907192992	1.4500816948036115	0.0	-0.14564603712445312	-0.23227665093002853	-0.11613832546501425	0.3385790725085631
ybhL_EZR	704	4	No-FI	2.7651711960103693	2.9057961960103693	3.2566484687376422	0.0	0.016125168228751985	0.04924100961482836	0.024620504807414175	-0.07669329328179658
ybhM_EZR	713	2	No-FI	13.212747856726933	14.170672120401546	14.940658095156104	0.0	0.04553810300131733	-0.009465026446019209	-0.004732513223009604	0.030954411743804457
ybhN_EZR	956	3	No-FI	1.4821381986729787	1.7844394539031043	1.9120545166646108	0.0	0.21235142751237845	0.18066549585173952	0.09033274792586976	-0.23032535058210638
clsB_EZR	1241	1	No-FI	0.9574533548265735	1.0799352242866862	1.0412567391940188	0.0	0.11823112262056769	-0.06572646321133746	-0.03286323160566873	0.148954479559085
ybhP_EZR	761	1	No-FI	0.9063542983876244	0.9313214468764548	0.9497182931313825	0.0	-0.016235464466274843	-0.11935366214441781	-0.059676831072208905	0.19351094875193806
ybhQ_EZR	410	3	No-FI	0.7351129920192386	0.8375520164094825	0.9643812847021654	0.0	0.1327732236895542	0.2048594466690803	0.10242972333454015	-0.2971746698852824
ybhR_EZR	1106	3	No-FI	1.5145290375359324	1.715252364841538	2.122123974244793	0.0	0.12411206763954774	0.29986151461056676	0.14993075730528338	-0.45839850180442865
ybhS_EZR	1133	3	No-FI	1.025679801482567	1.406085803247792	1.3840204899203428	0.0	0.399664666966584	0.24550669604249933	0.12275334802124967	-0.2759562710819709
ybhF_EZR	1736	1	No-FI	1.2826486782055935	1.5856440699106626	1.590252364841538	0.0	0.2505033504006631	0.12335147893042003	0.06167573946521002	-0.12208468141714568
ybhG_EZR	998	1	No-FI	1.3035718609766656	1.5190027227001124	1.5470588349245613	0.0	0.1652147911811619	0.060279760904586754	0.030139880452293377	-0.045394671113923965
cecR_EZR	671	3	No-FI	1.1187013748479253	1.211100778722739	1.5061827459358537	0.0	0.05905439510596994	0.24229366009672676	0.12114683004836338	-0.38413796845922127
rhlE_EZR	1364	1	No-FI	0.8719343924913079	0.907125008327085	0.999500374896	0.0	0.0016422434860819957	0.01020933512619697	0.005104667563098485	-0.01646814404830095
ybiA_EZR	482	1	No-FI	1.2561533725475251	1.5590579368628779	1.52586291611599	0.0	0.25622236876271554	0.09383454472330655	0.04691727236165327	-0.07098345161793906
dinG_EZR	2150	1	No-FI	0.9246875807883822	0.9377108366023356	1.0874782784628005	0.0	-0.035262456428364446	0.04717047956650553	0.023585239783252762	-0.09037161808696402
ybiB_EZR	962	1	No-FI	0.6984718480610215	0.923004072593246	0.8263304759196494	0.0	0.346695495395431	0.055738720405757	0.027869360202878498	0.022667297788882004
hcxB_EZR	1085	1	No-FI	1.3899067427217222	1.4571878487125058	1.6719343924913077	0.0	0.012759233569631268	0.07975196195214007	0.039875980976070036	-0.12866685873035635
zbiJ_EZR	96	3	No-FI	0.6676333172224906	1.3863833172224906	1.469716650555824	0.0	0.9987587930065758	0.951631997366815	0.47581599868340746	-1.2531337312758328
ybiE_EZR	59	3	No-FI	0.0857124132676884	0.1535090234371799	0.5263903793693834	0.0	0.7853078498117707	2.431778871899197	1.2158894359495984	-3.791195503228071
ybiJ_EZR	260	1	No-FI	0.9240435736327473	0.8548128044019778	0.9894281890173624	0.0	-0.16779191473813013	-0.08814406882205006	-0.04407203441102503	0.09097614312404005
ybiI_EZR	266	1	No-FI	0.9032222896535684	0.8806658986761248	0.9182598836385308	0.0	-0.0919258358425389	-0.16295675736601012	-0.08147837868300506	0.24095265032917057
ybiX_EZR	677	1	No-FI	1.4101247007773896	1.2919563108217027	1.4411439031407576	0.0	-0.18170501427443891	-0.1553865360856152	-0.0776932680428076	0.19840922205121236
fiu_EZR	2282	3	No-FI	1.021562619004553	1.005786983597016	1.3217379038424146	0.0	-0.07789240126844776	0.18488029610105566	0.09244014805052783	-0.334097960591242
mcbA_EZR	260	3	No-FI	0.8201974197865932	0.5432743428635163	1.1086589582481317	0.0	-0.6497298397134084	0.24799433920242137	0.1239971696012107	-0.6299005119085052
rlmF_EZR	926	3	No-FI	1.7083100630828219	1.9491307974240744	2.128396456171375	0.0	0.13482150549340655	0.1304188670811185	0.06520943354055925	-0.1724242766373953
ybiO_EZR	2225	1	No-FI	1.0531014820164981	1.196472268533352	1.234225077522116	0.0	0.1287029414895729	0.042182857576984506	0.021091428788492253	-0.02740378213178321
glnQ_EZR	722	1	No-FI	1.57852897742563	1.6879472599741068	1.7087228832428045	0.0	0.04124953365186723	-0.07244048927214308	-0.03622024463607154	0.13448399333752756
glnP_EZR	659	1	No-FI	0.9205417643646252	0.7536221892508165	0.9584780314359455	0.0	-0.34408128285788997	-0.12851599934090407	-0.06425799967045204	0.09949957128221013
glnH_EZR	746	3	No-FI	0.8575350151670841	1.1443982859445638	1.3267039159713736	0.0	0.3608822065030295	0.44280076282946146	0.22140038141473073	-0.6177072025480925
dps_EZR	503	1	No-FI	1.9453006465796807	2.27929667043654	2.0963940859434977	0.0	0.1731560257859981	-0.07886138456983727	-0.039430692284918634	0.18915431621172815
rhtA_EZR	887	3	No-FI	2.0674829977937046	2.3978099425513144	2.7969080259785972	0.0	0.15840229657284932	0.24917915999181206	0.12458957999590603	-0.3624978344620703
yliM_EZR	65	0	Lo-FI	0.3240435736327471	0.1086589582481317	0.1855820351712086	0.0	-1.631820251749867	-0.9909089500487824	-0.4954544750243912	1.1075748328313484
ompX_EZR	515	3	No-FI	1.1718404369635909	1.5019375243422317	1.6320346117208724	0.0	0.30260911420320097	0.29111732707281995	0.14555866353640998	-0.38432584038696627
opgE_EZR	1583	3	No-FI	2.444428431983493	2.3869426455021285	2.830404426929797	0.0	-0.08977281479308541	0.024732855392880282	0.01236642769644014	-0.0711456972524956
rybA_EZR	339	1	No-FI	0.7000816948036116	0.6705831697298653	0.7295802198773579	0.0	-0.11754655897169258	-0.1272348559534991	-0.06361742797674955	0.17287590693193428
mntS_EZR	128	1	No-FI	1.329091650555824	1.219716650555824	1.493154150555824	0.0	-0.17933410389851223	-0.0188556654732549	-0.00942783273662745	-0.028351925510745904
mntR_EZR	467	1	No-FI	0.7011807833181366	0.8125298197207063	0.861780355052612	0.0	0.1571947535897255	0.11075556608796722	0.0553777830439836	-0.13219435895003684
ybiR_EZR	1118	1	No-FI	0.9401437525236236	1.2272636094109224	1.153918350019151	0.0	0.3290523421491573	0.10880968278148771	0.05440484139074385	-0.07166535725276038
ldtB_EZR	920	0	Lo-FI	1.7966188244688674	1.8998796940340847	1.6792275201210416	0.0	0.02518416133547019	-0.2842648270833744	-0.1421324135416872	0.48216943225078074
ybiT_EZR	1592	1	No-FI	1.005363635480447	1.0568711731688891	1.1724490626161255	0.0	0.016642569503969792	0.03502964623591541	0.017514823117957705	-0.05283522055853575
ybiU_EZR	1265	3	No-FI	1.8752749509510809	2.2871326584609624	2.4918757414649146	0.0	0.23099836065510226	0.2233518043691738	0.1116759021845869	-0.2952535537302555
ybiV_EZR	815	3	No-FI	0.9666108223349652	1.0623163438073577	1.2488194112920201	0.0	0.08076684386133162	0.1827796273202138	0.0913898136601069	-0.2777104309132458
ybiW_EZR	2432	3	No-FI	0.5840258610821398	0.7883844137137187	0.7645357295031925	0.0	0.3774274514213616	0.20177348390068656	0.10088674195034328	-0.21047998936069037
ybiY_EZR	899	3	No-FI	1.637229164460162	2.0754939030586046	2.1800545259729542	0.0	0.28675887341062345	0.22632976032777563	0.1131648801638878	-0.28162997607608486
fsaA_EZR	662	3	No-FI	0.9360119677763679	1.1187914239697212	1.2199998831842227	0.0	0.2019026696391644	0.19550394092267995	0.09775197046133997	-0.25853901165807847
moeB_EZR	749	1	No-FI	1.015652898886932	1.344090816109896	1.227935942945677	0.0	0.3487836278511315	0.08704967205177683	0.043524836025888414	-0.028821577469250875
moeA_EZR	1235	1	No-FI	0.9386184724181722	0.9588613873979293	1.0535982295031923	0.0	-0.024656127795214762	-0.020064119759271103	-0.010032059879635551	0.025221490333713584
iaaA_EZR	965	1	No-FI	1.1305003293123006	1.1294640598822487	1.2766143189496062	0.0	-0.056762597377472634	-0.01141686507814213	-0.005708432539071065	0.00010724267107933838
gsiA_EZR	1871	1	No-FI	1.340357350716166	1.2478934276803564	1.3954081257028041	0.0	-0.158562505256446	-0.12870873444244407	-0.06435436722122204	0.16166038898525814
gsiB_EZR	1538	1	No-FI	1.8540225673308564	1.7831513059524429	2.2337364815051086	0.0	-0.11166922856165962	0.0820220059677026	0.0410110029838513	-0.17392641946672419
gsiC_EZR	920	3	No-FI	1.2868362157732152	1.4422709983819109	1.6053144766427805	0.0	0.10907427507400147	0.13224931365627524	0.06612465682813762	-0.18405743106912492
gsiD_EZR	911	4	No-FI	2.9669381104899624	2.9943804815108184	3.457607704342871	0.0	-0.04215683276448523	0.03402117155686324	0.01701058577843162	-0.07075423018293381
pdeI_EZR	2348	2	No-FI	8.157269887353099	8.62106886520659	9.293556088375244	0.0	0.02434081556364509	0.0013661627415268995	0.0006830813707634498	0.005836667285336864
dgcI_EZR	1328	2	No-FI	10.06497267465221	10.913617252965462	11.824761831278716	0.0	0.061346548831182623	0.04568968278194996	0.02284484139097498	-0.05570062169285572
rimO_EZR	1325	3	No-FI	1.1956836316878996	1.373042122253937	1.5232308014992204	0.0	0.14410062154880754	0.16252065505009533	0.08126032752504767	-0.22283421790055635
bssR_EZR	383	1	No-FI	1.0061885826707062	1.136736885542769	1.074073700164179	0.0	0.12055808627888526	-0.09258592118600988	-0.04629296059300494	0.1944958974029782
yliI_EZR	1115	3	No-FI	0.9955854846365416	1.1220428837396803	1.2915496101970796	0.0	0.1170711651581868	0.18870777143407513	0.09435388571703757	-0.2754892306707296
gstB_EZR	626	1	No-FI	1.4722126569456002	1.2661423694056644	1.6399442863385716	0.0	-0.27298599338328516	-0.031117464014218332	-0.015558732007109166	-0.039132891104064496
dacC_EZR	1202	3	No-FI	1.6948102445658073	1.955209579008403	2.106623888492596	0.0	0.15075995470861125	0.12703081992654242	0.06351540996327121	-0.16146471497470027
deoR_EZR	758	0	Lo-FI	0.8729983128249533	1.006243695410705	0.7146869671785153	0.0	0.14948942409722749	-0.47544557322439757	-0.23772278661219876	0.8422390967397383
ybjG_EZR	596	1	No-FI	1.6452619525692467	1.4741210129719313	1.6754632948511259	0.0	-0.21390188960934053	-0.1605354092565885	-0.08026770462829425	0.1962583855578673
mdfA_EZR	1232	3	No-FI	1.6405770401662134	2.177103014192188	2.3418757414649147	0.0	0.35276678083626445	0.3266829985927153	0.16334149929635766	-0.42688273737577076
ybjH_EZR	284	3	No-FI	0.3706849604149789	0.7474455237952606	0.7333610167530071	0.0	0.9563353030155244	0.7975518085766403	0.3987759042883201	-1.010474579955892
ybjI_EZR	815	4	No-FI	3.972745791660119	3.906488122948462	4.635322478776684	0.0	-0.07970380240243569	0.03575504183984668	0.01787752091992334	-0.08615967053388969
ybjJ_EZR	1208	1	No-FI	0.9868938028737048	1.1152050611518505	1.0448408227412542	0.0	0.12090271111809928	-0.10446177059906325	-0.052230885299531626	0.21440385470447185
rcdA_EZR	536	1	No-FI	0.9543248595110478	1.1073099341379133	1.049474113242391	0.0	0.15906717786161398	-0.04966396595885819	-0.024831982979429092	0.13579566921863495
rybB_EZR	78	3	No-FI	0.2445563941455675	0.2958384454276189	0.3727615223506958	0.0	0.21920281386835927	0.4213075748110091	0.21065378740550456	-0.6291116867288954
ybjL_EZR	1685	1	No-FI	1.9908776297843103	1.97307347548164	2.078711457677485	0.0	-0.06839941534640848	-0.12449322126107998	-0.06224661063053998	0.18468889698633045
ybjM_EZR	377	4	No-FI	4.067279647903304	4.152160284508079	3.6853167831818188	0.0	-0.02564159999546911	-0.3290537388365342	-0.1645268694182671	0.5398756980624007
grxA_EZR	257	3	No-FI	2.1021339657309213	2.658554199193956	3.0048577011394815	0.0	0.28334771638486766	0.32866387145113984	0.16433193572556992	-0.45332388029027715
ybjC_EZR	287	4	No-FI	3.966123444980911	3.9173429571760328	4.0880746644931065	0.0	-0.0732936916503153	-0.14308622356462308	-0.07154311178231154	0.2140458087242667
nfsA_EZR	722	1	No-FI	1.4067838250710596	1.1311605563729985	1.7128780078965442	0.0	-0.3700364822649602	0.09724356571260173	0.048621782856300866	-0.28541810360932296
rimK_EZR	902	1	No-FI	1.335778180489305	1.3402127702897486	1.5430952536600369	0.0	-0.05065794367502158	0.02136847965443811	0.010684239827219055	-0.05250011398240404
ybjN_EZR	476	1	No-FI	0.5850002640012022	0.7803784152617064	0.7341599278667483	0.0	0.36029704956070135	0.14087890771943568	0.07043945385971784	-0.11469916301215899
potF_EZR	1112	0	Lo-FI	1.210499024656543	1.0666141325702123	1.1970098160234497	0.0	-0.2380031172356016	-0.20294512132180492	-0.10147256066090246	0.25890749645780764
potG_EZR	1133	3	No-FI	0.8518051324622671	0.9965535878903342	1.2878157238126644	0.0	0.17098441356972605	0.4095526547003776	0.20477632735018877	-0.6255929533107205
potH_EZR	953	3	No-FI	1.0975039013428123	1.3755731563270728	1.4532226841339981	0.0	0.2703672503393712	0.21825153516582985	0.10912576758291491	-0.27363014182992595
potI_EZR	845	1	No-FI	0.5997832186031613	0.694457774816179	0.7204932777747589	0.0	0.15600626987946198	0.07776562511440566	0.03888281255720283	-0.07760728523085543
ybjO_EZR	488	3	No-FI	2.119819109572217	2.24072074891648	2.869819109572217	0.0	0.024582153550347652	0.2502404557072748	0.1251202278536374	-0.40887337499534215
rlmC_EZR	1127	1	No-FI	1.5537616816117248	1.4117918502008993	1.5457758785948654	0.0	-0.19367738888257302	-0.19421226673253855	-0.09710613336626928	0.25912798159337325
artJ_EZR	731	1	No-FI	1.2362607682028828	1.2731964727172467	1.4907067326351673	0.0	-0.01296757132808346	0.08323518868444818	0.04161759434222409	-0.1430478382501081
artM_EZR	668	3	No-FI	2.180607369118698	2.6386912014540274	3.25695467450792	0.0	0.21965294899143717	0.3920154272374057	0.19600771361870284	-0.5801413957318637
artQ_EZR	716	3	No-FI	0.8585085499971647	0.7816929075390643	1.118285086310014	0.0	-0.19067010353246858	0.19460542886077156	0.09730271443038578	-0.3878990826121088
artI_EZR	731	1	No-FI	1.430515214167315	1.430515214167315	1.6138257476830469	0.0	-0.0554395492093811	-0.012828216457235087	-0.006414108228617542	0.0029005110255981084
artP_EZR	728	1	No-FI	0.8333842329734065	0.7908018153909888	1.0037139033030766	0.0	-0.1311051717921839	0.0815162066758155	0.04075810333790775	-0.17956206839042047
ybjP_EZR	515	1	No-FI	1.5349472330800957	1.2514520874490278	1.6689278156043674	0.0	-0.3500255524053841	-0.06604569171966346	-0.03302284585983173	-0.006599031269022254
ybjQ_EZR	323	1	No-FI	1.1929171149521087	1.196013090184307	1.217684916809694	0.0	-0.0517001761584856	-0.15713111851356143	-0.07856555925678071	0.24465180546977383
amiD_EZR	830	1	No-FI	1.2684365300738962	1.2359064095919685	1.3334967710377517	0.0	-0.09292138328964822	-0.11461518773333829	-0.05730759386666914	0.16005151845901439
ybjS_EZR	1013	0	Lo-FI	1.3178472033692494	1.5281137384136718	1.137195673260661	0.0	0.15812927077068745	-0.39948078048764907	-0.1997403902438245	0.7185110577363109
ybjT_EZR	1430	1	No-FI	0.8743932239823974	1.0471204967096701	1.0107568603460337	0.0	0.2046337936516444	0.022303682044336692	0.011151841022168346	0.031038461143320317
ltaE_EZR	1001	1	No-FI	1.3226449722341456	1.2427248923140657	1.5144531640423373	0.0	-0.14535845513125256	0.008592912889029691	0.004296456444514846	-0.06277433985880035
poxB_EZR	1718	3	No-FI	0.7407803874592	0.8868805038736354	1.0219212489260219	0.0	0.20425428017090813	0.2773880282807326	0.1386940141403663	-0.39422862041091833
hcr_EZR	968	3	No-FI	0.5588178902252455	0.906958386093014	0.7953881381591298	0.0	0.6432185994714906	0.32250265097957626	0.16125132548978813	-0.32309821847546355
hcp_EZR	1652	1	No-FI	1.3127099919601823	1.4634363842119984	1.421668829732579	0.0	0.1013722570566335	-0.07174097830397691	-0.035870489151988455	0.15335904952550602
lysO_EZR	899	4	No-FI	4.082167985372287	4.540454970911775	4.797407139988527	0.0	0.09806176713454606	0.04614114200135777	0.023070571000678886	-0.04421464762408093
aqpZ_EZR	695	4	No-FI	3.9664342764551046	4.137657298037839	4.376506218901149	0.0	0.005531965719811183	-0.0448412108250813	-0.02242060541254065	0.07657933994840589
ybjD_EZR	1658	3	No-FI	1.0751524165389361	1.124006457552205	1.469000426189117	0.0	0.008669580133102261	0.2635154322545664	0.1317577161272832	-0.4363025270465766
ybjX_EZR	992	1	No-FI	2.0816118118461464	2.033224715071953	2.3588295537816304	0.0	-0.08937092996031182	-0.006408066169147686	-0.003204033084573843	-0.0191101997048578
macA_EZR	1115	3	No-FI	1.7265271886724158	1.964195350107393	2.3247334666993216	0.0	0.13062581822649233	0.24241407823079242	0.12120703911539621	-0.3604815243091566
macB_EZR	1946	3	No-FI	1.239404471727458	1.307235920853871	1.6782533925907674	0.0	0.021432904371703365	0.25053529270130537	0.12526764635065268	-0.4104145197116078
cspD_EZR	224	0	Lo-FI	0.6616809362701097	0.6348952219843954	0.4920380791272525	0.0	-0.11505674307811331	-0.6141439311440722	-0.3070719655720361	0.9852209708807492
yljB_EZR	74	3	No-FI	0.2442098937990672	0.3252909748801483	0.3388044883936618	0.0	0.35816959635411316	0.2855531496006558	0.1427765748003279	-0.3565320505497219
clpS_EZR	320	1	No-FI	0.238466650555824	0.257216650555824	0.27596665055582403	0.0	0.05375696715764278	0.023928226081636028	0.011964113040818014	-0.021961387750179123
clpA_EZR	2276	1	No-FI	0.743058038956527	0.7127416944925551	0.8164323799055604	0.0	-0.11553512806593336	-0.050919687898248744	-0.025459843949124372	0.04635443714177012
infA_EZR	218	N/A	Hi-FI	0.037663898262246	0.000966650555824	0.000966650555824	0.0	-5.3394836177799565	-5.470822256071024	-2.735411128035512	7.3382092208583884
aat_EZR	704	1	No-FI	1.4029552869194604	1.9114780141921874	1.7097734687376418	0.0	0.39078002711090887	0.09855797467942018	0.04927898733971008	-0.034003282095397325
cydC_EZR	1721	N/A	Hi-FI	0.4350166215029478	0.2612804216191592	0.15727112469876411	0.0	-0.7909110509612527	-1.6545948999964883	-0.8272974499982441	2.4940211496737295
cydD_EZR	1766	N/A	Hi-FI	0.500966650555824	0.3429825055954616	0.1566857898536722	0.0	-0.6020191241793761	-1.8636184087804137	-0.9318092043902069	2.9053576399075642
trxB_EZR	965	0	Lo-FI	0.7315365987423526	0.5926764951154095	0.6527801220584147	0.0	-0.3591247503712285	-0.3511111054610233	-0.17555555273051165	0.4654769256446294
lrp_EZR	494	3	No-FI	2.379509160677281	2.4665536950902367	2.758051670798739	0.0	-0.0036068637298614092	0.026207289194084105	0.013103644597042052	-0.04488110323342731
ftsK_EZR	3989	N/A	Hi-FI	0.2972815164369972	0.1661709624134324	0.06388968891130149	0.0	-0.894601015242704	-2.404952933500505	-1.2024764667502525	3.7100545507532736
lolA_EZR	611	N/A	Hi-FI	0.0042399729780825	0.0140599402448583	0.0075132954003411	0.0	1.6740239382785091	0.6386125680127792	0.3193062840063896	-0.506346300595129
rarA_EZR	1343	1	No-FI	1.0314953177188917	1.0769160176444315	1.2608326222609616	0.0	0.006728925352501192	0.10286130818972655	0.051430654094863276	-0.16919253853204386
serS_EZR	1292	N/A	Hi-FI	0.044310303806597895	0.0094805824443688	0.007932594828269801	0.0	-2.280034168020709	-2.6685556382642774	-1.3342778191321387	3.687581341100226
dmsA_EZR	2444	1	No-FI	0.8258439009649893	0.9289535572661348	0.8536671415541873	0.0	0.11429780947327307	-0.13897365049442317	-0.06948682524721159	0.26972202064846296
dmsB_EZR	617	3	No-FI	0.7465096003127122	0.6881627607665209	0.9766554674115776	0.0	-0.17285053893117508	0.2009107141802002	0.1004553570901001	-0.3924680366107254
dmsC_EZR	863	1	No-FI	1.1643501963263916	1.3277337420969595	1.2628438232093584	0.0	0.13400127838755194	-0.06962699281632481	-0.034813496408162406	0.16071208082305866
ycaC_EZR	626	3	No-FI	1.0456950850606161	1.0904235195654086	1.4817973214823414	0.0	0.004986799683350418	0.3161077070045378	0.1580538535022689	-0.5251839117797795
ycaD_EZR	1148	1	No-FI	1.294520657524465	1.2570642115314337	1.4382488805209808	0.0	-0.09779919137548992	-0.03488282768066675	-0.017441413840333375	0.025538315675947942
ycaM_EZR	1430	2	No-FI	6.010756860346034	6.018449168038342	6.682085531674706	0.0	-0.05359443064591396	-0.034026401137261075	-0.017013200568630538	0.038845858346797144
ycaN_EZR	908	2	No-FI	5.524094403859789	5.553830086679173	6.260878544828952	0.0	-0.047694483748859984	-0.006151047644593621	-0.00307552382229681	-0.005646415175297294
ycaK_EZR	590	2	No-FI	8.875542921742266	8.587407328521927	9.50266156581006	0.0	-0.10305229675431438	-0.08828191090390991	-0.044140955451954955	0.11278575258841173
pflA_EZR	740	N/A	Hi-FI	0.6279936775828511	0.2090747586639321	0.1685342181233915	0.0	-1.6421706861992023	-2.084486685311707	-1.0422433426558535	2.9267542467864445
pflB_EZR	2282	N/A	Hi-FI	0.1688018828082341	0.11139609840858469	0.0811594638774716	0.0	-0.6550718411902938	-1.2432779432922043	-0.6216389716461022	1.8537726250902424
focA_EZR	857	N/A	Hi-FI	0.5073843868452056	0.3708616330529068	0.4478744685254856	0.0	-0.5076376512448095	-0.36676288674488244	-0.18338144337244122	0.4420589274932009
ycaO_EZR	1760	0	Lo-FI	2.1026711960103692	1.8060802869194603	2.0231257414649146	0.0	-0.27480078896400495	-0.24241546543183867	-0.12120773271591934	0.31242551273172947
ycaP_EZR	692	1	No-FI	1.8940302343708528	1.9677296563361708	2.256746997376633	0.0	-0.00036688550498098493	0.06600713966842608	0.03300356983421304	-0.1101341946157038
serC_EZR	1088	N/A	Hi-FI	0.20225341526170632	0.0175107682028828	0.011996062320529799	0.0	-3.5852893317383994	-4.262309424414285	-2.1311547122071426	5.908752596777676
aroA_EZR	1283	0	Lo-FI	1.9697897214833375	1.8630087394100718	1.5473423325511473	0.0	-0.13584673487247378	-0.535027402586068	-0.267513701293034	0.8464300926859554
ycaL_EZR	764	1	No-FI	1.5284535615505883	1.777144661027028	1.7653645563149862	0.0	0.16204885348062448	0.021115230250446815	0.010557615125223407	0.018824234076130132
cmk_EZR	683	N/A	Hi-FI	0.0888143811561168	0.0317133562659264	0.02878509857925	0.0	-1.5411422834436066	-1.8122493365506736	-0.9061246682753368	2.5067014664365868
rpsA_EZR	1673	N/A	Hi-FI	0.0559576846263559	0.0308530821158957	0.0422099261087229	0.0	-0.9143612014267122	-0.5935321527580042	-0.2967660763790021	0.6844331874544363
ihfB_EZR	284	0	Lo-FI	0.2756145378797677	0.21927650971075352	0.250966650555824	0.0	-0.3853402676477735	-0.32193450972103044	-0.16096725486051522	0.4081107603191262
ycaI_EZR	2264	1	No-FI	1.4881574632766719	1.5888641770575906	1.7584754844780854	0.0	0.03902906559232022	0.05401984710705099	0.02700992355352549	-0.07702338998097823
msbA_EZR	1748	N/A	Hi-FI	0.024994110510057403	0.007831639114176399	0.009547886253764501	0.0	-1.7296415430587029	-1.5751130883648168	-0.7875565441824084	2.0486412995884606
lpxK_EZR	986	N/A	Hi-FI	0.0232790237809761	0.015165433517284398	0.0029950481217469	0.0	-0.6736833692309503	-3.1451576585400938	-1.5725788292700469	5.017368307823173
ycaQ_EZR	1232	1	No-FI	0.6665510661402396	0.7152523648415383	0.716875741464915	0.0	0.046297405319869755	-0.08177052220609904	-0.04088526110304952	0.15171667211678833
ycaR_EZR	182	N/A	Hi-FI	0.044922694511867894	0.033933683522856896	0.011955661544834899	0.0	-0.4601659699436711	-2.09652869107511	-1.048264345537555	3.340825828477293
kdsB_EZR	746	N/A	Hi-FI	0.033138232325260995	0.011690511145636299	0.003647615703277	0.0	-1.5585981865439402	-3.3702491885868175	-1.6851245942934088	5.097549252130049
ycbJ_EZR	893	1	No-FI	1.1644604915412664	1.3402723616420502	1.4410562362221173	0.0	0.14742496477019046	0.1206867574611794	0.060343378730589696	-0.1520029408452355
elyC_EZR	779	3	No-FI	0.95860464798843	1.0510308354081987	1.2564223630076852	0.0	0.07735760657818862	0.20353549901263646	0.10176774950631821	-0.31343996282833114
cmoM_EZR	785	1	No-FI	1.0137055040590086	1.263387032721429	1.0977819371800277	0.0	0.2622185308436493	-0.0718252705496579	-0.035912635274828957	0.20711496119731299
mukF_EZR	1322	N/A	Hi-FI	0.238485561297125	0.1787276187857786	0.1151875280142203	0.0	-0.47157888123897207	-1.2366955941294542	-0.6183477970647271	1.9039663631360995
mukE_EZR	704	N/A	Hi-FI	0.545000741464915	0.4356257414649149	0.188466650555824	0.0	-0.3786085353149924	-1.7187271210342974	-0.8593635605171485	2.7383423566188307
mukB_EZR	4460	N/A	Hi-FI	0.3641953501073935	0.22518189719259532	0.1444644084033576	0.0	-0.7490612008794313	-1.5207765894900682	-0.7603882947450341	2.2849405821903033
ldtD_EZR	1847	1	No-FI	1.5158556597599386	1.5542963744323808	1.731340229332218	0.0	-0.019310311214324694	0.00497868593401396	0.0024893429670069804	-0.014734580294798166
mepK_EZR	548	0	Lo-FI	0.4279739498258969	0.2144703001908604	0.1560761396069189	0.0	-1.0521846562813384	-1.642051172147841	-0.8210255860739204	2.3860237348192883
gloC_EZR	647	0	Lo-FI	1.1802556768309398	1.1787100817768439	1.1617085361817898	0.0	-0.057330057904311005	-0.20962945662841398	-0.10481472831420698	0.33027240841258626
aspC_EZR	1190	0	Lo-FI	0.4135716925726307	0.2984456421524626	0.32365572618607613	0.0	-0.5261088032124182	-0.5404556009139956	-0.2702278004569978	0.7253897337858533
ompF_EZR	1088	1	No-FI	1.3833195917322945	1.407216650555824	1.614937238791118	0.0	-0.03072959522598495	0.0365654067519674	0.0182827033759837	-0.07118554299527398
asnS_EZR	1400	N/A	Hi-FI	0.030966650555824	0.013109507698681098	0.0023952219843953997	0.0	-1.2955413854609823	-3.8792622594359862	-1.939631129717993	6.033589970572982
pncB_EZR	1202	1	No-FI	0.8603676488919305	1.1440614924859405	1.0433959350816142	0.0	0.3556998654101746	0.0914833470532335	0.04574167352661675	-0.03390562328533095
pepN_EZR	2612	1	No-FI	1.0201090701576614	1.1682713978758852	1.1575516428988561	0.0	0.14021249887855358	-0.004425041852947939	-0.0022125209264739695	0.05411256938109776
ssuB_EZR	767	3	No-FI	1.105269127739657	1.3373421394736857	1.4181765592911564	0.0	0.21953135419382747	0.17286126631090054	0.08643063315545027	-0.21492499245355842
ssuC_EZR	791	3	No-FI	0.7696139324774423	0.9503977504294018	1.0667062207201727	0.0	0.24895695535995638	0.2841778919501422	0.1420889459750711	-0.3906441681302516
ssuD_EZR	1145	0	Lo-FI	1.1721456898571339	1.0961631571060424	1.0778225457523305	0.0	-0.15212889692880377	-0.30781041547075183	-0.15390520773537592	0.46230772680831844
ssuA_EZR	959	3	No-FI	1.3669729070730294	1.617233595289922	1.871665294977096	0.0	0.18710387985706944	0.26655962758099305	0.13327981379049653	-0.3818980860159653
ssuE_EZR	575	3	No-FI	1.4705318679471282	1.9000970853384327	2.0600970853384326	0.0	0.314295536382463	0.2995960915412077	0.14979804577060385	-0.3945616404411918
elfA_EZR	539	2	No-FI	17.72823937782855	17.2180352961959	18.61877741122373	0.0	-0.09756828594907141	-0.1160691118436219	-0.05803455592181095	0.16092575775634604
elfD_EZR	701	2	No-FI	10.090838262538705	10.59440459634755	11.264875352410316	0.0	0.014816935100985695	-0.027992863956217917	-0.013996431978108957	0.05159375162735842
elfC_EZR	2600	4	No-FI	3.957505112094285	4.049812804401978	4.508274342863516	0.0	-0.022175539716210668	0.0012059093124721088	0.0006029546562360544	-0.009401695426190404
elfG_EZR	1070	4	No-FI	4.400966650555825	4.39909749167732	4.989751697284796	0.0	-0.056052414352548485	-0.0056306017057004	-0.0028153008528502	-0.009299801941348829
ycbU_EZR	542	1	No-FI	1.3773504143934623	1.460376244651765	1.519416835057669	0.0	0.02900491211455425	-0.04515612108834499	-0.022578060544172496	0.08492850585209306
ycbV_EZR	515	3	No-FI	0.997083155410193	1.2572773301674742	1.2883452913325228	0.0	0.2790776316452084	0.1829553830107955	0.09147769150539775	-0.2118997611362564
ycbF_EZR	710	1	No-FI	1.5277272139361056	1.4911074956262462	1.841811720978359	0.0	-0.09044224569837922	0.08296043873087322	0.04148021936543661	-0.16841481311758177
pyrD_EZR	1010	4	No-FI	4.675224076298399	4.932649818872656	5.197996353526121	0.0	0.021887808423599164	-0.03385807857407119	-0.016929039287035597	0.06372606709798505
zapC_EZR	542	4	No-FI	3.2684943258325765	3.3256898977882963	3.585837499264311	0.0	-0.03041209028737102	-0.05309426959369401	-0.026547134796847005	0.07835308589369967
ycbX_EZR	1109	1	No-FI	2.4283787335134437	2.5401911771563648	2.618640230357447	0.0	0.00950408646932499	-0.07795376710652158	-0.03897688355326079	0.1330909740006443
rlmL_EZR	2108	0	Lo-FI	1.08730441146664	0.9829400850909285	0.9331298384116115	0.0	-0.20102007075024803	-0.4073843532635433	-0.20369217663177164	0.6119672318558228
uup_EZR	1907	0	Lo-FI	0.5767401167330658	0.4304370228683567	0.4781559531253048	0.0	-0.47755875296949624	-0.4572183263042553	-0.22860916315212762	0.6028442928505933
pqiA_EZR	1253	1	No-FI	1.5692028835965264	1.6354439051448102	1.605914775057021	0.0	0.0042108357347180325	-0.15341474723581305	-0.07670737361790653	0.2570948573045944
pqiB_EZR	1640	1	No-FI	1.0387715286046042	1.1570642115314336	1.0857227481167995	0.0	0.10015100288441176	-0.12300082347158331	-0.061500411735791655	0.2383850400807761
pqiC_EZR	563	1	No-FI	1.3633112331490742	1.3331158512663035	1.5675741105913479	0.0	-0.08775234493574063	0.014640508205015057	0.007320254102507526	-0.053651628653605295
rmf_EZR	167	0	Lo-FI	0.2943798242085186	0.1806073691186982	0.22851156073546472	0.0	-0.7602615879057666	-0.5521898296838068	-0.2760949148419034	0.6668958535044225
fabA_EZR	518	N/A	Hi-FI	0.0781867277759012	0.0164106659998394	0.0086886582778317	0.0	-2.3077294901021386	-3.3564966026975753	-1.6782483013487877	4.824917841128579
ycbZ_EZR	1760	3	No-FI	1.2253984687376418	1.2861939232830968	1.525398468737642	0.0	0.01441767564613744	0.12915701549763342	0.06457850774881671	-0.2104558006140099
matP_EZR	452	3	No-FI	0.2730905443611337	0.5164533762195408	0.3947719602903373	0.0	0.863819201512907	0.344861972456457	0.1724309862282285	-0.28683022025645927
ompA_EZR	1040	N/A	Hi-FI	0.3028897274789009	0.1769281890173624	0.0903897274789009	0.0	-0.8310682759062971	-1.9313401082750574	-0.9656700541375287	2.941877421822997
sulA_EZR	509	1	No-FI	1.9734617389644682	2.077587475703172	2.095269204583329	0.0	0.018741124110918994	-0.10037112003423876	-0.05018556001711938	0.17353224142737092
sxy_EZR	629	1	No-FI	2.43657873322673	1.9008076680439	2.7593132324318175	0.0	-0.41368382909623236	-0.007325790407614052	-0.003662895203807026	-0.12568495901938737
yccS_EZR	2153	1	No-FI	1.610813376055127	1.7060293537606543	1.9763498368075656	0.0	0.02741356305764797	0.10827079829470188	0.05413539914735094	-0.17131347613862047
yccF_EZR	446	1	No-FI	1.601863511542371	1.7565720317217433	1.9897558882239852	0.0	0.07757196249492038	0.12606203147519868	0.06303101573759934	-0.18424606496035767
helD_EZR	2054	1	No-FI	0.9474126096600108	1.1811029699326494	1.1699053068362524	0.0	0.26263041802390813	0.11754879521042245	0.05877439760521122	-0.10837118600940135
mgsA_EZR	458	1	No-FI	1.1690889212981819	0.8459448164946887	1.407080187673728	0.0	-0.5221887549006119	0.08054169481986156	0.04027084740993078	-0.30829907633330655
yccT_EZR	662	1	No-FI	1.729063327292984	2.0719636294077874	1.932990819740114	0.0	0.20556842048171242	-0.025934110601461002	-0.012967055300730501	0.11174632449633914
yccU_EZR	413	1	No-FI	1.722516287359698	1.749150669926284	2.109925488328221	0.0	-0.03330260691030362	0.10589623930680891	0.05294811965340446	-0.18759460114811607
hspQ_EZR	317	0	Lo-FI	0.6981275338365811	0.44891617736970413	0.5593262720069281	0.0	-0.6924840741646087	-0.5065787028650177	-0.25328935143250886	0.6134698133868266
rlmI_EZR	1190	1	No-FI	1.396764969883555	1.511050684169269	1.677437238791118	0.0	0.05802322095059642	0.07739131907478536	0.03869565953739268	-0.10964445814111012
yccX_EZR	278	0	Lo-FI	2.054923485088198	1.8390961469587015	1.6628371541529463	0.0	-0.21552732043856082	-0.49221597500314274	-0.24610798750157137	0.7485175181923843
tusE_EZR	329	0	Lo-FI	0.6757386870299882	0.36570829189321	0.4416961338384987	0.0	-0.9412116650778786	-0.8001894368505698	-0.4000947184252848	1.01991183972499
yccA_EZR	659	3	No-FI	2.189130535229572	2.04193781899285	2.624638881208328	0.0	-0.1558585984749017	0.07498276816007454	0.03749138408003727	-0.17692414642509147
serT_EZR	87	N/A	Hi-FI	0.0239551563029504	0.0239551563029504	0.000966650555824	0.0	-0.05543954920938088	-4.817976154404323	-2.4089880772021615	8.011480407604077
hyaA_EZR	1118	1	No-FI	1.4517716595003678	1.6029344501980418	1.5206446469780064	0.0	0.08746132217365332	-0.11990969064422197	-0.05995484532211098	0.22900325846492106
hyaB_EZR	1793	1	No-FI	1.1855734547945298	1.2748093722513063	1.4404535440304473	0.0	0.04925693067195214	0.0941598945742756	0.04707994728713779	-0.14051418073314192
hyaC_EZR	707	1	No-FI	0.9924800876138156	1.0122820678118352	1.1933287439080162	0.0	-0.02693826521493059	0.07910328832227236	0.03955164416113618	-0.1408182356087641
hyaD_EZR	587	1	No-FI	0.8272017442525872	0.828905321765364	0.8510518294314628	0.0	-0.052471451618626014	-0.14577041989891099	-0.07288520994945549	0.22546021595864296
hyaE_EZR	398	1	No-FI	2.365288258596025	2.1466952937719044	2.6190571028171306	0.0	-0.19533813858594362	-0.03974668873874032	-0.01987334436937016	0.0011317683692526614
hyaF_EZR	857	1	No-FI	1.276345880427469	1.115319042621168	1.5085512479887293	0.0	-0.25000243177767245	0.054366178637733575	0.027183089318866788	-0.17394444165544676
appC_EZR	1544	1	No-FI	1.131147997706083	1.2496713137682591	1.2839977386387253	0.0	0.08832143886556193	-0.00392322762594749	-0.001961613812973743	0.035979192331766455
appB_EZR	1136	1	No-FI	1.3205089040769507	1.2157553829501901	1.3680441153445564	0.0	-0.17468059936230507	-0.13575746341741624	-0.06787873170870812	0.16803557257492535
appX_EZR	92	1	No-FI	1.9140101288166935	2.511836215773215	1.9792275201210412	0.0	0.33670438269550695	-0.13843918650801268	-0.06921959325400634	0.34296677174519014
appA_EZR	1298	0	Lo-FI	2.01175247490097	1.883092998783867	1.8730775904633743	0.0	-0.15078810581875435	-0.2898203319360587	-0.14491016596802936	0.4327711846205131
etk_EZR	2180	1	No-FI	1.839957476243897	1.72757215514298	2.0353703202805944	0.0	-0.14636600474832895	-0.04115930579554228	-0.02057965289777114	0.019810174743127476
etp_EZR	446	0	Lo-FI	0.9583657536948375	0.9628500586275728	0.9269756191656896	0.0	-0.04870475534037093	-0.2348231488588881	-0.11741157442944405	0.3751369963180232
gfcE_EZR	1139	1	No-FI	1.447849881460126	1.6102730596866404	1.637489916578651	0.0	0.09795377665706195	-0.009204190835001569	-0.004602095417500786	0.04799157694402327
gfcD_EZR	2096	1	No-FI	1.1665200856703277	1.272436116204679	1.4198597803268163	0.0	0.06994252860102562	0.09675912596041075	0.04837956298020537	-0.137951033733676
gfcC_EZR	746	4	No-FI	3.448687830180489	3.778446543317218	3.952709277901669	0.0	0.07630611856235503	0.010016117004125302	0.005008058502062651	0.008741844513909507
gfcB_EZR	644	2	No-FI	8.18419646422042	8.51028342074216	9.654693358630361	0.0	0.0009268521960934528	0.051611473318138756	0.025805736659069378	-0.08571017146486677
gfcA_EZR	305	3	No-FI	1.0698191095722176	2.027196158752545	1.781294519408283	0.0	0.8666792676128904	0.5487810049282721	0.27439050246413604	-0.6257419190094899
cspH_EZR	212	2	No-FI	6.467947782631296	6.567004386404881	7.21323080149922	0.0	-0.03351216194532114	-0.0294406327041834	-0.0147203163520917	0.03789700052519862
cspG_EZR	212	2	No-FI	11.637759103386013	11.982098726027525	12.538702499612429	0.0	-0.013372211859490335	-0.07920340953982752	-0.03960170476991376	0.12754827861321574
ymcF_EZR	188	2	No-FI	6.985009203747314	7.830753884598377	7.431817714385612	0.0	0.10944963995371682	-0.09732508797236639	-0.048662543986183186	0.19869169327184955
ymcE_EZR	230	2	No-FI	8.322705780990606	8.03140143316452	9.248792737512346	0.0	-0.10684043435190338	-0.03456576411021128	-0.01728288205510564	0.021996128733051012
gnsA_EZR	173	3	No-FI	0.6194637603824136	0.6599261881280784	0.8333365927523558	0.0	0.03584523587708199	0.24110125948469396	0.12055062974234698	-0.3898870205154626
yccM_EZR	1073	4	No-FI	4.808981562019012	5.308515578794409	5.6691865946378375	0.0	0.08713755230165887	0.0506321722284242	0.025316086114212096	-0.055341102946820694
torS_EZR	2744	1	No-FI	1.5272057176112175	1.6106605281068442	1.807453531022296	0.0	0.021318497252750923	0.05628595990260765	0.028142979951303826	-0.08670376742009578
torT_EZR	1028	1	No-FI	1.3968810474429836	1.4630289073651623	1.484429685575279	0.0	0.011309554053042015	-0.09907860218918924	-0.04953930109459461	0.1689008549996627
torR_EZR	692	1	No-FI	1.9417180956425286	2.0804464193419516	2.2350706967985983	0.0	0.04411982265945125	0.01620851680923363	0.008104258404616815	-0.012307587128905634
torC_EZR	1172	1	No-FI	0.9659837154022404	0.9898745003851757	1.1579632375865405	0.0	-0.020192790394351436	0.07474049126380769	0.037370245631903845	-0.13129841557112995
torA_EZR	2546	1	No-FI	1.294760837515761	1.4133782766359495	1.5284607589611654	0.0	0.07102245683260983	0.05261569178657649	0.026307845893288245	-0.06401866736675754
torD_EZR	599	1	No-FI	1.03769453035549	0.8874441129932197	1.2580618091534868	0.0	-0.28109319097851226	0.09104280154741604	0.04552140077370801	-0.24543573290519743
cbpM_EZR	305	1	No-FI	0.7780158308836929	0.9550650112115616	0.9681797653099224	0.0	0.24035988030613242	0.12869724395439805	0.06434862197719902	-0.13437544648861927
cbpA_EZR	920	1	No-FI	2.852053607077563	2.9118362157732154	2.8824883896862588	0.0	-0.025511438607221937	-0.17146448948330661	-0.08573224474165331	0.2772703362697704
yccE_EZR	1256	2	No-FI	9.840138625078117	9.869597223804233	10.739820153740538	0.0	-0.05112697939451705	-0.0605588980723506	-0.0302794490361753	0.08388917032241197
agp_EZR	1241	1	No-FI	2.137147150152923	2.4256241848023996	2.476389696486525	0.0	0.12723024786164872	0.025773928202657226	0.012886964101328613	-0.0005464643838791403
yccJ_EZR	227	1	No-FI	1.5912750205998767	1.9040503509963522	1.9701296461505375	0.0	0.20344888209738343	0.12132918445770557	0.06066459222885279	-0.13439901339704813
wrbA_EZR	596	1	No-FI	1.153651214314213	1.203986784784012	1.229154570018911	0.0	0.006172890627431982	-0.09531895400176998	-0.047659477000884985	0.16092255354542728
ymdF_EZR	173	3	No-FI	1.7408510436194078	2.0761111592263437	2.746631390440217	0.0	0.19865137770298547	0.4710923564356644	0.2355461782178322	-0.7189368014917789
rutG_EZR	1328	3	No-FI	1.369189542122089	1.5777738794714866	1.9128642409172696	0.0	0.14912873122249748	0.2956341212169018	0.1478170606084509	-0.44301395828733714
rutF_EZR	494	0	Lo-FI	0.8127075412440832	0.9240435736327473	0.758051670798739	0.0	0.12978505355697167	-0.2872182791807997	-0.14360913959039984	0.52195881648699
rutE_EZR	590	3	No-FI	0.7874073285219257	1.1467293624202306	1.2094412268270103	0.0	0.4869033493398575	0.4323804302478844	0.21619021512394218	-0.5583329339665214
rutD_EZR	800	1	No-FI	1.458466650555824	1.225966650555824	1.6384666505558239	0.0	-0.3059722124646694	-0.018884276822813906	-0.009442138411406953	-0.07051694278353328
rutC_EZR	386	1	No-FI	1.8248008474470159	1.7496713137682591	2.0864588785350984	0.0	-0.11609464235762024	0.006539277929026643	0.0032696389645133217	-0.049597010667584485
rutB_EZR	692	0	Lo-FI	0.5110822574922402	0.4648394829257662	0.500966650555824	0.0	-0.19226244265974624	-0.21561912960209673	-0.10780956480104835	0.2952777351169124
rutA_EZR	1148	1	No-FI	1.152534594806695	0.9939980094408414	1.2962628178032107	0.0	-0.26893473706636833	-0.017229988275954733	-0.008614994137977366	-0.060928265228864895
rutR_EZR	638	1	No-FI	1.4821578731263567	1.4899948637219682	1.5950105377031596	0.0	-0.04783131728294021	-0.08091135761585566	-0.04045567880792783	0.11890849026544603
putA_EZR	3962	1	No-FI	1.5683568575220026	1.6054593310202359	1.8283265697885347	0.0	-0.02170729131954563	0.03449173369244951	0.017245866846224756	-0.06472198659393107
ymdG_EZR	26	N/A	Hi-FI	0.000966650555824	0.000966650555824	0.000966650555824	0.0	-0.05543954920937999	-0.1867781875004475	-0.09338909375022375	0.2928171294309525
putP_EZR	1508	3	No-FI	2.255608560370148	2.331205377346275	2.7595873402109965	0.0	-0.007880162170464278	0.10415763635235376	0.05207881817617688	-0.17622278131074434
efeO_EZR	1127	0	Lo-FI	1.9273198005114582	1.9131228173703758	1.9060243257998346	0.0	-0.06610603352451494	-0.20280763375214972	-0.10140381687607486	0.3159773784120779
efeB_EZR	1271	1	No-FI	0.914420623805234	0.98051031696023	1.024570112396894	0.0	0.04523531896616487	-0.02268932216992904	-0.01134466108496452	0.052893976605270024
phoH_EZR	1064	1	No-FI	1.2039741693528163	1.2171320640896588	1.41356063551823	0.0	-0.039758274165811125	0.04475114210291442	0.02237557105145721	-0.08783799489346107
pgaD_EZR	413	2	No-FI	8.27941701375195	7.744308054914178	8.821789895107882	0.0	-0.15183239307216168	-0.09523597220814128	-0.047617986104070635	0.10811582265618155
pgaC_EZR	1325	2	No-FI	11.8145515562162	12.123985518480353	13.168513820367144	0.0	-0.01814038531926876	-0.030250523333192003	-0.015125261666596	0.04437074378223041
pgaB_EZR	2018	2	No-FI	9.032681219435904	9.155575173846213	10.140213429544925	0.0	-0.035943321209058965	-0.01991636856426693	-0.009958184282133464	0.021212840537425226
pgaA_EZR	2423	2	No-FI	9.267165577505889	9.782229547790656	10.57711192500898	0.0	0.022595621135162336	0.003967512754170954	0.001983756377085477	0.0009193524547691876
dgcT_EZR	1358	2	No-FI	9.348536606373205	9.160760464988813	10.358845884723719	0.0	-0.0847127302848909	-0.038727363589456054	-0.019363681794728027	0.036308029220796456
ycdU_EZR	986	2	No-FI	14.036463607959476	14.474597482198826	15.474597482198826	0.0	-0.011095823885277412	-0.04605580843148571	-0.023027904215742856	0.07306107275738372
ghrA_EZR	938	3	No-FI	1.616105243306357	1.520156416014246	2.074527418146442	0.0	-0.1437409239634766	0.1734833856106588	0.0867416928053294	-0.3370526173389235
ycdX_EZR	737	1	No-FI	2.659039920569392	2.6861769626318077	2.971115904287167	0.0	-0.04079063477502798	-0.026678737940662334	-0.013339368970331167	0.030867684976094562
ycdY_EZR	554	1	No-FI	1.4738908382814557	1.6706417408085315	1.5713637624691812	0.0	0.12533316283511664	-0.0943906690158891	-0.047195334507944546	0.19909550263818737
ycdZ_EZR	491	3	No-FI	0.6812110497411601	0.8869136973990012	0.8950603369102028	0.0	0.3252523415504639	0.20710491489211824	0.1035524574460591	-0.23675741097004238
csgG_EZR	833	2	No-FI	5.685240360039618	6.219454045513808	6.792083097134456	0.0	0.07412704989867214	0.06985457749450008	0.03492728874725004	-0.09171527919127609
csgF_EZR	416	2	No-FI	7.3639474197865935	7.354332035171209	7.986543573632748	0.0	-0.05732456161410049	-0.06968624621427644	-0.03484312310713822	0.09703555648576057
csgE_EZR	389	2	No-FI	8.44055533950184	8.186056624848883	9.186056624848883	0.0	-0.09960882594513709	-0.06467043383537208	-0.03233521691768604	0.07458111441057444
csgD_EZR	650	2	No-FI	7.914812804401978	8.62712049670967	8.771735881325055	0.0	0.06888432816257017	-0.03847104381879207	-0.019235521909396036	0.08707984908551018
csgB_EZR	455	2	No-FI	9.752615002204177	10.526241375830548	10.453713903303075	0.0	0.054689822730702886	-0.08662361678158303	-0.04331180839079152	0.16260263554620602
csgA_EZR	455	2	No-FI	10.746021595610769	10.444922694511868	12.559208408797582	0.0	-0.0964403769670863	0.03816470587506826	0.01908235293753413	-0.09575463544747587
csgC_EZR	332	2	No-FI	10.013014843326909	10.793135325254621	10.98891845778474	0.0	0.0527980444524383	-0.05260521014953934	-0.02630260507476967	0.105274698400045
ymdA_EZR	311	2	No-FI	9.9398734029674	10.01382838689023	11.261416811327528	0.0	-0.044745295257729634	-0.006689224047891518	-0.0033446120239457584	-0.003766391672757349
ymdB_EZR	533	4	No-FI	3.2636308156590133	2.757064211531433	3.922167401024867	0.0	-0.29878454916614605	0.0783950568370495	0.039197528418524745	-0.23025327778379784
clsC_EZR	1421	3	No-FI	1.665991281097696	1.9657801621673652	2.156490929232812	0.0	0.18328159106701092	0.18552660979716917	0.09276330489858459	-0.24811715263961165
opgC_EZR	1157	2	No-FI	6.848849105179852	6.681174083572246	7.522142104315548	0.0	-0.0911994742193043	-0.05149620120696641	-0.025748100603483204	0.05542717727184258
opgG_EZR	1535	0	Lo-FI	0.7488493867121758	0.7521067157024038	0.6628559013701563	0.0	-0.04917775414343972	-0.3627584953715606	-0.1813792476857803	0.5882049075714544
opgH_EZR	2543	0	Lo-FI	0.4669517075750925	0.4571207991991586	0.3867314952274717	0.0	-0.08613743877532065	-0.45871927916880306	-0.2293596395844015	0.7358196523562315
yceK_EZR	227	3	No-FI	0.8908344919655157	1.185988676987542	1.2344468267672777	0.0	0.3574213632544364	0.28385718327346693	0.14192859163673346	-0.3539548510376327
msyB_EZR	374	0	Lo-FI	0.5972233350478027	0.661394458042455	0.5651377735504765	0.0	0.09180087136756054	-0.26644610238191013	-0.13322305119095507	0.4746771277590371
mdtG_EZR	1226	1	No-FI	1.5686664874236869	1.5115702394628385	1.8362031921545188	0.0	-0.10893018469983629	0.04040887208349886	0.02020443604174943	-0.10365818170577686
lpxL_EZR	920	N/A	Hi-FI	0.2216188244688674	0.0824883896862587	0.029227520121041302	0.0	-1.4812570012397592	-3.1094592871565254	-1.5547296435782627	4.688679811514289
trhO_EZR	1052	1	No-FI	1.8964039129132384	1.750966650555824	2.071308855879018	0.0	-0.1705542181260905	-0.05950177048458549	-0.029750885242292743	0.04231821143227897
yceI_EZR	575	4	No-FI	4.079227520121042	4.013140563599302	4.480966650555825	0.0	-0.07900383672502187	-0.05126417429659913	-0.025632087148299565	0.059105678252657924
yceJ_EZR	566	2	No-FI	6.129941915573492	6.057503753029323	6.511567357269605	0.0	-0.07258955937213152	-0.0996467442014417	-0.04982337210072085	0.14188138721169233
yceO_EZR	140	1	No-FI	2.6366809362701096	2.443823793412967	2.4295380791272523	0.0	-0.16502228448492207	-0.3048191447298909	-0.15240957236494546	0.45302447972151083
solA_EZR	1118	4	No-FI	5.207585612988741	5.554633913525413	6.09846217828391	0.0	0.037637630113561915	0.041052650685824865	0.020526325342912433	-0.05587520777185413
bssS_EZR	254	2	No-FI	15.91041546945346	16.07970680803614	18.178132004886532	0.0	-0.040169957395358225	0.005454258164257375	0.0027271290821286884	-0.022480416072215036
dinI_EZR	245	3	No-FI	1.7234156301476606	2.42137481382113	2.547905426066028	0.0	0.4351161944040478	0.3772628674266427	0.18863143371332136	-0.48373271424305525
pyrC_EZR	1046	0	Lo-FI	0.9177926543799156	0.8097620616456902	0.8088060387011395	0.0	-0.23610975674101822	-0.3691526788631845	-0.18457633943159224	0.5365512125249681
yceB_EZR	560	1	No-FI	1.113466650555824	1.113466650555824	1.1848952219843953	0.0	-0.05543954920938085	-0.09707704610434878	-0.04853852305217439	0.143315227104121
grxB_EZR	647	3	No-FI	1.1354334202621608	1.4600083816222842	1.5682000354089922	0.0	0.3072939906214211	0.2790882984895993	0.13954414924479966	-0.36271583394219187
mdtH_EZR	1208	1	No-FI	1.7584169816816517	1.8900394982379431	2.053946783006155	0.0	0.04869961103448972	0.03734339084491667	0.018671695422458334	-0.046005781063364545
rimJ_EZR	584	4	No-FI	4.161925554665413	4.110555691651715	4.5506241848024	0.0	-0.07335726870086479	-0.05796490132770904	-0.02898245066385452	0.0721557459792268
yceH_EZR	647	1	No-FI	1.0751552131524236	0.6841196644661794	1.1570717510195023	0.0	-0.7076638917091662	-0.08084480484660946	-0.04042240242330472	-0.1011466224920397
yceM_EZR	923	3	No-FI	0.8341194132860515	1.094141081758424	1.2404032702741337	0.0	0.336033385154349	0.3857052060873651	0.1928526030436825	-0.5308308817608254
murJ_EZR	1535	N/A	Hi-FI	0.0048754453440976	0.0100871717284624	0.0055269111421432	0.0	0.9934762628100886	-0.005838776252332423	-0.0029193881261662114	0.3408900480239169
flgN_EZR	416	3	No-FI	0.4432743428635163	0.5826974197865933	0.6788512659404394	0.0	0.3391075127920731	0.4281174715239022	0.2140587357619511	-0.600493281609146
flgM_EZR	293	1	No-FI	0.4173489031155509	0.5470417358800561	0.5265639201803974	0.0	0.334957377471819	0.1485765055489856	0.0742882527744928	-0.13597505009103636
flgA_EZR	659	1	No-FI	1.093531142209845	1.0404203683099968	1.2043050420581	0.0	-0.12726730776949235	-0.04757163140657747	-0.023785815703288735	0.036863616421131666
flgB_EZR	416	1	No-FI	2.7125051120942856	2.9817358813250547	2.6235628044019776	0.0	0.08108706531335419	-0.23487671753679829	-0.11743835876839914	0.41849021766578187
flgC_EZR	404	1	No-FI	1.8177983337241408	1.9093824921399822	1.88710526441721	0.0	0.015474430622274604	-0.1327954435364589	-0.06639772176822945	0.22648388276818968
flgD_EZR	695	3	No-FI	1.094491830411939	1.336218449116975	1.5304630534335217	0.0	0.2324551482363783	0.2969288441198756	0.1484644220599378	-0.41739635745433323
flgE_EZR	1208	1	No-FI	1.7203375114829762	1.5150394982379431	1.7418606902909233	0.0	-0.2387757766081584	-0.1688405758803211	-0.08442028794016054	0.20180903426448235
flgF_EZR	755	1	No-FI	1.5705030743968835	1.8579202929399299	1.8301057234035063	0.0	0.1870222932573442	0.0339220392924342	0.0169610196462171	0.005804032265057726
flgG_EZR	782	3	No-FI	1.1787160111696346	1.5060817400698905	1.6147773922438033	0.0	0.29814435207769097	0.26734093535137937	0.13367046767568969	-0.3461867748930686
flgH_EZR	698	1	No-FI	0.7015397164584029	0.8003935846532452	0.839075533077314	0.0	0.1347452726902736	0.07149771771138586	0.03574885885569293	-0.07424777195555189
flgI_EZR	1097	3	No-FI	1.195132557574967	1.3555701145485313	1.5406202512850855	0.0	0.1262895438985987	0.1795624641867523	0.08978123209337616	-0.257174259011721
flgJ_EZR	941	1	No-FI	1.3006478407789908	1.346343908791743	1.5301908800988633	0.0	-0.005622967017811287	0.04770304681310128	0.02385152340655064	-0.0813794003611059
flgK_EZR	1643	1	No-FI	1.0593963523208878	1.039311142339147	1.2407718848832734	0.0	-0.08305437178250617	0.04121726747132953	0.020608633735664766	-0.09638023637971795
flgL_EZR	953	1	No-FI	1.1961397880164748	1.5077872171875133	1.3105154438401891	0.0	0.27860729560503755	-0.055029833535948425	-0.027514916767974212	0.18458548776159323
flgO_EZR	77	3	No-FI	0.7801874297766033	0.987979637568811	1.2736939232830966	0.0	0.28522100457612154	0.5203477837377767	0.26017389186888834	-0.7721726380375873
rne_EZR	3185	N/A	Hi-FI	0.224828502989105	0.1780467133501725	0.17616288289491341	0.0	-0.3920086917629648	-0.5386931507747699	-0.26934657538738493	0.7671523540369616
yceQ_EZR	320	N/A	Hi-FI	0.27596665055582403	0.007216650555824	0.007216650555824	0.0	-5.312460274338449	-5.443798912629517	-2.7218994563147585	7.302178096269712
rluC_EZR	959	1	No-FI	1.3909562230271484	1.533813365884291	1.6964828132252712	0.0	0.08560638218740924	0.09969161165987206	0.04984580582993602	-0.13761722537065033
yceF_EZR	584	1	No-FI	2.357131034117468	2.2595282943914405	2.637952951925687	0.0	-0.1164498872620563	-0.024391314219049276	-0.012195657109524638	0.001835561277730026
sraB_EZR	168	3	No-FI	1.7807285553177288	1.8997761743653478	2.256919031508205	0.0	0.0379222890536044	0.1551088577728481	0.07755442888642405	-0.2458739999368787
yceD_EZR	521	0	Lo-FI	0.9414656908629256	0.4673773991162846	0.39444073884757064	0.0	-1.0657600982734001	-1.4418781435887007	-0.7209390717943504	2.047876873223368
rpmF_EZR	173	0	Lo-FI	0.13391462743443672	0.0645504655847257	0.0818915060471534	0.0	-1.1082536969636703	-0.8963060162116916	-0.4481530081058458	1.1244254613649294
plsX_EZR	1070	1	No-FI	1.037415248686665	1.1589105757894687	1.1934900150418053	0.0	0.1043362190011575	0.015414828361445004	0.007707414180722502	0.009087359064644161
fabH_EZR	953	N/A	Hi-FI	0.0775668604194126	0.0135584658758659	0.019854373535886902	0.0	-2.57168600930602	-2.152761755802335	-1.0763808779011674	2.7307075899018844
fabD_EZR	929	N/A	Hi-FI	0.117220687154317	0.0063487818798283	0.0074252081446291	0.0	-4.262043125396671	-4.167430108569667	-2.0837150542848333	5.52503580581722
fabG_EZR	734	N/A	Hi-FI	0.009141037476804899	0.014590628757458798	0.0077786396566414	0.0	0.619172685097543	-0.41961822707275864	-0.20980911353637932	0.9057546068204454
acpP_EZR	236	N/A	Hi-FI	0.000966650555824	0.009441226827010402	0.000966650555824	0.0	3.2324684367455667	-0.1867781875004475	-0.09338909375022375	1.3887864580826015
fabF_EZR	1241	1	No-FI	0.967928777872504	0.8704267633680722	1.2153099221110213	0.0	-0.20861752783450535	0.14157328180583467	0.07078664090291734	-0.30549464562122625
pabC_EZR	809	1	No-FI	0.8575797531516213	0.8909542896163927	1.0133275899872207	0.0	-0.0003589781834831274	0.05397970824609859	0.026989854123049294	-0.09008583980465869
mltG_EZR	1022	0	Lo-FI	0.8532171397926146	0.7984226192446694	0.8052719343131626	0.0	-0.15119990397549152	-0.27021508211074796	-0.13510754105537398	0.3999585021927494
tmk_EZR	641	N/A	Hi-FI	0.0103270249708006	0.0103270249708006	0.000966650555824	0.0	-0.05543954920938088	-3.6040646272829484	-1.802032313641474	5.988294529068453
holB_EZR	1004	N/A	Hi-FI	0.0398112720697682	0.017898921472158602	0.000966650555824	0.0	-1.2087438608564156	-5.550816897468407	-2.7754084487342037	8.848446875495206
ycfH_EZR	797	1	No-FI	1.2682188462898265	1.3560482063902028	1.3121335263400147	0.0	0.04116519559163456	-0.13766736863098739	-0.06883368431549369	0.24316734624885716
ptsG_EZR	1433	N/A	Hi-FI	0.312201821525817	0.2668424356221185	0.152397215803556	0.0	-0.28193038910802626	-1.2214205961856563	-0.6107102980928282	1.9417241972734185
fhuE_EZR	2189	1	No-FI	1.140299679336089	1.1686231146947001	1.319376883538921	0.0	-0.02004284418458513	0.02366552032789032	0.011832760163945159	-0.04612348194134557
hinT_EZR	359	3	No-FI	0.3296574583552669	0.4020808566839577	0.533000076739668	0.0	0.23107837889785277	0.5063898311277735	0.25319491556388674	-0.7669569255803382
ycfL_EZR	377	1	No-FI	0.8736456956486622	0.9293486134205456	0.9373061731022432	0.0	0.033732008989965534	-0.08530612090623413	-0.042653060453117064	0.15342087117371206
lpoB_EZR	641	0	Lo-FI	0.7809978518038739	0.9744455897133905	0.7014346692765728	0.0	0.2638235023843303	-0.34178802828601085	-0.17089401414300542	0.6575878812714615
thiK_EZR	824	3	No-FI	0.7084909224004842	0.8334909224004842	0.9681996602645618	0.0	0.1789775689996532	0.26377703185520274	0.13188851592760137	-0.3799691967587868
nagZ_EZR	1025	0	Lo-FI	0.6048690895802142	0.5590154310436289	0.36779591884850693	0.0	-0.16917437850059136	-0.904495653166993	-0.4522478265834965	1.4511012957781244
ycfP_EZR	542	1	No-FI	0.7887895287846063	0.7297489383787022	0.8146197870871893	0.0	-0.16767974228190352	-0.14029172972292925	-0.07014586486146462	0.17792630211091426
ndh_EZR	1304	1	No-FI	1.0285740125190141	0.9526537671202412	1.0531138898196275	0.0	-0.1660612771756947	-0.1527623301136823	-0.07638116505684114	0.1992501244642389
ycfJ_EZR	539	3	No-FI	2.1939165577914452	2.364603014192188	2.6391855744890336	0.0	0.05264978900512851	0.07980595379758126	0.03990297689879063	-0.1154599933275926
comR_EZR	632	1	No-FI	1.4281818404292417	1.249384372074811	1.500966650555824	0.0	-0.24840183938793936	-0.11506594426942884	-0.05753297213471442	0.10897596065306829
bhsA_EZR	257	0	Lo-FI	0.21886548324064892	0.2071923314896761	0.1721728762367578	0.0	-0.13451339000791362	-0.5329647545195146	-0.2664823772597573	0.8434367941965532
bhsB_EZR	99	1	No-FI	0.2736939232830967	0.22318887277804622	0.3241989737881472	0.0	-0.34973785019660486	0.057537933212601367	0.02876896660630069	-0.21247583875320392
ldtC_EZR	962	1	No-FI	0.6267462763354498	0.8128169624061359	0.789947939537113	0.0	0.31960944068275104	0.14709787038041539	0.07354893519020769	-0.13862663707310863
mfd_EZR	3446	0	Lo-FI	0.7392138937363232	0.6547681595517614	0.6866892274565785	0.0	-0.23044725478235806	-0.29311272908393626	-0.14655636454196813	0.4117054635457744
ycfT_EZR	1073	1	No-FI	1.533119493053494	1.5853096142091323	1.892858542447716	0.0	-0.007145066684684731	0.1173182650934057	0.058659132546702845	-0.19791213071723773
lolC_EZR	1199	N/A	Hi-FI	0.0109749908393936	0.019315274409035	0.0043027639836805	0.0	0.7600828890730069	-1.5376623105839826	-0.7688311552919912	2.816131480664306
lolD_EZR	701	N/A	Hi-FI	0.000966650555824	0.0038197176028996	0.009525851697050801	0.0	1.9269600777166236	3.114003546017944	1.557001773008972	-4.547685884124365
lolE_EZR	1244	N/A	Hi-FI	0.009809094285727502	0.0114168113275281	0.0025743675976246	0.0	0.16352838074816667	-2.116680047338037	-1.0583400236690186	3.5823095391461175
nagK_EZR	911	3	No-FI	0.7023936538489085	0.7946000204789854	1.0349951906216857	0.0	0.12250947126648831	0.372494161131534	0.186247080565767	-0.5799871114637272
cobB_EZR	839	0	Lo-FI	1.072480357349626	1.3883325623555856	1.0879749938216168	0.0	0.31696241971894346	-0.16608401442250997	-0.08304200721125499	0.3824608306104978
ycfZ_EZR	788	2	No-FI	7.969240762230951	8.116448884058363	8.648174772383236	0.0	-0.029033176695651086	-0.06882479219381343	-0.03441239609690672	0.10503026142447203
ymfA_EZR	461	2	No-FI	5.823092464004849	6.5172356310330475	6.7623549368898805	0.0	0.10703508011989937	0.028962026410538577	0.014481013205269289	-0.012591683977597835
potD_EZR	1046	1	No-FI	0.7992458092556328	0.8776396907087877	0.8527830941504703	0.0	0.07954994855586875	-0.09323862401232727	-0.046619312006163635	0.18191435620583504
potC_EZR	794	1	No-FI	1.4770371795230783	1.324644232419804	1.5828306304046904	0.0	-0.21254075233098785	-0.08697743989219986	-0.04348871994609993	0.07411548237667048
potB_EZR	827	1	No-FI	1.1001202176658602	0.9574358162148324	1.2101564933611444	0.0	-0.255853053532656	-0.04924574899982165	-0.02462287449991082	-0.0032081028445159476
potA_EZR	1136	1	No-FI	0.8433962280206128	0.9199807350628664	0.8979736928093451	0.0	0.06995353202827662	-0.09631557672170629	-0.048157788360853146	0.18384380521226937
pepT_EZR	1226	0	Lo-FI	1.1290253781251551	1.1445229311430996	1.0148328822034585	0.0	-0.03577109607917245	-0.34061393184644273	-0.17030696592322137	0.5557661877176804
roxA_EZR	1121	1	No-FI	0.9813413160330764	1.0116713784773228	1.1294233856138078	0.0	-0.011525720444511209	0.0159813151012924	0.0079906575506462	-0.030477431983657738
phoQ_EZR	1460	1	No-FI	1.5516515820626733	1.6612406231585637	1.6776789793229472	0.0	0.043016865286263695	-0.07411614402640376	-0.03705807201320188	0.13786586180609417
phoP_EZR	671	0	Lo-FI	2.233455473208581	2.0635597951161815	1.9741410171728135	0.0	-0.16958179870021373	-0.36483063214774025	-0.18241531607387013	0.5515237873461625
purB_EZR	1370	1	No-FI	0.4287038768331962	0.40096665055582403	0.4644703001908605	0.0	-0.15193876397680017	-0.07117330248667075	-0.03558665124333538	0.06797591615218453
hflD_EZR	641	0	Lo-FI	0.4377841232547319	0.5126671185745447	0.4019026879973216	0.0	0.17236318549887808	-0.3101515955390033	-0.15507579776950164	0.5743737210646315
mnmA_EZR	1106	0	Lo-FI	0.5886700863605256	0.5497912436842146	0.43948382957933213	0.0	-0.15401493749045703	-0.6084274219097288	-0.3042137109548644	0.9627073906860623
nudJ_EZR	461	1	No-FI	0.4413137221393381	0.3003158913367351	0.4651748935059325	0.0	-0.6107633384470312	-0.11080956090018801	-0.055404780450094004	-0.018905177982030397
rluE_EZR	653	1	No-FI	0.9198027914440324	0.8248563902189174	1.0530340318728224	0.0	-0.2126211612457386	0.008377393354303007	0.0041886966771515	-0.08483604267241786
icd_EZR	1250	0	Lo-FI	0.541766650555824	0.348966650555824	0.278566650555824	0.0	-0.6900219677055052	-1.1464272243205489	-0.5732136121602744	1.6807047179657464
C0293_EZR	71	2	No-FI	23.564346932245964	24.958713129429064	28.198149749147372	0.0	0.027498302867557278	0.07221661557355841	0.036108307786779203	-0.11119492500007824
ymfD_EZR	665	4	No-FI	4.047583191909208	4.363372665593419	4.26262078589417	0.0	0.05294341379011058	-0.11209820571817097	-0.05604910285908549	0.2044781474603218
ymfE_EZR	704	4	No-FI	4.250966650555824	4.491023468737643	4.446989377828553	0.0	0.023813771146496965	-0.12174016972992785	-0.06087008486496392	0.21083820659871205
lit_EZR	893	2	No-FI	6.7075735934449625	6.228290278775309	7.3805859114740775	0.0	-0.1623943426484704	-0.04883381598818248	-0.02441690799409124	0.02725824576414733
intE_EZR	1127	2	No-FI	7.332821131478628	7.187302054282532	7.616760794300279	0.0	-0.08435757936963517	-0.13196894751269683	-0.06598447375634842	0.19182905273128298
xisE_EZR	245	2	No-FI	5.421374813821131	6.592803385249702	7.78872175259664	0.0	0.22679375485268238	0.33594963909374886	0.16797481954687443	-0.4843181468720207
ymfH_EZR	311	4	No-FI	3.486497197179618	3.505789801681226	3.9398734029674	0.0	-0.04747837270879929	-0.010407235956913619	-0.005203617978456809	0.0015192690252562695
ymfI_EZR	341	0	Lo-FI	1.5845443631657945	1.1212012546613954	1.3675355655118355	0.0	-0.5544623373371065	-0.3992678858448924	-0.1996339429224462	0.48062569729578525
ymfJ_EZR	308	4	No-FI	3.1373302869194597	3.354862754451928	3.3516160012051746	0.0	0.041276779626292504	-0.0914587393065196	-0.0457293696532598	0.16619015871963017
ymfK_EZR	674	N/A	Hi-FI	0.058830152039503494	0.0232218434341622	0.0098687277071593	0.0	-1.3965128108237126	-2.7623979450985274	-1.3811989725492637	4.138492304889642
ymfT_EZR	200	3	No-FI	2.120966650555824	2.325966650555824	2.560966650555824	0.0	0.07766892601110698	0.08518834193801461	0.042594170969007306	-0.1160909278929887
ymfL_EZR	557	3	No-FI	2.1894765248825743	2.4264603668933464	2.921972036552233	0.0	0.09282776492508882	0.22957820243520421	0.11478910121760211	-0.3516877490836441
ymfM_EZR	338	3	No-FI	1.1548128044019774	1.666647123928605	1.9062920943428063	0.0	0.4738501191559259	0.5363319985289877	0.26816599926449386	-0.7359366244963375
ymfN_EZR	1367	1	No-FI	2.2306667237087137	2.2621224662105424	2.586189766868918	0.0	-0.03523749505765017	0.026574970630941275	0.013287485315470636	-0.05603744940411884
ymfR_EZR	182	1	No-FI	2.638329287918461	2.000966650555824	2.764702914292088	0.0	-0.45436706420608197	-0.1192783634082859	-0.05963918170414295	0.04734158427844917
beeE_EZR	473	1	No-FI	0.5612203503444075	0.7726368408306654	0.6965269042556126	0.0	0.4057835972126573	0.12483356907092591	0.062416784535462955	-0.07279474938065741
ymfQ_EZR	584	1	No-FI	2.113980349185961	2.232131034117468	2.442747472473632	0.0	0.02302020583004527	0.021764574189732988	0.010882287094866494	-0.028600888372873223
ycfK_EZR	629	4	No-FI	4.589201944673471	4.908756793640085	5.28395552177999	0.0	0.0416748474007993	0.016596842157217573	0.008298421078608786	-0.013769787795096189
tfaP_EZR	413	2	No-FI	8.988860113025558	9.105082873316116	10.245518708667204	0.0	-0.0369055783552521	0.002004756508795502	0.001002378254397751	-0.015643120299743206
tfaE_EZR	602	2	No-FI	9.56575070371197	9.871398544243533	10.751797215339876	0.0	-0.010063247449700885	-0.018150452376336723	-0.009075226188168362	0.026896338143994246
pinE_EZR	554	2	No-FI	6.549703112649687	6.201327661386149	6.892663401458352	0.0	-0.13429194272685452	-0.11314613661897033	-0.05657306830948516	0.143812913455999
mcrA_EZR	833	2	No-FI	9.747665330027614	9.30949005991957	10.164231956678274	0.0	-0.12179412422233726	-0.12640560753136132	-0.06320280376568066	0.1700779711448231
iraM_EZR	323	2	No-FI	9.192917114952108	8.762576557676567	9.641833523620841	0.0	-0.12460713841881343	-0.11799340025299632	-0.05899670012649815	0.15511995428205602
ymgK_EZR	44	4	No-FI	6.250966650555824	2.523693923283097	4.728239377828553	0.0	-1.3639819057515765	-0.5895544160669814	-0.2947772080334907	0.5279300581944436
ymgL_EZR	110	2	No-FI	7.4555121051012785	7.819148468737643	7.510057559646733	0.0	0.013264500671075652	-0.17626167433148998	-0.08813083716574499	0.29819095744284185
ycgX_EZR	404	2	No-FI	7.409382492139983	7.253441898080577	7.953936947585527	0.0	-0.0861271163872046	-0.08446237324215922	-0.04223118662107961	0.1120615832745305
bluR_EZR	731	4	No-FI	3.217108921417657	2.641185528804798	3.5714180869443326	0.0	-0.3400186847632165	-0.036045937081624624	-0.018022968540812312	-0.05326299978503113
bluF_EZR	1211	2	No-FI	6.421280440811811	6.770578541554999	7.450182174915858	0.0	0.020978559367101912	0.02763650802889428	0.01381825401444714	-0.039067993592456496
ycgZ_EZR	236	2	No-FI	5.208593769199893	5.869610718352434	5.818763260725316	0.0	0.11693135332782933	-0.026959559189546844	-0.01347977959477342	0.08390971642518785
ymgA_EZR	272	2	No-FI	6.056113709379353	6.44949606232053	6.493613709379353	0.0	0.035354595773345654	-0.0861489166090883	-0.04307445830454415	0.15536639293959573
ariR_EZR	266	2	No-FI	8.064876424991915	8.22277116183402	8.031041838525748	0.0	-0.027467297383472644	-0.19284345960263627	-0.09642172980131813	0.3122500002099029
ymgC_EZR	248	2	No-FI	12.585644069910662	12.763063424749372	13.545321489265502	0.0	-0.03524394726354707	-0.0807626003976849	-0.04038130019884245	0.12285635157495914
pdeG_EZR	1523	2	No-FI	11.488819572420564	11.609633754955036	13.092890485092925	0.0	-0.04034766327254591	0.0017748703758933004	0.0008874351879466502	-0.016407338384004135
ymgF_EZR	218	2	No-FI	8.730324448720962	9.716562980831052	10.918397843216376	0.0	0.09897126307388815	0.1358758089494314	0.0679379044747157	-0.19346926055775632
ymgD_EZR	329	4	No-FI	3.97361102745552	4.116468170312664	4.6787782007078	0.0	-0.004483134022355895	0.04890299568101497	0.024451497840507482	-0.08299937080914357
ymgG_EZR	344	2	No-FI	7.448641069160476	7.7131759528814055	8.611431766834894	0.0	-0.005091771349014174	0.02249769344920871	0.011248846724604356	-0.03919341286501924
ymgI_EZR	173	3	No-FI	1.914261448243685	2.3766891939084247	2.370908847087616	0.0	0.25672581588757715	0.12187412457826508	0.06093706228913254	-0.1175482690012494
ymgJ_EZR	185	4	No-FI	4.4766423262315	4.600966650555824	5.082047731636905	0.0	-0.015919604617530503	-0.003785316677145545	-0.0018926583385727724	0.0010023262560657402
minE_EZR	266	N/A	Hi-FI	0.151342590405448	0.1212674024355232	0.1475831919092074	0.0	-0.3750657974807017	-0.2230678075981949	-0.11153390379909743	0.24675774683675752
minD_EZR	812	0	Lo-FI	1.9073705914425234	1.8704247786346415	1.776828719521341	0.0	-0.08365878032351715	-0.2890587489820564	-0.1445293744910282	0.45387832152892166
minC_EZR	695	0	Lo-FI	1.7074414706997088	1.3664342764551045	1.6628371541529463	0.0	-0.37685960455090045	-0.2249674240229198	-0.11248371201145989	0.24932583852123277
ycgJ_EZR	368	2	No-FI	6.98194491142539	8.101510128816694	8.441184041860172	0.0	0.1591223296561015	0.08703821808355494	0.04351910904177747	-0.09202292025389107
pliG_EZR	401	2	No-FI	9.419919269009688	8.631889343822657	10.168048944820164	0.0	-0.18147787448416253	-0.07652190824325222	-0.03826095412162611	0.06704388891069953
ymgN_EZR	59	3	No-FI	0.9840174980134512	1.3399497014032815	1.560288684454129	0.0	0.38998342184951046	0.4782789183510145	0.23913945917550722	-0.6671370566351873
ycgL_EZR	326	0	Lo-FI	1.3475924174269895	1.108328613746008	1.215690576936192	0.0	-0.337438068623903	-0.33538632916558275	-0.16769316458279138	0.44649785906800354
ycgM_EZR	659	3	No-FI	1.4000561801461122	1.654987894865384	1.7839712029078725	0.0	0.18589639605773178	0.16282942032696401	0.08141471016348201	-0.20941690185902945
ycgN_EZR	461	2	No-FI	5.619187908690314	5.966259492204414	6.259101140794436	0.0	0.031025531756891045	-0.03118434413912352	-0.01559217206956176	0.06231575081750288
hlyE_EZR	911	2	No-FI	9.82972625538568	10.232580261971853	10.601405728492159	0.0	0.0025072886517900628	-0.0777457562298749	-0.03887287811493745	0.13041202326705484
umuD_EZR	419	1	No-FI	2.4997733331333896	2.3183890849233655	2.635811519290908	0.0	-0.16411412594834363	-0.11032826170141119	-0.05516413085070559	0.12917572751957074
umuC_EZR	1268	3	No-FI	1.1090108145936788	1.1523862089154453	1.391345199451723	0.0	-8.868293272656924e-05	0.14042878227914973	0.07021439113957487	-0.2340775314428251
dsbB_EZR	530	0	Lo-FI	1.3292685373482767	1.2971930656501636	1.0273817448954465	0.0	-0.0906789181374868	-0.5584384288046781	-0.27921921440233904	0.9005044086286346
nhaB_EZR	1541	3	No-FI	1.0457427699588089	1.3481438082456354	1.535684366324805	0.0	0.31100682613468117	0.3675755141858758	0.1837877570929379	-0.5089569149315659
fadR_EZR	719	3	No-FI	1.486363034422305	1.9077816714181326	2.35006261717613	0.0	0.3046700002951904	0.4741344825458722	0.2370672412729361	-0.6886674708113902
ycgB_EZR	1532	1	No-FI	1.4663713502947273	1.5479640395897665	1.7326898881537351	0.0	0.022681903588735564	0.05398477655393452	0.02699238827696726	-0.08241399306031234
dadA_EZR	1298	1	No-FI	0.4270067121891059	0.5217678832214635	0.4462671128054388	0.0	0.23370984637917203	-0.12312944290217653	-0.06156472145108827	0.2831190202966849
dadX_EZR	1070	1	No-FI	1.0355460898081603	1.2682563701819922	1.1224619776586275	0.0	0.23701509155610484	-0.07050337771294396	-0.03525168885647198	0.19651066004027487
IS1414_EZR	101	3	No-FI	0.0603725911498834	0.0900755614469131	0.099976551545923	0.0	0.5218024679305864	0.5409178560812986	0.2704589280406493	-0.7275956041586356
ymgM_EZR	203	0	Lo-FI	0.7152523648415383	1.084710492920356	0.6413607392257747	0.0	0.5453462247335354	-0.3440945078615086	-0.1720472539307543	0.7552729213470262
cvrA_EZR	1736	1	No-FI	2.0349528256710316	2.0626025952562848	2.049929784196377	0.0	-0.03596901771882188	-0.17619904353156957	-0.08809952176578478	0.28167539997967533
ldcA_EZR	914	N/A	Hi-FI	0.2285377665295658	0.0458244186083404	0.0184721210153426	0.0	-2.3736836617602473	-3.815789347216623	-1.9078946736083113	5.568421024774288
emtA_EZR	611	1	No-FI	0.8487571579207994	0.9093136227325834	1.0713430826343837	0.0	0.04398658104080966	0.14921862811601186	0.07460931405800593	-0.23403551984641655
ycgR_EZR	734	1	No-FI	1.6303944434713553	1.4941546614550065	1.7039639257601835	0.0	-0.1813310983272688	-0.12310443438026752	-0.06155221719013376	0.14473035785802296
ymgE_EZR	254	4	No-FI	4.961596571815667	4.839549327721179	5.268683185988896	0.0	-0.09137127746717955	-0.10014019089161286	-0.05007009544580643	0.13644322566362826
ycgY_EZR	440	4	No-FI	3.650966650555824	3.8191484687376414	3.9646030141921877	0.0	0.009532965704051932	-0.06788026572965733	-0.033940132864828665	0.11631143145077953
treA_EZR	1697	4	No-FI	3.26201556039672	3.2879436688233548	3.6403302333489878	0.0	-0.04401763114139712	-0.028472520724687422	-0.014236260362343711	0.032781657494013336
dhaM_EZR	1418	1	No-FI	1.380374266916896	1.407172574392213	1.4544222217829044	0.0	-0.02769976321202372	-0.11139152434458166	-0.05569576217229083	0.17641928617029487
dhaL_EZR	632	1	No-FI	0.9297641189102545	0.5421058910621531	0.9487514606824065	0.0	-0.8337296154541565	-0.15761273683449337	-0.07880636841724668	-0.015221977093896555
dhaK_EZR	1070	1	No-FI	1.1813404823315248	1.1476956225184407	1.3476956225184407	0.0	-0.09712430381643333	0.0032916788691530474	0.0016458394345765235	-0.037860899387399526
dhaR_EZR	1919	1	No-FI	1.3136294957877155	1.424624805845037	1.5997159991748964	0.0	0.061584040523666894	0.09747918939527817	0.048739594697639076	-0.14193730215090794
ycgV_EZR	2867	3	No-FI	2.608919214211213	2.6207783003639857	3.145717260949964	0.0	-0.048896503818876225	0.08315854728034067	0.04157927364017033	-0.15489641340685986
ychF_EZR	1091	0	Lo-FI	0.6242480437730559	0.4409299869444583	0.4006000144421668	0.0	-0.5570093486717322	-0.8267351094776767	-0.41336755473883835	1.1922220662388838
pth_EZR	584	N/A	Hi-FI	0.1037063765832212	0.0215145957613034	0.0043913080900705	0.0	-2.32455651413591	-4.748488224843221	-2.3742441124216107	7.139294870026733
ychH_EZR	278	0	Lo-FI	1.1448515426421548	0.9182328376061836	0.9865781613471908	0.0	-0.3736681484022504	-0.40143346041314726	-0.20071673020657363	0.5444997178878286
dauA_EZR	1679	1	No-FI	1.049805244957253	0.933069092485544	1.1063865433491533	0.0	-0.22550544003947726	-0.11104438342664158	-0.05552219171332078	0.10990549236457685
prs_EZR	947	N/A	Hi-FI	0.0083584140193931	0.0083584140193931	0.0083584140193931	0.0	-0.05543954920938088	-0.18677818750044928	-0.09338909375022464	0.29281712943095517
ispE_EZR	851	N/A	Hi-FI	0.060896145267927394	0.0056670030822634	0.0056670030822634	0.0	-3.481132565254035	-3.6124712035451023	-1.806235601772551	4.860407817490492
lolB_EZR	623	N/A	Hi-FI	0.023438560668183502	0.0073871963022124	0.0105974691754066	0.0	-1.7212247071986786	-1.3319423958686274	-0.6659711979343137	1.6461624240481527
hemA_EZR	1256	N/A	Hi-FI	0.1132277970526392	0.043960281129072395	0.0081322556513654	0.0	-1.4203952101945418	-3.986206986343638	-1.9931034931718188	6.170213240507882
prfA_EZR	1082	N/A	Hi-FI	0.0878428058238461	0.0259204398349367	0.012981437986507902	0.0	-1.816273486993833	-2.9452521211617984	-1.4726260605808992	4.303329039605053
prmC_EZR	833	N/A	Hi-FI	0.1870410803277327	0.0417829770864362	0.000966650555824	0.0	-2.2178075221515323	-7.782923190319828	-3.891461595159914	12.232269476482536
ychQ_EZR	392	3	No-FI	0.8632115485150077	0.8428033852497016	1.1310686913721504	0.0	-0.08995760635186245	0.20312229013202218	0.10156114506601109	-0.3685230190039911
ychA_EZR	809	0	Lo-FI	1.3940445244742417	0.8983708532752307	0.4373078124841306	0.0	-0.6893331626343229	-1.8593338003256343	-0.9296669001628173	2.8691119463312833
kdsA_EZR	854	N/A	Hi-FI	0.0899596247946998	0.009163371867299399	0.0033085709305312	0.0	-3.3507667201299594	-4.951775717308813	-2.4758878586544064	7.136037288804701
chaA_EZR	1100	4	No-FI	3.9255121051012782	4.223693923283097	4.402784832374006	0.0	0.0501848681251551	-0.02124272111913461	-0.010621360559567306	0.05213282457360938
chaB_EZR	230	4	No-FI	4.122705780990607	4.214010128816694	4.774879694034086	0.0	-0.02383727360990129	0.025094690307316814	0.012547345153658407	-0.04977024171549512
chaC_EZR	695	1	No-FI	1.4441321181817233	1.6196716865270468	1.5837004635054641	0.0	0.11005911891505493	-0.053681428392883146	-0.026840714196441573	0.12615542029315688
ychN_EZR	353	3	No-FI	0.8224963955983169	1.0151309565048323	1.4882187752017162	0.0	0.24814504272644416	0.6687271758385291	0.33436358791926457	-1.0318302788220672
ychO_EZR	1394	1	No-FI	1.4378389604553936	1.4780111268829401	1.559072819852811	0.0	-0.01568452006525156	-0.0699919751073046	-0.0349959875536523	0.1114251184904238
narL_EZR	650	1	No-FI	1.2425051120942856	0.9732743428635164	1.3271204967096701	0.0	-0.4077729079285812	-0.09173060801929073	-0.045865304009645363	0.016960044055957496
narX_EZR	1796	1	No-FI	0.9486281204890088	0.9074254478832182	1.0293630870814363	0.0	-0.11950306526901228	-0.06894077433931442	-0.03447038716965721	0.07506693547585327
narK_EZR	1391	1	No-FI	1.2001039618426679	1.2252657159763847	1.4150572328707052	0.0	-0.02550428560633522	0.05092282932013603	0.025461414660068016	-0.09337281073567179
narS_EZR	183	4	No-FI	2.7878518964574637	3.279655175145988	3.0282890549274084	0.0	0.1789506671794665	-0.06742918873755577	-0.033714594368777884	0.17203220362241511
narG_EZR	3743	1	No-FI	1.4444611736656288	1.5996842567540608	1.606096225762877	0.0	0.0918162014867413	-0.033751281681621226	-0.016875640840810613	0.08685753663161581
narH_EZR	1538	1	No-FI	0.7603944789043285	0.8228132045220139	0.9352969496455508	0.0	0.058377340376930376	0.11189823803645824	0.05594911901822911	-0.16703794993512025
narJ_EZR	710	0	Lo-FI	0.6826567914008944	0.7460370730910353	0.6713891857670916	0.0	0.07264733569205689	-0.21078932785506738	-0.10539466392753369	0.3755313249891313
narI_EZR	677	1	No-FI	1.191513179359369	1.2121926476016138	1.3214984083106245	0.0	-0.030615461309947967	-0.03739840949069673	-0.018699204745348363	0.052125528714511885
purU_EZR	842	0	Lo-FI	1.571037909463187	1.345384702812356	1.1066673631448976	0.0	-0.2791387830281272	-0.6922745322686293	-0.34613726613431467	1.0607446261050064
ychJ_EZR	458	1	No-FI	1.9179972182414131	1.8983465632195795	2.127604205140977	0.0	-0.07029678153684316	-0.037149021938431614	-0.018574510969215807	0.03848277605177164
rssA_EZR	905	3	No-FI	2.276104772102785	2.434115821826542	2.758977700279581	0.0	0.041391299487515854	0.0907886401797926	0.0453943200898963	-0.13751730047048238
rssB_EZR	1013	0	Lo-FI	1.168785011858884	1.1036320010000489	1.133247005935883	0.0	-0.13818993699372645	-0.23132542059752442	-0.1156627102987622	0.3394790553312985
galU_EZR	908	0	Lo-FI	1.6639622452694802	0.7124203950492161	0.3732133465910663	0.0	-1.2792615254356874	-2.343328402235067	-1.1716642011175336	3.479126828579883
hns_EZR	413	N/A	Hi-FI	1.7539932849383908	0.640191832153887	0.3859545440182937	0.0	-1.5095065981461548	-2.370918563509307	-1.1854592817546534	3.4483620731334597
tdk_EZR	617	2	No-FI	8.240836990912388	7.879410734834592	8.845375078432648	0.0	-0.12014268204666312	-0.08464574136192216	-0.04232287068096108	0.10102867492098255
ISZ_EZR	979	3	No-FI	1.2277286525987248	1.421804239932739	1.5985151694526576	0.0	0.15629155544467743	0.19396250987226404	0.09698125493613202	-0.27117366463888093
adhE_EZR	2675	N/A	Hi-FI	0.246200295415637	0.1280694542941417	0.06451805242498279	0.0	-0.9983456210346808	-2.1188358860819356	-1.0594179430409678	3.198611269791666
ychT_EZR	53	0	Lo-FI	0.8122874052728052	0.4160609901784655	0.5292685373482768	0.0	-1.0206347965680722	-0.804768567950771	-0.40238428397538545	1.0010693477285941
ychE_EZR	647	1	No-FI	1.0998847340179567	1.3796374388093016	1.3425431575110014	0.0	0.2714972954442991	0.10083793868441249	0.05041896934220624	-0.07756413265925441
oppA_EZR	1631	3	No-FI	2.901641083419098	3.5337686125423353	4.755718336637982	0.0	0.228898950388005	0.5260160074679094	0.2630080037339547	-0.800393695650514
oppB_EZR	920	2	No-FI	5.079227520121042	6.361836215773216	8.342270998381911	0.0	0.26939458141935013	0.5290528915602635	0.26452644578013174	-0.7919566254606558
oppC_EZR	908	3	No-FI	1.1276186329346785	1.9811428620095684	2.683786033815736	0.0	0.7576141462966531	1.064212246517362	0.532106123258681	-1.5211490287633858
oppD_EZR	1013	3	No-FI	1.2971166999141654	1.7403546071204834	2.5142934027769495	0.0	0.36863346127401375	0.7680665429966871	0.38403327149834354	-1.1572330845698071
oppF_EZR	1004	3	No-FI	2.4182973278466604	2.94419374218929	4.237022427448254	0.0	0.22844142785352584	0.622280943941173	0.3111404719705865	-0.9609877639507796
yciU_EZR	329	0	Lo-FI	0.3626687782153985	0.3717873192488331	0.3626687782153985	0.0	-0.019614535404694378	-0.18677818750044883	-0.09338909375022442	0.30475880069918326
clsA_EZR	1460	0	Lo-FI	1.1927474724736322	1.0146652806928103	1.146857061514728	0.0	-0.28872429086578205	-0.24338122432304415	-0.12169061216152208	0.3093939435831462
yciY_EZR	173	2	No-FI	7.243741217029813	7.191718095642529	8.394030234370852	0.0	-0.0658380855548466	0.02585046529552182	0.012925232647760907	-0.06503013734415189
kch_EZR	1253	2	No-FI	6.146218047203869	5.871676945847125	6.459067209215042	0.0	-0.12136590439189998	-0.11515130518927075	-0.057575652594635374	0.15146354051815125
yciI_EZR	296	2	No-FI	6.1462369208260945	6.365831515420689	7.555020704609879	0.0	-0.004793955564716956	0.11095414161687955	0.05547707080843978	-0.1865215545497049
tonB_EZR	719	1	No-FI	1.0538178327533205	1.1122322972873955	1.263831740959162	0.0	0.022393088621912416	0.0754007185806298	0.0377003592903149	-0.11820350142707886
yciA_EZR	398	1	No-FI	2.181871173168889	2.0260922786965274	2.174333484726678	0.0	-0.16230558720398847	-0.19177088065534464	-0.09588544032767232	0.26551627202424494
yciB_EZR	539	1	No-FI	0.6466067247673268	0.8673859455465476	0.7764768546374566	0.0	0.3683460061638277	0.07727622193980554	0.03863811096990277	-0.006011701178400025
yciC_EZR	743	1	No-FI	1.7142910112556893	1.988853595374128	2.017117390798085	0.0	0.15888549394140639	0.04790482341962099	0.023952411709810495	-0.02687954105223285
ompW_EZR	638	4	No-FI	4.261154738330119	4.242345960900652	4.729806775947674	0.0	-0.06182171465753106	-0.036241382389740284	-0.018120691194870142	0.03979506576372346
yciE_EZR	506	2	No-FI	7.427844120911556	7.370531867947129	8.362626729607207	0.0	-0.06661435874215682	-0.015765558085624853	-0.007882779042812427	0.004071143895322482
yciF_EZR	500	2	No-FI	9.000966650555824	9.510966650555824	9.960966650555825	0.0	0.024072481490735154	-0.04057238040480371	-0.020286190202401855	0.0756447945049179
yciG_EZR	179	2	No-FI	10.174151008097724	10.028899611449681	11.241190114242976	0.0	-0.07618464204634856	-0.0428918169461916	-0.0214459084730958	0.04609148089486981
trpA_EZR	806	1	No-FI	1.5133735984466428	1.5803711170570647	1.7354579656923004	0.0	0.007055653760323244	0.010770052823833254	0.005385026411916627	-0.015598203452947674
trpB_EZR	1193	0	Lo-FI	0.4292985868508785	0.3697847561719179	0.3630789724334434	0.0	-0.2707352199882911	-0.42847623180542316	-0.21423811590271155	0.6238819796796081
trpC_EZR	1361	1	No-FI	0.6350592295418637	0.7151474000047586	0.8194824477637593	0.0	0.11590992636974029	0.18104370872449327	0.09052185436224663	-0.26310287241757535
trpD_EZR	1595	1	No-FI	0.7608412587062943	0.7783961176404635	0.814132794756451	0.0	-0.022530517135345984	-0.08910953548863287	-0.04455476774431644	0.14100572010260612
trpE_EZR	1562	1	No-FI	1.0208130013880903	1.0752304149604335	1.234641426484121	0.0	0.01948769506147617	0.08759530824687058	0.04379765412343529	-0.13949628205762557
trpL_EZR	44	3	No-FI	0.06914846873764209	0.22823937782855122	0.250966650555824	0.0	1.6673389611026272	1.6729482693751203	0.8364741346875602	-2.2324674619243248
rnm_EZR	881	1	No-FI	0.6672549592958921	0.7081176153685368	0.7081176153685368	0.0	0.030311333529782603	-0.10102730476128507	-0.05051365238064253	0.1784826191120693
yciO_EZR	620	3	No-FI	0.8622569731364692	1.1558053602332432	1.1493537473300175	0.0	0.3672691205341946	0.22785491451888779	0.11392745725944389	-0.25733515068674806
yciQ_EZR	1895	4	No-FI	4.995161901215455	5.08962100411783	5.634212033141576	0.0	-0.028412757254224097	-0.013095768445954281	-0.006547884222977141	0.01235536165851577
rluB_EZR	875	1	No-FI	1.0592523648415384	1.0466809362701097	1.1221095076986811	0.0	-0.07266417174397266	-0.1036110603521952	-0.0518055301760976	0.14846371000566777
btuR_EZR	590	1	No-FI	0.9585937691998918	0.9975768200473496	1.065373430216841	0.0	0.0020688309540999907	-0.03441044867264109	-0.017205224336320546	0.058040358105768484
yciK_EZR	758	1	No-FI	1.5814415845927632	1.6632357798434227	1.8664020067563518	0.0	0.017312883500150256	0.052241309659099344	0.026120654829549672	-0.08129788826511548
sohB_EZR	1049	1	No-FI	1.3470105018427638	1.4308999203365675	1.530041960374699	0.0	0.0317221230663145	-0.0029680677784662546	-0.0014840338892331273	0.015520820652881925
yciN_EZR	251	4	No-FI	3.4750702362131944	3.0368232242610036	4.152361072866581	0.0	-0.24991875570291078	0.07011157560306547	0.035055787801532734	-0.20015887790607936
topA_EZR	2597	N/A	Hi-FI	0.2216058496316807	0.0772084680375336	0.0737429308792741	0.0	-1.5766045207053505	-1.7741974896310135	-0.8870987448155068	2.4314609758165724
cysB_EZR	974	2	No-FI	4.724785952403874	5.946551866161574	6.730946116674921	0.0	0.27636483648098364	0.3237821477828806	0.1618910738914403	-0.44751530081113977
ymiA_EZR	140	0	Lo-FI	1.7723952219843953	1.6795380791272525	1.7438237934129668	0.0	-0.13307538666501373	-0.21022426145351436	-0.10511213072675718	0.3060153068675194
yciX_EZR	167	4	No-FI	3.5997690457654046	4.174619345166603	4.204559464927081	0.0	0.1583007559390992	0.03727211272276265	0.018636056361381326	-0.00935326922490469
ymiC_EZR	95	2	No-FI	4.9588613873979295	6.2009666505558245	7.095703492661087	0.0	0.2670446823584993	0.33015863869433026	0.16507931934716513	-0.461249503704384
acnA_EZR	2675	1	No-FI	1.2424619776586274	1.3437703888735808	1.4162937533595623	0.0	0.057645392999004064	0.002140635698804183	0.0010703178494020915	0.015647404834994383
ribA_EZR	590	N/A	Hi-FI	0.23994970140328162	0.011136142081247701	0.000966650555824	0.0	-4.484850138700061	-8.142300040218814	-4.071150020109407	12.075550020798001
pgpB_EZR	764	1	No-FI	1.4787153416553003	1.631856702911845	1.8308095824929966	0.0	0.08673047242855414	0.12135920579879222	0.06067960289939611	-0.17335518552180235
lapA_EZR	308	N/A	Hi-FI	0.1308367804259538	0.1308367804259538	0.059408208997382396	0.0	-0.05543954920938088	-1.3258121504533609	-0.6629060752266804	2.191207067685808
lapB_EZR	1169	N/A	Hi-FI	0.5552865821212646	0.2687168644138223	0.1121728096661747	0.0	-1.1025852180937699	-2.494287709125948	-1.247143854562974	3.7896177758453238
pyrF_EZR	737	1	No-FI	1.4365161756575877	1.3754578310171537	1.5002882245042635	0.0	-0.11810187742370037	-0.12411273822940083	-0.06205636911470041	0.16748727124110124
yciH_EZR	326	4	No-FI	3.4672243192674803	3.8107826014760695	3.6390034603717747	0.0	0.08086658033600713	-0.11701594215198674	-0.05850797107599337	0.22198209703198027
osmB_EZR	218	2	No-FI	16.987205182665917	17.19362720101454	18.436746467069586	0.0	-0.03801413140011434	-0.06864261455258536	-0.03432130727629268	0.10173298045427082
yciT_EZR	749	1	No-FI	2.0797383461499495	1.8541041672447423	2.131807772051151	0.0	-0.22111928245828427	-0.1511028662281173	-0.07555143311405865	0.17813168289410075
yciZ_EZR	173	1	No-FI	1.3998105811916621	1.5732209858159396	1.4576140493997545	0.0	0.11305016843812243	-0.12840103613298748	-0.06420051806649374	0.2516851163676866
ymiD_EZR	128	0	Lo-FI	2.196279150555824	1.680654150555824	1.461904150555824	0.0	-0.44147811050408514	-0.7739908979324197	-0.38699544896620985	1.1428254597193377
pdeR_EZR	1985	1	No-FI	1.1611681618908365	1.0790522928732043	1.276029622848015	0.0	-0.1612516873301226	-0.050693286361997325	-0.02534664318099866	0.030738248159954656
ymiB_EZR	104	N/A	Hi-FI	0.0201974197865932	0.000966650555824	0.000966650555824	0.0	-4.4404722902496685	-4.571810928540736	-2.285905464270368	6.139527450818004
rnb_EZR	1934	1	No-FI	0.33343821208633073	0.3360235274948105	0.3396429690666823	0.0	-0.04429674584965371	-0.16017864510926216	-0.08008932255463108	0.25219882656555237
yciW_EZR	1127	1	No-FI	1.4446223737146526	1.3700882122239695	1.5076214864032063	0.0	-0.13186318559622673	-0.1251963456877731	-0.06259817284388655	0.16470618094754624
fabI_EZR	788	N/A	Hi-FI	0.0263473612157224	0.033961574413692	0.0035047216218138	0.0	0.3108053147368759	-3.097064904035623	-1.5485324520178114	5.26537661163833
ycjD_EZR	353	0	Lo-FI	1.6440261406408097	1.7686720329920842	1.6071989451733877	0.0	0.049993764320045986	-0.21946290377848332	-0.10973145188924165	0.38243609440415416
sapF_EZR	806	N/A	Hi-FI	0.4240435736327471	0.1833487845508612	0.1337209929875858	0.0	-1.2650613670471076	-1.8517647342609185	-0.9258823671304591	2.6645874347524945
sapD_EZR	992	N/A	Hi-FI	0.3003618118461465	0.1380634247493723	0.0856440699106627	0.0	-1.1768097719480275	-1.9970543259360605	-0.9985271629680301	2.9361539525774245
sapC_EZR	890	N/A	Hi-FI	0.4672587853872846	0.4054610325782959	0.13467451572436331	0.0	-0.26009807014714914	-1.9815230998356643	-0.9907615499178322	3.215839143010391
sapB_EZR	965	N/A	Hi-FI	0.2849044743900209	0.1802412619547877	0.1346454070325079	0.0	-0.7159885086833293	-1.268091448617288	-0.634045724308644	1.8748229114677035
sapA_EZR	1643	N/A	Hi-FI	0.5170956828138885	0.4087572774578325	0.2888546602941076	0.0	-0.39462639276605727	-1.0268656765656	-0.5134328382828	1.5799006633539807
ymjA_EZR	245	1	No-FI	2.9356605281068444	2.527497262800722	2.7274972628007217	0.0	-0.2714151679224672	-0.29288558722701397	-0.14644279361350698	0.39767092273753424
puuP_EZR	1385	3	No-FI	1.1468150260070875	1.4146850621081708	1.5829161090395785	0.0	0.24740865355054104	0.2781738978839407	0.13908694894197035	-0.38115361195638753
ymjE_EZR	164	1	No-FI	1.3790154310436287	1.5314544554338727	1.5802349432387508	0.0	0.095824312898517	0.009722280630702462	0.004861140315351231	0.015737636581668234
puuA_EZR	1418	1	No-FI	0.7879906279888282	0.7611923205135109	0.841587242939463	0.0	-0.10535701353626492	-0.09184382256630536	-0.04592191128315268	0.11795403309842062
puuD_EZR	764	1	No-FI	1.007511153173625	1.2352598442731013	1.096516388775719	0.0	0.2385791945161182	-0.06464662200138718	-0.03232331100069359	0.18727076817435137
puuR_EZR	557	1	No-FI	1.954288015008248	2.045849953966955	2.221792503338589	0.0	0.010617688609106057	-0.0016972015131215823	-0.0008486007565607908	0.006367898724904655
puuC_EZR	1487	0	Lo-FI	0.9095073365006794	1.0332464084576396	0.9041273768503768	0.0	0.1285876192627244	-0.19533742362100293	-0.09766871181050146	0.368424912455913
puuB_EZR	1280	3	No-FI	0.893935400555824	0.993154150555824	1.159560400555824	0.0	0.09640753101941422	0.18855729803113958	0.09427864901556977	-0.2821263197120945
puuE_EZR	1265	3	No-FI	1.2476069667613574	1.551954792848314	1.6286346347455471	0.0	0.25948347042192965	0.19772128679424628	0.09886064339712312	-0.2430409878497672
pspF_EZR	977	3	No-FI	0.6918571316203072	0.8832593834115047	0.979472280033818	0.0	0.29692346929327307	0.3147523236362124	0.1573761618181062	-0.42561271629592967
pspA_EZR	668	1	No-FI	0.6626432972624109	0.6162361116336683	0.8018648541486384	0.0	-0.16018879448099643	0.08834844613931442	0.04417422306965721	-0.2006436750591895
pspB_EZR	224	0	Lo-FI	1.045609507698681	1.358109507698681	1.059002364841538	0.0	0.32181609840877623	-0.1684165411991897	-0.08420827059959485	0.38796626813490825
pspC_EZR	359	0	Lo-FI	0.7196296032020636	0.7697688789680803	0.5831393525056847	0.0	0.04173126076132655	-0.49019203834935315	-0.24509601917467658	0.8308971508360308
pspD_EZR	221	0	Lo-FI	0.833545836076186	0.5439530758951905	0.752097872275281	0.0	-0.6712188805731022	-0.3351193062010114	-0.1675596531005057	0.33479255014398496
pspE_EZR	314	3	No-FI	3.090138625078117	3.121985758836079	3.937272383039901	0.0	-0.0406471523986216	0.16274677545907634	0.08137338772953817	-0.28479367656466775
ycjM_EZR	1679	2	No-FI	9.587029783372978	9.837774274141292	10.718060158596325	0.0	-0.01819151038135347	-0.025890188083468324	-0.012945094041734162	0.037086476678662716
ycjN_EZR	1292	1	No-FI	2.6418335236208397	2.699109065416505	2.9297592202152667	0.0	-0.024495832247236837	-0.037535641997416436	-0.018767820998708218	0.054394125913281785
ycjO_EZR	881	3	No-FI	0.9112958219519648	0.9408077402266526	1.1610120535070154	0.0	-0.009459072758592417	0.1626134044455732	0.0813067022227866	-0.27417536499548617
ycjP_EZR	842	3	No-FI	1.3952659379667502	1.2266198572066553	1.7468098809596242	0.0	-0.24129146400327445	0.13740428323844667	0.06870214161922333	-0.30943762673183595
ycjQ_EZR	1052	1	No-FI	0.9049590459930864	0.9676966885786377	1.080814559301071	0.0	0.041262871547596294	0.06941641699617965	0.034708208498089824	-0.10193973781110065
ycjR_EZR	788	3	No-FI	0.9628955845659765	1.2154336556319658	1.3068042140076006	0.0	0.2805803296343314	0.2538135573498817	0.12690677867494085	-0.329495819038359
ycjS_EZR	1055	1	No-FI	1.244568546290421	1.0455164135889992	1.3839050391814163	0.0	-0.30686952907900744	-0.033678926882793836	-0.016839463441396918	-0.046158298221679425
ycjT_EZR	2267	1	No-FI	0.8306975724790706	0.871279839792701	0.9718532848743064	0.0	0.013373273879347475	0.03963700886838914	0.01981850443419457	-0.06160392348753274
ycjU_EZR	659	1	No-FI	1.73389533037373	1.7475523865194051	1.7278255276423187	0.0	-0.04412065555156497	-0.19183745347428482	-0.09591872673714241	0.30502220393995305
ompG_EZR	905	2	No-FI	14.37555228591494	14.39544178867737	15.509253943373505	0.0	-0.053444867239216265	-0.07726628198735863	-0.038633140993679316	0.1109621808991923
ycjW_EZR	998	2	No-FI	8.68633739203879	8.94385242209891	9.49194861448368	0.0	-0.013291156595575782	-0.05882188770270114	-0.02941094385135057	0.0936060939726433
ycjX_EZR	1397	1	No-FI	1.6344670084656305	1.623013894650312	1.7289551974420085	0.0	-0.06558445509366606	-0.10569795947142946	-0.05284897973571472	0.15430178075449372
ycjF_EZR	1061	1	No-FI	1.7050194309516769	1.9104859719507343	1.997196622280612	0.0	0.10871193454410422	0.04141000359132496	0.02070500179566248	-0.03277936113750687
tyrR_EZR	1541	1	No-FI	1.4286110373176668	1.3384098692449868	1.5051846907894384	0.0	-0.1495327330666521	-0.11145083915116222	-0.05572541957558111	0.13590715422971966
tpx_EZR	506	3	No-FI	0.7084765319787489	0.7855516307929782	1.0424686268404089	0.0	0.09354648611576588	0.3704338085123421	0.18521690425617104	-0.5862075188153149
ycjG_EZR	965	3	No-FI	0.90148478527085	1.1988941116957204	1.2703967023692955	0.0	0.35588964594650346	0.3081258372053084	0.1540629186026542	-0.3949131800266795
mpaA_EZR	728	3	No-FI	2.1809117055008787	2.3553622549514284	2.5806369802261537	0.0	0.05557805087451251	0.05601765995403629	0.028008829977018146	-0.07483674963188966
ymjC_EZR	182	1	No-FI	0.2317358813250547	0.4350325846217581	0.27019741978659323	0.0	0.8532024716194999	0.03475426611226684	0.01737713305613342	0.2264770470193886
ymjD_EZR	65	3	No-FI	1.6778897274789009	2.84712049670967	2.108658958248132	0.0	0.7074160997539009	0.14289969013162662	0.07144984506581331	-0.002360783634744068
ycjY_EZR	920	1	No-FI	2.434662302729737	2.357488389686259	2.5140101288166936	0.0	-0.10191056205898841	-0.14050940387480026	-0.07025470193740013	0.20021215243833762
pgrR_EZR	899	2	No-FI	6.073269208954045	5.845238063236581	6.696183558231019	0.0	-0.11065108631841714	-0.045912432132898306	-0.022956216066449153	0.0396370247820248
mppA_EZR	1613	4	No-FI	5.15905716512495	5.703384505484529	5.673006328175167	0.0	0.08927131663731958	-0.04977214659577767	-0.024886073297888826	0.1127106832054026
ynaI_EZR	1031	2	No-FI	6.23569021990597	6.469443857151362	6.4830229066179	0.0	-0.0023471111029715885	-0.13066077587202507	-0.06533038793601254	0.21698558941905124
ynaJ_EZR	257	1	No-FI	1.736375210867108	1.82976042487489	1.7675036155363688	0.0	0.020136484578319958	-0.16114375274609927	-0.08057187637304963	0.27528508276960545
uspE_EZR	950	3	No-FI	1.040966650555824	1.232545597924245	1.5988613873979292	0.0	0.1882776210041287	0.4323428331486712	0.2161714165743356	-0.6578121815797424
fnr_EZR	752	N/A	Hi-FI	0.30149856544944104	0.18447728885369633	0.113998565449441	0.0	-0.7641474710310383	-1.589913655478237	-0.7949568277391185	2.3951402687867156
ogt_EZR	515	0	Lo-FI	0.6398016020121347	0.43785985443931913	0.5873744175461153	0.0	-0.6025949729532796	-0.3101223603340124	-0.1550611801670062	0.3160056095722608
abgT_EZR	1526	1	No-FI	1.3083061000971083	1.2814384723120493	1.503587882534854	0.0	-0.08537546223287495	0.013930883345417033	0.006965441672708517	-0.05167662631998671
abgB_EZR	1445	1	No-FI	0.9213818754693188	1.052869764742675	0.9428351626665507	0.0	0.13701631926243435	-0.15357184208848185	-0.07678592104424092	0.3016251765682812
abgA_EZR	1310	1	No-FI	1.4979132154413204	1.6696689406321599	1.768142223074908	0.0	0.10116848567729586	0.05250209632361158	0.02625104816180579	-0.05378066531358735
abgR_EZR	908	4	No-FI	3.502067972141727	3.4183675316130926	3.6298212761064845	0.0	-0.09033911555819252	-0.13508675797276526	-0.06754337898638263	0.19503155810187794
mcaS_EZR	93	2	No-FI	12.517095682813888	10.88268708066335	13.16225697313647	0.0	-0.25730458337465256	-0.11427114920587567	-0.05713557460293783	0.10468372088490858
smrA_EZR	563	1	No-FI	1.0116238441615077	1.1306291727583107	1.2389773077494295	0.0	0.1050133310275972	0.1056986297124564	0.0528493148562282	-0.14115993917822828
dgcM_EZR	1232	3	No-FI	1.410057559646733	1.4806744427636158	1.811031585620759	0.0	0.01506086385355554	0.17427946482810563	0.08713973241405282	-0.28544548676232423
ynaN_EZR	47	1	No-FI	0.8307538845983772	1.0222432463005047	0.8520304803430581	0.0	0.243805943093551	-0.15029427944783827	-0.07514713972391913	0.33175911344424747
zntB_EZR	983	1	No-FI	1.8626146668325279	1.8768567828040439	2.063021584431714	0.0	-0.04445022640863716	-0.03934851587803645	-0.019674257939018225	0.05076411766051503
fnrS_EZR	121	0	Lo-FI	1.100140204274832	1.116669129894667	1.009231113365741	0.0	-0.033925167636982306	-0.3112089945368944	-0.1556044972684472	0.5073732683491632
ynaL_EZR	173	1	No-FI	1.237960870209003	1.5038568239662282	1.4344926621165175	0.0	0.2252619570820143	0.025796686593128282	0.012898343296564141	0.0320928413721243
dbpA_EZR	1373	1	No-FI	0.8960868253555326	0.9871283402863412	1.054134895275416	0.0	0.0841595904835943	0.04757087720236534	0.02378543860118267	-0.051231598509410795
ttcA_EZR	935	1	No-FI	1.4918757414649149	1.668346329700209	1.8501645115183907	0.0	0.10585187939549556	0.12374799107385315	0.06187399553692657	-0.1709626919912567
intR_EZR	1235	2	No-FI	8.354812804401979	8.38963061816716	9.652788512904005	0.0	-0.04943976069656575	0.021560079101867302	0.010780039550933651	-0.05241338540196742
xisR_EZR	215	2	No-FI	25.112594557532567	25.03817595288141	27.587013162183727	0.0	-0.059721175576851415	-0.051200013733033956	-0.025600006866516978	0.06542629769610611
rcbA_EZR	209	2	No-FI	6.431588660125202	6.091875741464915	6.268909234287881	0.0	-0.1337281745339025	-0.22373888613341242	-0.1118694430667062	0.3283220853777198
ralA_EZR	178	2	No-FI	6.557146425836724	6.815573392128858	6.3436632797693076	0.0	0.0003273747759995338	-0.2345301040055081	-0.11726505200275406	0.39099263160118003
ralR_EZR	194	2	No-FI	11.96488417632902	11.815399640246547	12.222616135091906	0.0	-0.07357755304592972	-0.15603150532040155	-0.07801575266020078	0.23552665785202603
recT_EZR	809	4	No-FI	3.5596811128549586	3.953995080716516	4.09490979023444	0.0	0.09612352102243271	0.015305476594292156	0.007652738297146077	0.006532046016990648
recE_EZR	2600	1	No-FI	1.325197419786593	1.3625051120942855	1.4813512659404393	0.0	-0.015385205892462894	-0.026071706285803464	-0.01303585314290173	0.038324441845518135
racC_EZR	275	2	No-FI	8.895512105101279	7.990057559646734	9.640966650555825	0.0	-0.21031131526606472	-0.070678044410184	-0.035339022205092	0.047692968928285076
ydaE_EZR	170	4	No-FI	4.859790179967589	4.006849003497	5.030378415261707	0.0	-0.33386543303762606	-0.13700528244133547	-0.06850264122066774	0.1170536597230171
kilR_EZR	221	2	No-FI	11.317708732003789	11.937618234266232	13.625401039696097	0.0	0.021493558564144255	0.08093859181090135	0.040469295905450675	-0.1277331334967875
kilS_EZR	97	2	No-FI	16.10405943406098	16.588595516535207	17.80509036189603	0.0	-0.012672206222212878	-0.04191283184706496	-0.02095641592353248	0.06563065100437064
sieB_EZR	488	2	No-FI	8.064491240719759	8.130065011211562	8.95588468334271	0.0	-0.043756182397437726	-0.03552575733617491	-0.017762878668087456	0.044624201427812274
ydaF_EZR	155	2	No-FI	9.723547295717115	9.588063424749372	12.400966650555825	0.0	-0.07568282342848454	0.16411976328120348	0.08205988164060174	-0.29876054661150064
ydaG_EZR	134	2	No-FI	5.963653217720004	6.560668143093138	6.881563665481197	0.0	0.08220682985252648	0.01976186316502293	0.009880931582511465	-0.005534161990862728
racR_EZR	476	N/A	Hi-FI	0.8223952219843954	0.0282775749255719	0.0072691715642273	0.0	-4.917541126315157	-7.008675304096835	-3.5043376520484175	10.041945131389673
ydaS_EZR	296	4	No-FI	3.156372055961229	2.8523180019071757	3.365831515420689	0.0	-0.2015719863368335	-0.09408249891946174	-0.047041249459730865	0.08961350275349171
ydaT_EZR	422	0	Lo-FI	1.5317723377596153	1.3421988780439755	1.496227314062933	0.0	-0.2460429831581996	-0.22065070466011216	-0.11032535233005608	0.28573684671412036
ydaU_EZR	857	1	No-FI	1.9192863705091492	2.0103015397040154	2.0814800694589746	0.0	0.011402381262931582	-0.06973843047016337	-0.034869215235081685	0.12003151120458282
ydaV_EZR	746	1	No-FI	1.2208057926469766	1.2208057926469766	1.3763017711992556	0.0	-0.055439549209380934	-0.013815066829293177	-0.006907533414646588	0.004545261645694982
ydaW_EZR	560	3	No-FI	1.2206095076986812	1.5920380791272524	1.8545380791272528	0.0	0.3278335609958418	0.4166799702634989	0.20833998513174942	-0.5851887634405508
trkG_EZR	1457	2	No-FI	10.341392182470718	10.298152649183141	11.611810850967629	0.0	-0.06148440649830578	-0.019615628536109764	-0.009807814268054882	0.01219791206074768
ynaK_EZR	263	2	No-FI	13.970548399605255	11.84127083306533	14.95914155549879	0.0	-0.29400427988375544	-0.08813945369922482	-0.04406972684961241	0.04889766287078956
ydaY_EZR	359	4	No-FI	4.775339909608749	5.293445759190922	6.201523753619891	0.0	0.09316417060444593	0.1902411227412948	0.0951205613706474	-0.2860138143673427
ynaA_EZR	1028	2	No-FI	6.914390775069443	6.735402448221194	7.076842136937147	0.0	-0.09327753976138631	-0.1532745915713254	-0.0766372957856627	0.22436513936508024
stfR_EZR	3362	1	No-FI	1.4941254845831886	1.5809785482357763	1.7246430336611183	0.0	0.02607692478049728	0.02021827810338106	0.01010913905169053	-0.02500482191213601
uspF_EZR	434	4	No-FI	3.420321489265501	3.9410588164544413	3.8972800146111233	0.0	0.14901179526195518	0.0015574675540239724	0.0007787337770119862	0.047074819163945104
ompN_EZR	1133	2	No-FI	10.265750410485216	10.555247321341348	11.406968415780888	0.0	-0.015318256235803407	-0.03470185428275796	-0.01735092714137898	0.05273033839266213
micC_EZR	110	1	No-FI	3.8009666505558237	3.082784832374006	3.146421196010369	0.0	-0.3575717184700711	-0.45943274443224835	-0.22971637221612418	0.6465306678970568
ydbK_EZR	3524	1	No-FI	1.163565969511556	1.2594797039042915	1.3573798174116696	0.0	0.058835316430738305	0.03549327170472044	0.01774663585236022	-0.0395436806976213
ydbJ_EZR	266	0	Lo-FI	0.6175080039392826	0.5423200340144706	0.5949516129618391	0.0	-0.2427529193874597	-0.24046368434906296	-0.12023184217453148	0.3198551674526183
hslJ_EZR	422	1	No-FI	1.816132527333075	1.6170803946316532	2.0649476932098523	0.0	-0.22291762692864947	-0.0015424332396363205	-0.0007712166198181603	-0.07173515357682263
ldhA_EZR	989	1	No-FI	0.9938887941351973	1.0596117466124468	1.0232113421635085	0.0	0.03693984979164722	-0.1448303692879962	-0.0724151846439981	0.2536972320772094
ydbH_EZR	2639	1	No-FI	1.487893516793035	1.5485225429393028	1.6212773743148234	0.0	0.002181554663166496	-0.062918535386974	-0.031459267693487	0.10559141053267884
ynbE_EZR	185	2	No-FI	9.00637205596123	7.509074758663933	9.855020704609876	0.0	-0.31775047132276946	-0.05686536232217465	-0.028432681161087325	-0.011141219903965396
ydbL_EZR	326	4	No-FI	5.1635433376723885	5.013236589206131	5.4580218652797505	0.0	-0.09805864325140545	-0.10676142806429922	-0.05338071403214961	0.14524949902336354
feaR_EZR	905	4	No-FI	3.4164362638154926	3.4208561533182547	3.791021899174608	0.0	-0.053574321523886415	-0.0366836096158607	-0.01834180480793035	0.04328124218513903
feaB_EZR	1499	1	No-FI	1.5853562436178652	1.716110079508459	1.883555042817332	0.0	0.058895484782973906	0.061872942865906166	0.030936471432953083	-0.08348974318218563
tynA_EZR	2273	1	No-FI	1.4228760214313187	1.4875482607625992	1.5803771212993347	0.0	0.00868696365935162	-0.03531928332838086	-0.01765964166419043	0.061761126767085305
paaZ_EZR	2045	1	No-FI	1.2699153058125474	1.494854181118171	1.373093789920127	0.0	0.17983292831846948	-0.07408029743495814	-0.03704014871747907	0.18341147183108672
paaA_EZR	929	3	No-FI	1.5262626677786444	1.6113003426979122	2.02034232332224	0.0	0.022782615515398286	0.21781830450960316	0.10890915225480156	-0.35543630234420576
paaB_EZR	287	1	No-FI	0.7814544554338728	0.868562469371155	0.8755311104861376	0.0	0.09702827317989532	-0.022781537076410063	-0.011390768538205032	0.07031198618731521
paaC_EZR	746	1	No-FI	1.6108862216014004	1.4996261679820975	1.7060604843359848	0.0	-0.15869124244291466	-0.10396399134448464	-0.05198199567224232	0.12037623809316951
paaD_EZR	497	1	No-FI	1.3088137330507934	1.057304678724838	1.4919123246000896	0.0	-0.3633081689533335	0.0021247762371021106	0.0010623881185510553	-0.12464401671294802
paaE_EZR	1070	1	No-FI	1.159845155228721	1.2570414169109638	1.2878825384062913	0.0	0.06066042349521744	-0.03570938099813942	-0.01785469049906971	0.07973577616197151
paaF_EZR	767	1	No-FI	0.9488154119639076	0.970979688365472	1.042687641429357	0.0	-0.022125876866409634	-0.050670503373089926	-0.025335251686544963	0.07707554666634667
paaG_EZR	788	1	No-FI	1.3169564982715598	1.4819311175608998	1.520002183550748	0.0	0.11483115005148231	0.020087517410039002	0.010043758705019501	0.004797854333762432
paaH_EZR	1427	0	Lo-FI	1.0016674214037566	1.072445277044962	0.9505111495046676	0.0	0.043060907690347955	-0.2624063098470295	-0.13120315492351475	0.4516974856418318
paaI_EZR	422	3	No-FI	1.448833949134023	1.605232053399426	1.88722257472644	0.0	0.09245006307273973	0.19459413655136393	0.09729706827568196	-0.29350687322802665
paaJ_EZR	1205	0	Lo-FI	0.7760703849956581	0.8017965260744963	0.780219762589019	0.0	-0.008390884695918477	-0.17908514816482507	-0.08954257408241253	0.29567828537606894
paaK_EZR	1313	1	No-FI	1.4427031318962655	1.546282720624369	1.6986056452245215	0.0	0.04459011100894539	0.04879829837485017	0.024399149187425084	-0.06646712695510182
paaX_EZR	950	1	No-FI	1.6157034926610871	1.8378087558189815	1.947282440029508	0.0	0.1303846321184038	0.0825214999557844	0.0412607499778922	-0.09407428922017273
paaY_EZR	590	3	No-FI	2.5416446166575186	2.665373430216841	2.9958819047931122	0.0	0.013135804869721213	0.0504402467506333	0.02522012337531665	-0.07968847629448177
ynbG_EZR	65	1	No-FI	0.2625051120942855	0.0317358813250547	0.2778897274789009	0.0	-3.103598254864864	-0.10461120137659807	-0.052305600688299037	-0.8601807493272913
pdxI_EZR	860	3	No-FI	2.4370131621837308	2.676548045904661	3.0114317668348938	0.0	0.07981995805382414	0.11855734013290253	0.05927867006645127	-0.17098891420356283
ydbD_EZR	2306	2	No-FI	11.33661279105886	11.40903256556016	12.396890327919225	0.0	-0.04625273556282039	-0.05778956047560824	-0.02889478023780412	0.08089835560507361
ynbA_EZR	605	2	No-FI	8.949726981134337	9.528239377828552	10.286917063778965	0.0	0.03492643681991181	0.014116913663609232	0.007058456831804615	-0.011886043832711447
ynbB_EZR	896	2	No-FI	11.029984507698682	11.149404150555824	11.870386293412967	0.0	-0.03990370247414132	-0.0808420672627137	-0.04042103363135685	0.1214355446131424
ynbC_EZR	1757	4	No-FI	2.860386115552978	2.991860219138636	3.4050645446935586	0.0	0.00939331878962002	0.06469405246551707	0.032347026232758536	-0.10469231451265511
ynbD_EZR	1292	1	No-FI	1.9196973007106226	2.0063846072121705	2.2029790344567526	0.0	0.008279792210331705	0.011798733952231188	0.005899366976115593	-0.016904625850274742
azoR_EZR	605	1	No-FI	1.4208013612996255	1.6869170637789643	1.541462518324419	0.0	0.19224462788367647	-0.0691832467859762	-0.0345916233929881	0.1793869539378525
hrpA_EZR	3902	N/A	Hi-FI	0.3256719298997502	0.182668341996111	0.1613971989925231	0.0	-0.8896323023838111	-1.199582023546871	-0.5997910117734355	1.7027592717835147
ydcF_EZR	800	1	No-FI	2.603466650555824	2.7609666505558237	2.895966650555824	0.0	0.029299986193538796	-0.03316712526383658	-0.01658356263191829	0.06504520417090724
aldA_EZR	1439	0	Lo-FI	1.0850528215078739	0.9745594233146844	1.0774086241485967	0.0	-0.21038276454693275	-0.19697794535527638	-0.09848897267763819	0.2581689874098164
cybB_EZR	530	3	No-FI	1.7009666505558239	1.7500232543294088	2.489645895838842	0.0	-0.014420312027806581	0.36280751825871627	0.18140375912935813	-0.6094859677737959
rydC_EZR	64	4	No-FI	4.250966650555824	4.719716650555824	3.282216650555824	0.0	0.09546975952552383	-0.559898657842596	-0.279949328921298	0.9649876829128345
ydcA_EZR	173	3	No-FI	2.440273008937327	2.8333365927523557	2.8564579800355925	0.0	0.16001989063899935	0.04040655946030247	0.020203279730151236	-0.014004302220837664
yncP_EZR	68	4	No-FI	4.442143121144061	6.677437238791119	4.456849003497001	0.0	0.5325990860900482	-0.1820099794701142	-0.0910049897350571	0.48088299448020644
hokB_EZR	149	3	No-FI	1.7660673216967635	2.604993496193408	2.8935841002202536	0.0	0.505299882442285	0.5255390493256078	0.2627695246628039	-0.7074651213952514
mokB_EZR	167	3	No-FI	2.054858866124686	3.318331920016902	3.9830025786995367	0.0	0.6359793428711711	0.7680389175567865	0.3840194587783933	-1.0680717483042539
sokB_EZR	56	3	No-FI	0.2331095076986811	0.3581095076986811	0.3402523648415383	0.0	0.5639534250624121	0.3588191533552936	0.1794095766776468	-0.4100474472380186
trg_EZR	1640	1	No-FI	1.1320642115314337	1.0546251871411898	1.3576739676289946	0.0	-0.15766498296354936	0.07540309307238535	0.037701546536192676	-0.17822681610849203
ydcI_EZR	923	1	No-FI	1.1277272139361054	1.1103924360379474	1.3563295974680667	0.0	-0.0777880400143536	0.0795114821766153	0.03975574108830765	-0.1584484836324767
ydcJ_EZR	1343	1	No-FI	1.0568117734150941	1.1260597257605893	1.2273255485453995	0.0	0.036125356074234505	0.02902134350700039	0.014510671753500194	-0.03632712048692248
opgD_EZR	1655	1	No-FI	0.832990819740114	1.062598070495401	1.0335950493473647	0.0	0.2957839479404436	0.1245203764473792	0.0622601882236896	-0.1089393114321508
ydcH_EZR	224	0	Lo-FI	1.2241809362701097	1.389359507698681	1.000966650555824	0.0	0.12716360024335555	-0.47720108600045885	-0.2386005430002294	0.8377230100818831
rimL_EZR	539	1	No-FI	1.4184063537098128	1.7820427173461764	1.7393711032459909	0.0	0.2738214670339487	0.10751668008241744	0.05375834004120872	-0.0879206444593795
ydcK_EZR	980	1	No-FI	1.215252364841538	1.334640119943579	1.401987058719089	0.0	0.07975528696729112	0.019438903299851595	0.009719451649925798	-0.005813076510655622
tehA_EZR	992	1	No-FI	1.533224715071953	1.81749890862034	1.8326198763622754	0.0	0.18994578941769447	0.07056022512261284	0.03528011256130642	-0.05428511206512325
tehB_EZR	593	1	No-FI	2.3078806471831426	2.270781153085335	2.366902569611473	0.0	-0.07881949289934242	-0.1503464832811896	-0.0751732416405948	0.22430430783553518
ydcL_EZR	668	3	No-FI	2.144679225406123	2.2913858122324706	2.8527630577414524	0.0	0.04001896037682462	0.22481985493401369	0.11240992746700684	-0.3613601047644146
IS609_EZR	1747	3	No-FI	0.655803513749871	0.8544297301207925	0.9546014530744272	0.0	0.32625866605388676	0.3548567133197151	0.17742835665985754	-0.4826749668482295
insQ_EZR	1208	3	No-FI	0.702125590953175	0.9496421472445656	0.9769600280392676	0.0	0.38021530515969487	0.28979223649546737	0.14489611824773369	-0.35624862577254734
ydcO_EZR	1175	1	No-FI	0.8435198420451857	0.855434735662207	0.8784134590664623	0.0	-0.035203764238589175	-0.1283000332934016	-0.0641500166467008	0.20209880074280626
sutR_EZR	536	1	No-FI	0.500966650555824	0.540145755033436	0.6464890386155255	0.0	0.05319464691139297	0.18113315534790908	0.09056657767395454	-0.2841570432760508
rlhA_EZR	1961	1	No-FI	0.9632308014992202	0.9484424282202808	1.0387024996124277	0.0	-0.07776087281404612	-0.07794911557437553	-0.038974557787187766	0.10399490168594386
yncJ_EZR	230	1	No-FI	1.966184041860172	1.7835753462079977	2.227053607077563	0.0	-0.19606575563559703	-0.007040271474123783	-0.0035201357370618913	-0.053621466088326034
hicA_EZR	176	1	No-FI	0.8191484687376422	0.8361939232830967	0.8646030141921877	0.0	-0.02572695067562522	-0.10886528236893453	-0.054432641184467265	0.17286648705634913
hicB_EZR	416	1	No-FI	0.5754858813250547	0.39519741978659323	0.6668320351712086	0.0	-0.5976465559532014	0.025764692317841176	0.012882346158920588	-0.24215667251413575
ydcR_EZR	1406	3	No-FI	0.9959879876824242	1.1247219848374739	1.3245797373268053	0.0	0.11992863516243593	0.2245562588864362	0.1122781294432181	-0.3342842197565817
ydcS_EZR	1145	1	No-FI	1.3965998383287497	1.1983465632195793	1.6690889212981819	0.0	-0.2763130624835594	0.07036391850470036	0.035181959252350174	-0.2093775516690204
ydcT_EZR	1013	3	No-FI	0.7956359496673738	0.8992884669427934	1.02663298816688	0.0	0.12123595380958596	0.18096196727874242	0.09048098363937121	-0.2611912941947087
ydcU_EZR	941	3	No-FI	1.444112240353911	1.7809879045409458	1.864941145773677	0.0	0.2470552925093662	0.1821690380202292	0.0910845190101146	-0.22126329919725995
ydcV_EZR	794	1	No-FI	1.1357273558454963	1.199959093880761	1.411545995643985	0.0	0.023929135374245514	0.12688141149882343	0.06344070574941171	-0.20349264070662387
patD_EZR	1424	1	No-FI	2.1070059763985207	2.1182419314547003	2.283972268533352	0.0	-0.04776658175135484	-0.07042745984579435	-0.035213729922897175	0.1014569058258723
yncL_EZR	95	0	Lo-FI	2.7272824400295077	1.7167561242400342	1.6535982295031924	0.0	-0.7232185539080602	-0.9086335532033876	-0.4543167766016938	1.2733164040362925
ortT_EZR	173	N/A	Hi-FI	1.5558799453535117	1.49229613032461	1.145475321076055	0.0	-0.11563644122622074	-0.6285625544912353	-0.31428127724561766	1.009058777076652
ydcY_EZR	233	1	No-FI	2.331438753560116	2.945172659139515	2.434443045405609	0.0	0.281692133675715	-0.12440696968193632	-0.06220348484096816	0.30124232736179885
ydcZ_EZR	449	1	No-FI	1.8673363610235298	2.0588731093531516	1.958650392203931	0.0	0.08543354672366565	-0.11790010152964558	-0.058950050764822785	0.2249780181239645
mnaT_EZR	518	1	No-FI	1.4237465733357466	1.4218160714052448	1.5164106659998393	0.0	-0.05739707138447958	-0.0958100480066561	-0.04790502400332805	0.14055105621626698
curA_EZR	1037	1	No-FI	2.154293555088129	2.537128656341745	2.468661925387068	0.0	0.1805422779844741	0.009736238166896394	0.004868119083448197	0.043953695716664035
mcbR_EZR	665	2	No-FI	10.86713206408966	11.023523041533268	12.253598229503194	0.0	-0.0348254264059471	-0.01354398345718355	-0.006771991728591775	0.010964830293323551
yncD_EZR	2102	1	No-FI	1.8182834916595347	1.84159462391453	1.9757525687289923	0.0	-0.03706117231264905	-0.06695305374071081	-0.033476526870355405	0.09923469879696833
yncE_EZR	1061	1	No-FI	2.186640543110018	1.9689214102165211	2.49672536874621	0.0	-0.20675010070683164	0.004542872466666514	0.002271436233333257	-0.0764881543467214
ansP_EZR	1499	1	No-FI	1.978284862697252	1.930919952757292	2.097697804658559	0.0	-0.09040137293135808	-0.1022215115615982	-0.0511107557807991	0.14023539495887766
yncG_EZR	617	2	No-FI	6.0155533604423725	6.4191190006368615	7.4207397461798115	0.0	0.03823830283645746	0.11608736891324556	0.05804368445662277	-0.18073284724325675
yncH_EZR	212	4	No-FI	3.8217213675369557	4.095306273197334	3.5764383486690314	0.0	0.04430920191158938	-0.2824772139575762	-0.1412386069787881	0.4855650905664901
ydcD_EZR	482	1	No-FI	3.0424604264894337	3.0237882273193093	3.0300122937093508	0.0	-0.06432094387600884	-0.19269303814311556	-0.09634651907155777	0.29971474894652295
yncO_EZR	185	2	No-FI	12.249615299204473	10.687453137042313	12.790155839745013	0.0	-0.25225789711886115	-0.1244807867812896	-0.0622403933906448	0.12338201226252896
pptA_EZR	233	2	No-FI	6.584657637680288	6.3056876805987425	7.640451629096597	0.0	-0.11789426483113186	0.02777130033595121	0.013885650167975607	-0.08558358883696264
yddH_EZR	569	0	Lo-FI	1.5123902006436973	1.4122144537192685	1.3436731531920278	0.0	-0.15431076826782197	-0.3574263471599056	-0.1787131735799528	0.5442736558439021
nhoA_EZR	845	3	No-FI	0.8364696091357057	1.0033335144611493	1.1039252304374807	0.0	0.20697666759822095	0.2134792433657314	0.1067396216828657	-0.2868065164101453
yddE_EZR	893	1	No-FI	0.8867449260317478	0.9785702339824758	1.0860730335345472	0.0	0.08671668046498934	0.10575185849375619	0.052875929246878096	-0.1473475373345972
narV_EZR	680	0	Lo-FI	0.950966650555824	0.9833195917322944	0.8142019446734711	0.0	-0.007173909773762251	-0.4107862683347296	-0.20539313416736482	0.682252477299962
narW_EZR	695	1	No-FI	0.8944918304119391	0.8340601757356801	1.0211105354479102	0.0	-0.15635638017849168	0.004220648232293123	0.0021103241161465613	-0.059153207113319096
narY_EZR	1544	1	No-FI	0.909645407032508	0.956925199778622	1.1220806401931296	0.0	0.017662336937450077	0.11602199728752136	0.05801099864376067	-0.18748254983338553
narZ_EZR	3740	1	No-FI	1.318346329700209	1.3223570248873746	1.4378650462777491	0.0	-0.051057220920893875	-0.061579328674057854	-0.030789664337028923	0.08561314081646512
narU_EZR	1388	4	No-FI	3.719986823466487	3.73943927303421	4.1666727024290235	0.0	-0.04791510543111932	-0.02317991976952416	-0.01158995988476208	0.022661497805500492
yddK_EZR	956	2	No-FI	6.409962466455406	6.089878784447038	6.725862048045364	0.0	-0.12934194597718696	-0.11737490814401452	-0.05868745407200726	0.15251086491429522
yddL_EZR	290	2	No-FI	8.369932167797204	7.594070098831686	8.766483891935135	0.0	-0.195782163889211	-0.11999580346266336	-0.059997901731331675	0.13473228447470192
yddG_EZR	881	2	No-FI	8.213225447377617	8.450455867354917	9.032748716390104	0.0	-0.014359277852375119	-0.049562012346876294	-0.024781006173438147	0.07781692796066879
fdnG_EZR	3047	1	No-FI	1.480782863224022	1.5621743958790928	1.5775994040838843	0.0	0.02175586644435823	-0.09540738005354987	-0.047703690026774936	0.16626425557070254
fdnH_EZR	884	1	No-FI	1.2317358813250547	1.5145413111893078	1.4975729853974529	0.0	0.2427484459771722	0.0951551931373803	0.04757759656869015	-0.0776758399032431
fdnI_EZR	653	0	Lo-FI	1.345530203388902	1.5185776765895145	1.324090693434844	0.0	0.11910638049958222	-0.2099510205548734	-0.10497551027743669	0.3896204944246497
yddM_EZR	284	1	No-FI	1.9411074956262464	2.064346932245965	1.9974455237952602	0.0	0.033365885374047055	-0.1455020448955191	-0.07275102244775955	0.2536253699505475
adhP_EZR	1010	1	No-FI	1.9455211060013684	2.082154769367705	2.1712636802587943	0.0	0.04248112939430948	-0.028399880179613035	-0.014199940089806514	0.0614935100974582
maeA_EZR	1697	1	No-FI	2.149463998817462	2.23019470005494	2.1930703629895305	0.0	-0.002246830615578954	-0.1578030339284402	-0.0789015169642201	0.262256113008874
sra_EZR	137	4	No-FI	3.066660081212758	3.74549219800108	3.336733073913488	0.0	0.23304750523618845	-0.06501016889492517	-0.032505084447462584	0.1860327832369381
bdm_EZR	215	2	No-FI	13.675385255206987	13.875385255206988	15.763757348230245	0.0	-0.034493196606569576	0.018251783453141712	0.009125891726570856	-0.04191737129075938
osmC_EZR	431	3	No-FI	2.177300757284362	2.7411058616927146	2.9963262793261256	0.0	0.27677779179264417	0.273875839201841	0.1369379196009205	-0.364200468072187
ddpF_EZR	926	1	No-FI	1.377856499367919	1.3681372769057158	1.479368378417595	0.0	-0.06565219624598989	-0.08422248640708635	-0.042111243203543175	0.11848674526314729
ddpD_EZR	986	1	No-FI	0.9654696931521728	0.8346380501501445	1.1703378473103878	0.0	-0.26551982893039444	0.09084399478773317	0.045421997393866584	-0.2399132676230201
ddpC_EZR	896	0	Lo-FI	1.1616809362701097	1.131547007698681	1.076859507698681	0.0	-0.09335690662655924	-0.2961620232609341	-0.14808101163046705	0.4624844032260371
ddpB_EZR	1022	1	No-FI	1.080223010634102	1.061632012591049	1.1721995272681527	0.0	-0.08048495516749077	-0.06888921252041637	-0.034444606260208184	0.08798703581153036
ddpA_EZR	1550	1	No-FI	1.2596763279751788	1.262256973136469	1.4809666505558239	0.0	-0.05248698478245406	0.04670788295304951	0.023353941476524753	-0.09534213318256719
ddpX_EZR	581	1	No-FI	1.3365948777503158	1.398557012001607	1.3710182856677	0.0	0.009937266634699127	-0.1500926250652696	-0.0750463125326348	0.25346679732034905
dosP_EZR	2399	1	No-FI	1.5682863671043858	1.630395579276124	1.657490202035607	0.0	0.0005934778329146351	-0.10696686317233517	-0.053483431586167585	0.17847593123153016
dosC_EZR	1382	2	No-FI	6.0921388647381685	6.575496317704884	6.840329892234551	0.0	0.054711416645931266	-0.01966111020403627	-0.009830555102018135	0.051005655888704204
yddY_EZR	41	0	Lo-FI	1.7570642115314337	1.7326739676289946	1.2692593334826532	0.0	-0.07560625231629248	-0.6559582338417463	-0.32797911692087317	1.0680616389641464
digH_EZR	1319	1	No-FI	1.9168119879326242	1.7682145656430113	2.0002085004421013	0.0	-0.1718550347099751	-0.12533663008834672	-0.06266831504417336	0.15160937191058615
gadC_EZR	1535	1	No-FI	1.933214207559081	1.8354943378522408	2.1508037841063126	0.0	-0.1302723877599924	-0.03290377506414699	-0.016451887532073495	0.01141549585358085
pqqL_EZR	2795	4	No-FI	4.361610657711459	4.375206364330422	4.824938028015574	0.0	-0.05094947592532462	-0.04112876764318596	-0.02056438382159298	0.05156478743020172
yddB_EZR	2372	2	No-FI	6.364373058650259	6.74127019187117	7.103411844484998	0.0	0.0275624965891903	-0.028284458791496547	-0.014142229395748274	0.056328263515557676
yddA_EZR	1685	2	No-FI	12.531530448775408	12.492361309309532	13.607494840466803	0.0	-0.05995596655645796	-0.06793931711408341	-0.033969658557041704	0.09324687300465304
yneP_EZR	122	2	No-FI	9.72227812596566	9.205884683342708	9.935392880064022	0.0	-0.13417758432543758	-0.1554955757130676	-0.0777477878565338	0.21443343141330012
ydeM_EZR	1157	2	No-FI	8.888607099994026	8.875642536467666	9.586964921947354	0.0	-0.05754534204727335	-0.07766139137647343	-0.038830695688236716	0.11025387161169795
ydeN_EZR	1682	2	No-FI	7.856495782541556	8.241751430579605	8.728671763516585	0.0	0.013625430200818744	-0.03490202443724311	-0.017451012218621553	0.06271185079567809
ydeO_EZR	761	2	No-FI	10.077182156469096	9.692162445562394	10.380730119675404	0.0	-0.1116413387907147	-0.14396254951512244	-0.07198127475756122	0.20272380292829917
safA_EZR	197	4	No-FI	3.3055351784746057	3.2395453307588697	3.782692538880697	0.0	-0.08453207207109892	0.0077514615716791635	0.0038757307858395817	-0.041096459976498245
ydeP_EZR	2279	3	No-FI	2.6258021047023794	2.757438787457974	3.2365963126883384	0.0	0.015131119822711536	0.11494105719406233	0.05747052859703117	-0.18652472204920004
ydeQ_EZR	914	2	No-FI	12.511907569593024	12.467049801540506	13.236196409855605	0.0	-0.06062120256044823	-0.10559134269038983	-0.05279567134519492	0.1557785036305003
ydeR_EZR	503	2	No-FI	9.541722117752645	9.736553131669144	10.993014364273519	0.0	-0.0262780911347833	0.01748727383942006	0.00874363691971003	-0.03790482011062787
ydeS_EZR	530	2	No-FI	8.717947782631295	8.34436287697092	9.038702499612429	0.0	-0.11862621302308263	-0.13465106050907494	-0.06732553025453747	0.18487636317409734
ydeT_EZR	1148	2	No-FI	9.41037431606105	9.196959681914707	9.769259333482653	0.0	-0.08853464345286888	-0.13278111069457088	-0.06639055534728544	0.1917903033399952
hipA_EZR	1322	1	No-FI	1.4101950923107407	1.4691966051700447	1.457093730737367	0.0	0.003693153461721277	-0.13957926752417915	-0.06978963376208958	0.23386316369420568
hipB_EZR	266	N/A	Hi-FI	0.019763643037027	0.0235230415332676	0.0235230415332676	0.0	0.1957861599840589	0.0644475216929914	0.0322237608464957	-0.042150482826966026
lsrK_EZR	1592	0	Lo-FI	0.8910420274402461	0.8489566003045678	0.8319968013095929	0.0	-0.12524222627369916	-0.28569368610101586	-0.14284684305050793	0.4344087347437934
lsrR_EZR	953	1	No-FI	1.0912079936827914	1.3892142895904513	1.2842824952567684	0.0	0.29290348837110103	0.04825827207227615	0.024129136036138074	0.01720404266990677
lsrA_EZR	1535	0	Lo-FI	1.2615529697740648	1.1592728394809053	1.2100871717284623	0.0	-0.1774201819856532	-0.24686799113351016	-0.12343399556675508	0.35230659122729924
lsrC_EZR	1028	1	No-FI	1.1108888295441508	0.8297604248748902	1.1741184015285866	0.0	-0.4763872425765398	-0.10691473464410983	-0.053457367322054916	0.01939547688133647
lsrD_EZR	992	1	No-FI	1.0080231021687271	0.9576198763622756	1.1078214892655014	0.0	-0.12944325024434586	-0.05058146187406708	-0.025290730937033535	0.04115468637532983
lsrB_EZR	1022	0	Lo-FI	1.2191662591663914	1.2788531476204033	1.1311036368571938	0.0	0.013516176533775015	-0.2949419472674938	-0.1474709736337469	0.49607530429041463
lsrF_EZR	875	4	No-FI	5.264966650555825	5.351823793412968	5.728966650555824	0.0	-0.03183332552184703	-0.06492764085379621	-0.032463820426898105	0.09760162624904467
lsrG_EZR	290	1	No-FI	2.794070098831686	2.769932167797203	2.932001133314445	0.0	-0.06795711846903463	-0.11726074253450003	-0.058630371267250014	0.17278219806782183
tam_EZR	758	0	Lo-FI	0.6751091307669058	0.6513624289199401	0.6751091307669058	0.0	-0.10709977415668881	-0.18677818750044894	-0.09338909375022447	0.2755970544485186
yneE_EZR	914	1	No-FI	1.9889316396149048	2.087399910949697	2.103811289505496	0.0	0.014273783024016051	-0.10576657687829671	-0.05288328843914836	0.18103555580516653
uxaB_EZR	1451	1	No-FI	1.4510011095496216	1.35865100617264	1.5095813990051692	0.0	-0.15031325016199093	-0.12967825876726058	-0.06483912938363029	0.166026014558104
dgcF_EZR	947	1	No-FI	0.9164893538293192	1.075940251400597	1.1477459536181258	0.0	0.17596838859164196	0.13783513106607292	0.06891756553303646	-0.17106908891290756
yneG_EZR	359	1	No-FI	0.6806323887173839	0.7307716644834006	0.7697688789680803	0.0	0.04710534031670549	-0.009228647305539295	-0.0046143236527696465	0.031082858948133986
glsB_EZR	926	1	No-FI	1.9674893287415687	1.993407255307444	2.011765786624938	0.0	-0.03655887559929827	-0.15467164459257976	-0.07733582229628988	0.2455997824545335
sad_EZR	1388	1	No-FI	1.2315142009881006	1.2379983508440082	1.2783441721696567	0.0	-0.04786342060679866	-0.13293514222094002	-0.06646757111047001	0.2056040968326338
yneJ_EZR	881	1	No-FI	1.2177657424967998	1.1156091023151884	1.3721357765490134	0.0	-0.1818445721932382	-0.014591573884729259	-0.007295786942364629	-0.03629556758986398
yneK_EZR	1115	2	No-FI	6.843119116923537	7.221594453246407	7.619800731273313	0.0	0.022223794873988734	-0.031678978153340864	-0.015839489076670432	0.06020622854689769
ydeA_EZR	1190	1	No-FI	1.6707145497154878	1.8690338774465802	1.874075894253303	0.0	0.10638790740002735	-0.021064071142178564	-0.010532035571089282	0.07056942103697339
marC_EZR	665	0	Lo-FI	0.7438237934129669	0.8490869513077037	0.7137486054430421	0.0	0.13551185469542584	-0.24632306340367188	-0.12316153170183594	0.4557090572379284
marR_EZR	434	4	No-FI	4.288985083735548	3.685298447790847	4.445667111385317	0.0	-0.274294389456184	-0.1350145617088172	-0.0675072808544086	0.13359280636263401
marA_EZR	383	3	No-FI	0.8338648228795839	0.9121938046028214	1.5544914547333697	0.0	0.07408729403487319	0.7117790648293938	0.3558895324146969	-1.161602676704032
marB_EZR	218	1	No-FI	0.5330767422989433	0.7991317881705029	0.6752785771613286	0.0	0.5286506545870817	0.1543613621786083	0.07718068108930415	-0.0810520521019866
eamA_EZR	899	1	No-FI	1.0465728796993168	1.2301101433255681	1.2556941255280152	0.0	0.17767517082654724	0.07603411414586855	0.03801705707293428	-0.06749846663426518
ydeE_EZR	1187	4	No-FI	3.477799001019177	3.4592648813898594	3.8291048139930606	0.0	-0.06314861649015646	-0.04794559058065628	-0.02397279529032814	0.058859778804374985
mgtS_EZR	95	0	Lo-FI	0.0957034926610871	0.17991401897687662	0.0851771768716134	0.0	0.8552245758019184	-0.3548828500324235	-0.17744142501621174	0.8765462753213452
mgtT_EZR	104	2	No-FI	19.09712049670967	17.72212049670967	20.337505112094284	0.0	-0.1632434349839489	-0.09599060108255131	-0.04799530054127565	0.10556985680960253
mgrR_EZR	97	2	No-FI	7.80509036189603	6.650451186638299	8.23808005261768	0.0	-0.286402663316089	-0.10888537681662447	-0.054442688408312234	0.08600807358901111
dgcZ_EZR	890	2	No-FI	7.875123953926611	8.11444979662324	8.869505976398521	0.0	-0.012248905212220773	-0.015227069170595353	-0.007613534585297677	0.02129548021358533
ydeI_EZR	392	2	No-FI	10.136170732188477	9.679538079127253	10.682089099535416	0.0	-0.12194217268803831	-0.11109709489901709	-0.055548547449508545	0.14451443393568236
ydeJ_EZR	518	2	No-FI	7.917955067544241	7.5279936775828515	8.358109507698682	0.0	-0.12830201324614388	-0.10872940701960943	-0.05436470350980471	0.1384483406173011
dcp_EZR	2045	3	No-FI	2.407812616325995	2.482140244687853	2.7999886554457993	0.0	-0.01157803830736115	0.030919673069732978	0.015459836534866489	-0.05539213455200868
ydfG_EZR	746	0	Lo-FI	1.3401087417086388	1.3695993583306227	1.3025752296442958	0.0	-0.02403568967132641	-0.22776156178817464	-0.11388078089408732	0.37159070642318226
rspR_EZR	686	0	Lo-FI	0.8202086330631126	0.8027159216928502	0.7575264173196724	0.0	-0.08654096454012705	-0.3014729154975385	-0.15073645774876926	0.4736078709825219
ydfZ_EZR	203	1	No-FI	1.321163694890799	1.439390295876021	1.4492425126247894	0.0	0.06820905735119714	-0.053288385950426786	-0.026644192975213393	0.11155032903444369
ydfI_EZR	1460	0	Lo-FI	1.8811036368571938	1.3811036368571938	1.8372680204188374	0.0	-0.5011973013070226	-0.22079541991468143	-0.1103977099573407	0.20092659942212815
ydfJ_EZR	1283	2	No-FI	7.649446775263541	8.390678263961904	8.669711779160657	0.0	0.07799247430776068	-0.006149567746771112	-0.003074783873385556	0.03624677101387208
ydfO_EZR	410	4	No-FI	3.8765764066533848	3.8912105529948477	4.135112992019239	0.0	-0.05000360318192598	-0.0936345363762432	-0.0468172681881216	0.13938969289976333
gnsB_EZR	173	1	No-FI	3.0818915060471532	2.948943529168541	2.769752777723454	0.0	-0.1190574280099912	-0.3408370519460946	-0.1704185259730473	0.5283759439068273
ynfN_EZR	155	2	No-FI	6.323547295717114	5.1364505215235665	5.704192457007437	0.0	-0.3554018899544529	-0.33548961749108797	-0.16774480874554398	0.4406820658336623
ynfR_EZR	65	0	Lo-FI	1.8163512659404395	1.0778897274789008	1.324043573632747	0.0	-0.8082731909741385	-0.6428708199888771	-0.32143540999443854	0.802026969656749
ynfQ_EZR	188	2	No-FI	7.862668778215399	6.90522196970476	7.564796437789866	0.0	-0.24277083914746234	-0.24249600710709096	-0.12124800355354548	0.3232363987959975
cspI_EZR	212	2	No-FI	5.779268537348277	5.826438348669033	5.430211933574692	0.0	-0.04371221053704932	-0.27665658920659864	-0.13832829460329932	0.44652357849864793
rzpQ_EZR	497	2	No-FI	5.6850712783224235	6.03919602681337	5.876218159610151	0.0	0.031738515638787046	-0.13906866679019236	-0.06953433339509618	0.24236061652991628
rzoQ_EZR	254	2	No-FI	7.3316753119731475	7.182069012760548	7.701754052130627	0.0	-0.08518292983233922	-0.11573403126466664	-0.05786701563233332	0.16449574216366464
rrrQ_EZR	533	4	No-FI	4.36119179126877	4.513161772507043	4.790835318473273	0.0	-0.006023493825416448	-0.051223401713816674	-0.025611700856908337	0.08336450491455565
ydfR_EZR	311	4	No-FI	2.9623814415526084	3.3418026634175604	3.1874618274046984	0.0	0.11842957761842432	-0.08112753952963558	-0.04056376976481779	0.17468909175553407
essQ_EZR	215	2	No-FI	6.577710836602336	7.387013162183731	7.940501534276755	0.0	0.11196601193115541	0.08486635847325363	0.04243317923662682	-0.10412192681170425
ynfU_EZR	170	4	No-FI	4.495084297614649	4.289201944673471	4.171554885849942	0.0	-0.12307847778203662	-0.2945411314586477	-0.14727056572932384	0.449875726503734
cspB_EZR	215	2	No-FI	10.466082929625593	9.92654804590466	10.559106185439544	0.0	-0.1317971314247952	-0.17401206541600356	-0.08700603270800178	0.2460877318850742
cspF_EZR	212	4	No-FI	3.4868157071595975	3.944362876970918	3.958513820367145	0.0	0.12244262129814887	-0.0037294128656482073	-0.0018647064328241036	0.047029895208796635
ynfS_EZR	89	2	No-FI	5.989730695499644	5.787483504488408	6.4391688977468355	0.0	-0.10499451221440292	-0.08239483491542998	-0.04119741745771499	0.10232655412091565
ydfT_EZR	752	4	No-FI	2.9690517569388026	2.881285799491994	3.3706475016196538	0.0	-0.09872902112451554	-0.0037546704646360674	-0.0018773352323180335	-0.026651889600445067
ydfU_EZR	1049	1	No-FI	1.9494890528437172	1.9475824751506758	2.0038265170953853	0.0	-0.05685117862521982	-0.14711662950511994	-0.07355831475255997	0.22624398963345999
rem_EZR	251	4	No-FI	4.21212202904188	4.5149108736633945	4.881444738205227	0.0	0.044710726171154125	0.025982777973616145	0.012991388986808072	-0.028401054565642198
hokD_EZR	155	4	No-FI	3.1816118118461465	2.994515037652598	3.549353747330017	0.0	-0.14287499536870718	-0.02897964265465247	-0.014489821327326236	0.0006744059681850559
relE_EZR	287	0	Lo-FI	0.6142070686742909	0.5270990547370087	0.5131617725070435	0.0	-0.27609056020402	-0.4460896010851798	-0.22304480054258988	0.6514524817406262
relB_EZR	239	N/A	Hi-FI	0.2310921735683763	0.1223055626897152	0.1264896631081252	0.0	-0.9734179280102699	-1.0562270972626826	-0.5281135486313413	1.4359058527677142
ydfV_EZR	305	2	No-FI	6.837032224326316	6.70260599481812	7.132114191539431	0.0	-0.08408764513948164	-0.12581861056834232	-0.06290930528417116	0.18166846923407665
flxA_EZR	332	2	No-FI	8.010002795134138	8.253978698748595	8.874460626459438	0.0	-0.012152580129549673	-0.03892149577644766	-0.01946074788822383	0.06081829958422953
ydfW_EZR	149	2	No-FI	4.591570677401462	5.6788189995491125	6.349959939146428	0.0	0.25116362744735543	0.2809815497284003	0.14049077486420014	-0.38458137373154866
ydfX_EZR	290	3	No-FI	2.321656305728238	2.5044149264178928	2.707863202279962	0.0	0.05387964191756911	0.03522225642695487	0.017611128213477434	-0.04074388007240175
dicC_EZR	230	1	No-FI	0.2574883896862588	0.2357492592514761	0.2705318679471283	0.0	-0.18269369313268302	-0.11548701946598006	-0.05774350973299003	0.1315804680657391
dicA_EZR	407	N/A	Hi-FI	0.2908929404821139	0.023079672668846102	0.000966650555824	0.0	-3.7112331661266706	-8.420056307378148	-4.210028153689074	12.796349456921359
ydfA_EZR	155	0	Lo-FI	0.5622569731364692	0.34290213442679174	0.4267731021687272	0.0	-0.7688723131993915	-0.5845385843543418	-0.2922692921771709	0.7179402028574391
ydfB_EZR	128	3	No-FI	1.071279150555824	1.524404150555824	1.438466650555824	0.0	0.4534714301236823	0.23841912447100946	0.11920956223550473	-0.24620806407712167
ydfC_EZR	218	4	No-FI	3.1018840817484845	3.47803087073931	3.556012522115457	0.0	0.10968641526873313	0.010337443496095666	0.005168721748047833	0.019333065929418268
dicF_EZR	52	4	No-FI	5.1548128044019785	4.077889727478901	6.866351265940439	0.0	-0.3935368235336303	0.22684543900094134	0.11342271950047066	-0.5092546728461123
dicB_EZR	188	2	No-FI	7.410541118640931	7.6339453739600796	7.745647501619654	0.0	-0.012589578227410136	-0.12297123271715593	-0.061485616358577966	0.20075552845278985
ydfD_EZR	191	2	No-FI	15.34651638877572	14.372694399246924	16.398872409718127	0.0	-0.15002021051366965	-0.09109277479021838	-0.04554638739510919	0.10181455447914074
ynfP_EZR	110	2	No-FI	10.119148468737645	10.619148468737645	10.891875741464915	0.0	0.014140642684288274	-0.08061365036033452	-0.04030682518016726	0.13906963149532028
rspB_EZR	1019	4	No-FI	4.837080487651017	5.248267926316374	5.251211989123047	0.0	0.06226527880297894	-0.06826429371401677	-0.03413214685700838	0.13452891579102091
rspA_EZR	1214	1	No-FI	1.4037673095344072	1.5701594017914087	1.6541791711489047	0.0	0.1061676667371525	0.05003350760069214	0.02501675380034607	-0.0479999570887694
ynfA_EZR	326	4	No-FI	2.9856292272429403	2.6543408836846583	3.203420638285885	0.0	-0.22512090287300413	-0.08519995231660071	-0.04259997615830036	0.06695961956999981
ynfB_EZR	341	4	No-FI	3.476039964338815	3.311817090438522	3.476039964338815	0.0	-0.1252612223458811	-0.18677818750044906	-0.09338909375022453	0.26954323838545474
speG_EZR	560	1	No-FI	3.4616809362701098	3.200966650555824	3.202752364841538	0.0	-0.16840466042502933	-0.29893869089210434	-0.14946934544605217	0.4420962646784975
ynfC_EZR	710	4	No-FI	4.567163833654416	4.585473692809345	5.389699044922022	0.0	-0.049667316196926325	0.05212798605288427	0.026063993026442134	-0.10343574882044922
ynfD_EZR	305	1	No-FI	1.2075240276050043	1.2698191095722173	1.4468682899000862	0.0	0.017131548740205893	0.07410351370084545	0.037051756850422723	-0.11779533992134045
ynfE_EZR	2426	1	No-FI	1.150595669517077	1.2107770380249088	1.2594167742161704	0.0	0.018112725615677172	-0.05640334509402603	-0.028201672547013015	0.10004315036193577
ynfF_EZR	2423	1	No-FI	1.2502444054051842	1.2267198490700624	1.3154528247200832	0.0	-0.08284388592982134	-0.11342882584544356	-0.05671441292272178	0.1614334144324655
ynfG_EZR	617	0	Lo-FI	1.1452130038783523	0.9701724852397786	0.9118256456935874	0.0	-0.29474233713515313	-0.5155642531972375	-0.25778212659861877	0.7610263096170116
ynfH_EZR	854	3	No-FI	1.1168917091038333	1.4166575170663622	1.4178284772537162	0.0	0.28756216091637565	0.1574155119700148	0.0787077559850074	-0.16650513297789946
dmsD_EZR	614	1	No-FI	0.9195334258001236	0.7338656733571269	0.9472207222170618	0.0	-0.3808255513685769	-0.1439795632956656	-0.0719897816478328	0.11302408836991704
clcB_EZR	1256	1	No-FI	1.217527160109964	1.2796290709379896	1.4285144212564609	0.0	0.016332168509460898	0.0437834575294041	0.02189172876470205	-0.0675283730458532
bidA_EZR	695	1	No-FI	0.8081608951601406	0.8182328376061837	0.819671686527047	0.0	-0.03757065696512446	-0.16637456785772853	-0.08318728392886426	0.2647673941078394
mlc_EZR	1220	1	No-FI	0.7280158308836928	0.7665404210476273	0.8214584538345125	0.0	0.018952498046474697	-0.012560398894020386	-0.006280199447010193	0.02725149750552554
ynfL_EZR	893	1	No-FI	1.142064074967918	1.2484470536913221	1.3223552283833715	0.0	0.07305149434143704	0.024688002351448746	0.012344001175724373	-0.016796172471935565
ynfM_EZR	1253	1	No-FI	0.9714375204680348	1.0520440647617297	1.0975348867888648	0.0	0.05956246911913163	-0.010704503496566521	-0.005352251748283261	0.03769499553398808
asr_EZR	308	4	No-FI	4.0723952219843955	3.974992624581798	4.341875741464915	0.0	-0.09036494601969514	-0.09433732926678484	-0.047168664633392414	0.12710723343807634
ydgU_EZR	83	3	No-FI	1.832291951760643	2.410605204772692	2.615424481881125	0.0	0.3403064483397724	0.3266175302074359	0.16330876510371795	-0.43092706756580235
ydgD_EZR	821	1	No-FI	2.5502967358177	2.865765676134387	2.5831834593256167	0.0	0.11281598157760886	-0.1682931986827223	-0.08414659934136115	0.31809399166374014
mdtI_EZR	329	1	No-FI	1.0495988694008087	1.2289301763916902	1.2258906627138788	0.0	0.17212532879527165	0.03721405214236645	0.018607026071183225	-0.004648310638853528
mdtJ_EZR	365	2	No-FI	5.554391308090071	6.258500897131166	6.5461721300078795	0.0	0.11674876070934159	0.050244531776765466	0.025122265888382733	-0.04482463272482858
mdtU_EZR	101	2	No-FI	15.634630016892459	16.51581813570434	14.961362690159785	0.0	0.023663808987035573	-0.2502816839840891	-0.12514084199204456	0.4250240763024937
tqsA_EZR	1034	1	No-FI	2.5251446002656883	2.6034811573256498	2.489361234695089	0.0	-0.011363588876325936	-0.2073685954314326	-0.10368429771571629	0.34182646276027895
pntB_EZR	1388	3	No-FI	0.7379983508440084	0.7812260165500603	1.069410454590406	0.0	0.0266828533490846	0.3483480007430387	0.17417400037151934	-0.571685716788703
pntA_EZR	1532	1	No-FI	0.7059274860649624	0.7953530735323253	0.840392238023187	0.0	0.11663589998408158	0.06476465434579254	0.03238232717289627	-0.06906245724829371
ydgH_EZR	944	3	No-FI	1.1810513963185358	1.400331057335485	1.7414327522507391	0.0	0.19025664256451658	0.37342482642785846	0.18671241321392923	-0.5589558298582585
ydgI_EZR	1382	1	No-FI	1.0472763466484436	1.107334233768559	1.1550911078640729	0.0	0.025009017528682093	-0.04541371771105776	-0.02270685885552888	0.08402586869465696
folM_EZR	722	1	No-FI	1.9608004455696744	2.0023516921070703	2.3098309164838016	0.0	-0.02518687565662958	0.049566343143916836	0.024783171571958414	-0.09100619712540457
ydgC_EZR	335	3	No-FI	0.78305620279463	0.8666382923468687	1.1770860535408985	0.0	0.09087457547097463	0.40125384439794876	0.20062692219897438	-0.6384648821729231
rstA_EZR	719	1	No-FI	1.369534105354155	1.5100069843527641	1.6852503779549894	0.0	0.0854304796026335	0.11249956753173995	0.05624978376586997	-0.1590224526853554
rstB_EZR	1301	1	No-FI	0.8787529687725804	0.8933571194259239	0.9371695713859548	0.0	-0.03166019953531497	-0.09392573305724826	-0.04696286652862413	0.1459894885836421
tus_EZR	929	1	No-FI	1.5445619142802587	1.572548997165081	1.6457459831715398	0.0	-0.0295322832401389	-0.09523421401211818	-0.04761710700605908	0.1488795956068173
fumC_EZR	1403	1	No-FI	0.9161484039414264	1.0216366434282402	1.089348689044776	0.0	0.10178940765396835	0.06303441206167347	0.031517206030836735	-0.07112755088479966
fumA_EZR	1646	1	No-FI	0.5428864561451314	0.6516349373115956	0.6959848765582541	0.0	0.20797391444730084	0.17162727762931507	0.08581363881465753	-0.21672082456642483
manA_EZR	1175	1	No-FI	1.306498565449441	1.2511794165132708	1.474158139917526	0.0	-0.1178564059806016	-0.012592430606587657	-0.0062962153032938275	-0.018298084315887777
ydgA_EZR	1508	0	Lo-FI	1.107730576285267	0.8796138654099355	1.124308825622137	0.0	-0.38810432826201957	-0.16534684725661594	-0.08267342362830797	0.14620996934035338
uidC_EZR	1265	2	No-FI	8.4934567691329	8.82547257940958	9.468160326445153	0.0	-0.0001178551332148281	-0.030045890414502008	-0.015022945207251002	0.050037198979765066
uidB_EZR	1373	1	No-FI	2.20999796883696	2.0905515012477394	2.2973978231705363	0.0	-0.1356010079106107	-0.13082253212615402	-0.06541126606307701	0.1728372175733865
uidA_EZR	1811	1	No-FI	1.2958313661825496	1.2472394280268344	1.5144950878832673	0.0	-0.11057909294939389	0.038180726975146906	0.019090363487573453	-0.10049424260837614
uidR_EZR	590	1	No-FI	1.3213056336066713	1.424695464115146	1.4280852946236202	0.0	0.05324980203931684	-0.07466025594409154	-0.03733012797204577	0.14218369391992483
hdhA_EZR	767	2	No-FI	8.05311788914774	8.261722843515408	8.761070953033007	0.0	-0.01854433945808731	-0.06521840498087084	-0.03260920249043542	0.10251589514875563
malI_EZR	1028	3	No-FI	1.0359861058087423	1.2490211252639951	1.4630289073651623	0.0	0.21435367454100665	0.31117543349341736	0.15558771674670868	-0.44717449764202677
malX_EZR	1592	1	No-FI	1.0826249420131102	1.2120219269377335	1.2289817259327083	0.0	0.10744271890770427	-0.0038482544820495346	-0.0019241272410247673	0.04222799710598398
malY_EZR	1172	3	No-FI	1.2159837154022404	1.2782704048220355	1.524857435538759	0.0	0.016629598336754092	0.13977227051132168	0.06988613525566084	-0.22741058473995143
add_EZR	1001	1	No-FI	0.8760915256806991	0.9340335836227572	1.018948668537842	0.0	0.03695327773824025	0.031149685528040552	0.015574842764020276	-0.03959838330065417
ydgJ_EZR	1040	3	No-FI	1.0980820351712086	1.4096204967096704	1.3750051120942854	0.0	0.3048814191652616	0.13767295612185965	0.06883647806092982	-0.1278277871480122
blr_EZR	125	2	No-FI	10.440966650555824	8.144966650555824	11.488966650555824	0.0	-0.41371413879893737	-0.04878443003620969	-0.024392215018104846	-0.056597329539296304
cnu_EZR	215	2	No-FI	9.438175952881405	8.94980385985815	11.387013162183733	0.0	-0.1320915514100287	0.08403121464582819	0.042015607322914095	-0.1840825415463899
ydgK_EZR	440	2	No-FI	9.698693923283097	10.478239377828553	11.49642119601037	0.0	0.05609439233959623	0.05854425194545465	0.029272125972727322	-0.078875622462559
rsxA_EZR	581	1	No-FI	2.658453741777855	3.0061301617434313	2.83917663334412	0.0	0.12188056518662371	-0.09189294457208619	-0.045946472286043094	0.19378176268235156
rsxB_EZR	578	1	No-FI	0.6238040207980385	0.7085791073032288	0.7570220138776234	0.0	0.12839652672536905	0.09246421448465114	0.04623210724232557	-0.11130818189929555
rsxC_EZR	2222	1	No-FI	1.0554220961003784	1.0464211960103693	1.126079161806949	0.0	-0.06779597307113006	-0.09329002997926668	-0.04664501498963334	0.13288472560840112
rsxD_EZR	1058	1	No-FI	1.3639156108582813	1.1503050248469393	1.4026679738072414	0.0	-0.3011774634783706	-0.1463590228348075	-0.07317951141740375	0.14353921689855564
rsxG_EZR	620	1	No-FI	0.965482779588082	0.7590311666848563	1.1380634247493724	0.0	-0.40253095105503317	0.05048034186290805	0.025240170931454028	-0.21831088678985783
rsxE_EZR	695	0	Lo-FI	1.1765062189011477	1.3218299599083418	1.1808227656637376	0.0	0.11258810487443216	-0.18149469282562672	-0.09074734641281336	0.3400205230008553
nth_EZR	635	0	Lo-FI	1.1395493277211783	1.0938800363825956	1.137974524571572	0.0	-0.1144483958169947	-0.18877330254972283	-0.09438665127486141	0.27647270564387316
dtpA_EZR	1502	3	No-FI	0.9756670500232009	1.1734034015544923	1.289914719796836	0.0	0.21079871823140595	0.21603668843836477	0.10801834421918238	-0.28979490798680596
gstA_EZR	605	0	Lo-FI	1.5265864852665676	1.3679087993161545	1.4935286340268983	0.0	-0.21377682703090967	-0.21836261459319511	-0.10918130729659756	0.29267874864502197
pdxY_EZR	863	1	No-FI	0.8769805555384428	0.9476642171838656	1.0507928382730893	0.0	0.05639155944924272	0.0740833247401198	0.0370416623700599	-0.10467502141711876
tyrS_EZR	1274	N/A	Hi-FI	0.0300090367410673	0.0150953789702667	0.0064611560503294	0.0	-1.0467295836358694	-2.4023109735120345	-1.2011554867560172	3.654941761308101
pdxH_EZR	656	N/A	Hi-FI	0.2357227481167996	0.010112992019238601	0.0055398212875313	0.0	-4.59824874016888	-5.597885931740304	-2.798942965870152	7.797060306177547
mliC_EZR	329	1	No-FI	0.7699636110421462	0.8337933982761887	0.940176376999593	0.0	0.05946013540323261	0.10136297937726635	0.05068148968863317	-0.1491182538276997
anmK_EZR	1109	1	No-FI	0.8783336478506842	0.9062867587614146	1.007278643342118	0.0	-0.010241015297245332	0.01084366582300765	0.005421832911503825	-0.021486448137427862
slyB_EZR	467	1	No-FI	1.6540715756093571	1.4742000552667447	1.9024655798920123	0.0	-0.22152889629400097	0.015070499990301078	0.007535249995150538	-0.09896046541516879
slyA_EZR	434	3	No-FI	0.7336855445650406	0.8396763279751789	1.0608744846572065	0.0	0.13923190601146448	0.34524202327241305	0.17262101163620652	-0.5289927367835335
ydhI_EZR	236	3	No-FI	1.0263903793693832	1.174695464115146	1.2933395319117562	0.0	0.13926768933288403	0.1467433257623577	0.07337166288117886	-0.19814964649296818
ydhJ_EZR	857	3	No-FI	1.0044672339863956	1.058142846588496	1.305517409015567	0.0	0.01966434783830512	0.1914130048451428	0.09570650242257138	-0.3124668921291362
ydhK_EZR	2012	1	No-FI	0.9154795730210328	0.8344656565200387	0.975121720138329	0.0	-0.1891145700335581	-0.09572356785769048	-0.04786178392884524	0.09650108975163145
sodC_EZR	521	3	No-FI	0.9798534067938278	1.167953214855248	1.275438819461774	0.0	0.19790510278504864	0.19357767677842858	0.09678883838921429	-0.2566610937023648
ydhF_EZR	896	1	No-FI	1.0366809362701097	1.0969487934129667	1.0656987934129667	0.0	0.026084693723329777	-0.14695038974276206	-0.07347519487138103	0.25361221414571333
ydhL_EZR	239	1	No-FI	0.2352762739867863	0.2813013785892968	0.2980377802629369	0.0	0.20232123184878015	0.15436119370628365	0.07718059685314183	-0.18982824556087935
nemR_EZR	599	1	No-FI	1.6002988709231027	1.650382343377193	1.735524246549146	0.0	-0.010980624664632344	-0.06974803387871786	-0.03487401693935893	0.11258651490965232
nemA_EZR	1097	1	No-FI	1.2078946359705915	1.2935828766269268	1.3136375712486223	0.0	0.04343832304235046	-0.06570550687360432	-0.03285275343680216	0.1239886191367907
gloA_EZR	407	1	No-FI	1.3130059625951358	1.5415071910963645	1.64715829674747	0.0	0.17602860260917852	0.140327553672705	0.0701637768363525	-0.1752030552514488
rnt_EZR	647	0	Lo-FI	0.518740993677926	0.3610902981601517	0.3363607772946184	0.0	-0.5780942746523335	-0.8117830870321793	-0.40589154351608964	1.160273720169521
lhr_EZR	4616	1	No-FI	1.0507933403305205	0.9619718498625832	1.1203340682334668	0.0	-0.18285192916867626	-0.09432816138486208	-0.04716408069243104	0.09626295925187806
grxD_EZR	347	0	Lo-FI	0.9173931635241236	0.9606208292301757	0.8424652096336338	0.0	0.010987385395982013	-0.3097012337774541	-0.15485061688872706	0.5198311847610843
mepH_EZR	815	1	No-FI	1.8966721720282167	1.8205985523963146	2.075813276322695	0.0	-0.1144970499838992	-0.056571850801999	-0.028285925400999497	0.056120734675365255
sodB_EZR	581	0	Lo-FI	0.9476103682838792	0.6739442753406777	0.7359064095919686	0.0	-0.5471042251246059	-0.5515498711748761	-0.27577493558743804	0.7368817102499248
ydhP_EZR	1169	1	No-FI	1.7469033485883303	1.6382634854574492	2.007810106501076	0.0	-0.14807193187701406	0.014044851796530922	0.007022425898265461	-0.0727653969532229
cydH_EZR	89	1	No-FI	2.5740003584209923	2.2818655269603183	2.596472268533352	0.0	-0.2292380292553038	-0.1742376250596025	-0.08711881252980125	0.21398336534756957
purR_EZR	1025	1	No-FI	0.6770642115314338	0.7775520164094826	0.7180398212875313	0.0	0.14420697933523402	-0.10200699462704838	-0.05100349731352418	0.21808065082349193
punR_EZR	932	1	No-FI	0.6812241612854377	0.7348722299549656	0.7112670797403734	0.0	0.05392428081364625	-0.12451640070031711	-0.062258200350158555	0.22550209477174393
punC_EZR	1211	0	Lo-FI	1.1099674763196554	1.228051704230473	1.0934521996887718	0.0	0.09041434995396144	-0.20840543732056252	-0.10420271866028125	0.3774805121855913
cfa_EZR	1148	0	Lo-FI	1.2361582881864859	1.205670483308437	1.1046251871411898	0.0	-0.09146737494253754	-0.3490847489276392	-0.1745423744638196	0.5513187898985528
ribC_EZR	641	N/A	Hi-FI	1.4471444976697085	0.1210914555480236	0.0150072121782888	0.0	-3.634479557333675	-6.778187360790884	-3.389093680395442	10.085485748873582
mdtK_EZR	1373	1	No-FI	0.8254386097692253	0.925948442252838	0.8975434895944256	0.0	0.1103313940203333	-0.06595726426094009	-0.032978632130470045	0.14670590510834458
ydhQ_EZR	1256	1	No-FI	0.8544698352691998	0.7541513639316202	1.0065398989634673	0.0	-0.23561499913355619	0.04952470643199494	0.02476235321599747	-0.16107951043117696
valV_EZR	76	N/A	Hi-FI	0.132545597924245	0.000966650555824	0.000966650555824	0.0	-7.154718140707018	-7.286056778998086	-3.643028389499043	9.75852191809447
ydhR_EZR	305	1	No-FI	2.050146978424676	1.5714584538345122	2.1517863226869713	0.0	-0.4390627611211422	-0.11697070804684218	-0.05848535402342109	0.04859692637102289
ydhS_EZR	1604	1	No-FI	2.4635601667653004	2.9542085458176692	2.742238471004702	0.0	0.206587417779867	-0.03216885761180044	-0.01608442880590022	0.12247723527962306
ydhT_EZR	812	1	No-FI	1.154907537255331	1.1709173894720801	1.295301625925282	0.0	-0.03557760779773583	-0.0212674553270516	-0.0106337276635258	0.023586556279174054
ydhU_EZR	785	1	No-FI	1.482495312976206	1.5423679244411743	1.530902956288308	0.0	0.0016798614659480071	-0.1404228975756353	-0.07021144878781765	0.23459811644804152
ydhX_EZR	668	1	No-FI	1.3108468900767818	1.2315055727115125	1.4291103631306743	0.0	-0.14551557829881717	-0.062160039866842653	-0.031080019933421323	0.055094873678465356
ydhW_EZR	647	1	No-FI	1.027241766475453	0.9592355840952368	1.0998847340179567	0.0	-0.15425823279333717	-0.08820161482273745	-0.04410080741136872	0.09558328044011669
ydhV_EZR	2102	4	No-FI	3.1027744526490686	3.217902901745168	3.4153339198231882	0.0	-0.0028775830045451034	-0.04831037675734584	-0.024155188378672917	0.07955810026072802
ydhY_EZR	626	2	No-FI	11.053682305507902	11.429081666530264	12.03451297643442	0.0	-0.0072571160825587455	-0.06412748247855449	-0.032063741239277244	0.10446009877007123
fumD_EZR	209	2	No-FI	6.06795229648884	6.771301578785489	6.7760862677807046	0.0	0.10278388210632272	-0.027535689269294394	-0.013767844634647195	0.0801541094842649
ynhH_EZR	194	0	Lo-FI	0.7741625268444838	0.8927192278754117	0.7432346917929374	0.0	0.15013047460573883	-0.24559681987242465	-0.12279840993621233	0.45937152465595404
pykF_EZR	1412	0	Lo-FI	0.8961507865331612	0.8465757157116314	0.6822697667031328	0.0	-0.13754194501667016	-0.580177400569895	-0.2900887002849475	0.9211150192776015
lpp_EZR	236	0	Lo-FI	0.4967293624202308	0.34418698953887483	0.17045817597955282	0.0	-0.5847070146527635	-1.7298204170629485	-0.8649102085314742	2.688131690220659
ldtE_EZR	1004	1	No-FI	1.3535562919900868	1.5228790011534334	1.6085363716713617	0.0	0.11460688134810826	0.062215482671156175	0.031107741335578087	-0.06549017733589088
sufE_EZR	416	1	No-FI	1.5778897274789008	2.0105820351712085	1.6283704967096704	0.0	0.2941772679651664	-0.14134558442083311	-0.07067279221041656	0.333635063356444
sufS_EZR	1220	1	No-FI	1.3337535358017254	1.2780158308836929	1.3821141915394304	0.0	-0.11702593769777953	-0.13539346572743316	-0.06769673286371658	0.18664713031312874
sufD_EZR	1271	1	No-FI	1.072563818140403	1.178779396425218	1.3070248724283653	0.0	0.0807907086670896	0.09844491666773864	0.04922245833386932	-0.13714462489053453
sufC_EZR	746	1	No-FI	2.050564505783706	2.0519049883574323	2.1403768382233843	0.0	-0.054496747497826625	-0.12493449334289175	-0.06246724667144587	0.1900585730722107
sufB_EZR	1487	1	No-FI	1.8496552853910626	1.8577252248665168	1.953892003615676	0.0	-0.049158845074937396	-0.10768388439208987	-0.05384194219604493	0.16308685896183728
sufA_EZR	368	0	Lo-FI	1.3406405635993024	1.1748796940340849	1.2292275201210412	0.0	-0.24584900578948377	-0.3119487068999982	-0.1559743534499991	0.43796484290350246
rydB_EZR	67	0	Lo-FI	1.8666382923468687	0.3442502326453762	1.3591756057797042	0.0	-2.4943524113137654	-0.6444887193996236	-0.3222443596998118	0.24269706189478435
ydiH_EZR	188	0	Lo-FI	0.4530943101302921	0.4584134590664623	0.3201155867260368	0.0	-0.03860152070043177	-0.6879966366245884	-0.3439983183122942	1.1337938874741702
menI_EZR	410	1	No-FI	0.3302349432387508	0.40340567494606794	0.3424300651899703	0.0	0.233299045521969	-0.13446159689711634	-0.06723079844855817	0.3018690100025169
ydiJ_EZR	3056	1	No-FI	0.9584273835401173	0.9728252892992796	1.0974980641683896	0.0	-0.03392794446022141	0.008699174015229263	0.0043495870076146305	-0.025807938178789236
ydiK_EZR	1112	1	No-FI	1.6367580174622987	1.6763263627860394	1.727585355591795	0.0	-0.020977541368233377	-0.10886224105082776	-0.05443112052541388	0.17444455462863515
rprA_EZR	105	4	No-FI	3.5438237934129666	5.08668093627011	3.7914428410320142	0.0	0.4659781825524332	-0.0893380859333206	-0.0446690429666603	0.3042228707396787
ydiL_EZR	356	2	No-FI	8.885798111229981	7.4279329426906555	9.613326201117623	0.0	-0.3139801212571176	-0.07324386223485213	-0.036621931117426065	0.01741306330571435
ydiM_EZR	1214	2	No-FI	17.06027472304347	16.471312614312	18.341164344130785	0.0	-0.10612489852956397	-0.08233383836394736	-0.04116691918197368	0.10184809776339095
ydiN_EZR	1265	2	No-FI	15.461045701939224	15.747211709844361	17.087923172294953	0.0	-0.02898104840012694	-0.042439020431098484	-0.021219510215549242	0.06107135125178849
ydiB_EZR	866	4	No-FI	4.914361569724416	5.095654872264832	5.372791130925339	0.0	-0.0031759883596658156	-0.05811044021627554	-0.029055220108137766	0.09579207090723728
aroD_EZR	758	4	No-FI	4.011520740265587	4.1645550410571435	3.580122323379043	0.0	-0.0014264453808237043	-0.3509185623308775	-0.17545928116543874	0.5843887887578546
ydiF_EZR	1595	2	No-FI	11.417894550242345	11.79156226184109	12.647988594129492	0.0	-0.008981319360256812	-0.03916685922698315	-0.019583429613491576	0.06228432559155299
ydiO_EZR	1151	3	No-FI	2.3893246001648594	2.695145625360342	2.8802020979928353	0.0	0.11832081472237066	0.08278899520983418	0.04139449760491709	-0.09854138710893341
ydiP_EZR	911	2	No-FI	7.997673566033321	8.172207045725967	8.97681736405747	0.0	-0.02429419063393734	-0.020154541340505094	-0.010077270670252547	0.025492838689529375
ydiQ_EZR	764	1	No-FI	2.087354085110798	2.082118483016557	2.3687676976762426	0.0	-0.059062732249450356	-0.004316816047779781	-0.0021584080238898906	-0.012492884003517151
ydiR_EZR	938	3	No-FI	1.470049806206144	1.6854016185728815	1.944463452261581	0.0	0.14178783128008765	0.21672889562550857	0.10836444781275427	-0.3139522156158183
ydiS_EZR	1289	3	No-FI	0.8015872867078798	0.8396012510213011	1.0560481090507812	0.0	0.011405139705134293	0.2109658392581027	0.10548291962905135	-0.3478080188617931
ydiT_EZR	293	3	No-FI	0.9770758655728888	1.5197379816138443	1.3388506096001922	0.0	0.5818405700291434	0.26767431419262544	0.13383715709631272	-0.25217700031132795
fadK_EZR	1700	1	No-FI	2.76449606232053	2.962731356438177	2.8344960623205298	0.0	0.04447175091962485	-0.15070243928470917	-0.07535121964235458	0.26599464911439025
ppsA_EZR	2378	1	No-FI	0.8626150946264716	0.9677454562749156	1.0463829667879518	0.0	0.11047111807834475	0.09184390752091967	0.045921953760459835	-0.11624947317541787
ppsR_EZR	833	1	No-FI	2.65402787504562	2.5375812964141673	2.766873013100842	0.0	-0.12016902989440736	-0.1267052784802345	-0.06335263924011725	0.1711191208355884
aroH_EZR	1046	1	No-FI	0.5927448532326882	0.6558423675730324	0.6434140692938737	0.0	0.09049832304618444	-0.06844193522295783	-0.034220967611478914	0.14423599972032453
ydiE_EZR	191	3	No-FI	0.1004430903463999	0.2313331427024208	0.22609754060818002	0.0	1.1481541020134212	0.983788789656074	0.491894394828037	-1.2569299487556496
selO_EZR	1436	1	No-FI	1.1618301603051275	1.2293789068232335	1.4341142828678015	0.0	0.026090901198952243	0.11698262095876683	0.05849131047938341	-0.18627406786496062
rflP_EZR	713	2	No-FI	6.577404238213608	6.515693158269709	6.766745051677844	0.0	-0.0690392232326551	-0.1458344929021469	-0.07291724645107345	0.2200444137593598
nlpC_EZR	464	0	Lo-FI	2.625966650555824	2.593639064348928	2.0074321677972033	0.0	-0.07331041808759475	-0.5742755426712288	-0.2871377713356144	0.9326890984228497
btuD_EZR	749	1	No-FI	0.9262002954156372	0.9008331392073594	1.159845155228721	0.0	-0.09550386517385959	0.137757901841575	0.0688789509207875	-0.2614311247939115
btuE_EZR	551	1	No-FI	1.1878994999206152	1.2096780843126298	1.2241971405739727	0.0	-0.029229160761659323	-0.14335506873152581	-0.07167753436576291	0.22918206096532326
btuC_EZR	980	1	No-FI	1.077497262800722	1.2621911403517423	1.2458646097394974	0.0	0.17280664828084474	0.0226849048193192	0.0113424524096596	0.01979404139474958
ihfA_EZR	299	N/A	Hi-FI	0.2819031054053223	0.198291065271543	0.17487969403408482	0.0	-0.5630192465978598	-0.8756147760087336	-0.4378073880043668	1.2716848778152694
pheT_EZR	2387	N/A	Hi-FI	0.024008125210201802	0.0131157917372232	0.0068317531951201	0.0	-0.9276573986151835	-1.999973173686163	-0.9999865868430815	3.024069489938544
pheS_EZR	983	N/A	Hi-FI	0.0111395905354781	0.0030012385517548	0.000966650555824	0.0	-1.9475058524578817	-3.713336131242958	-1.856668065621479	5.539724934585636
pheM_EZR	44	N/A	Hi-FI	0.000966650555824	0.000966650555824	0.000966650555824	0.0	-0.05543954920937999	-0.1867781875004475	-0.09338909375022375	0.2928171294309525
rplT_EZR	356	N/A	Hi-FI	0.1077082235895318	0.0065846280839138	0.000966650555824	0.0	-4.0873221879332355	-6.986696427219827	-3.4933482136099134	10.2820533160553
rpmI_EZR	197	N/A	Hi-FI	0.0111189348197833	0.0111189348197833	0.000966650555824	0.0	-0.05543954920938088	-3.7106585138646713	-1.8553292569323356	6.165951006704659
infC_EZR	542	N/A	Hi-FI	0.013881779707115498	0.008346724356562	0.000966650555824	0.0	-0.7893500559985238	-4.030832467406577	-2.0154162337032884	6.454937427011453
thrS_EZR	1928	N/A	Hi-FI	0.0331243269043717	0.0128961111367368	0.008746733543375799	0.0	-1.416394606141984	-2.1078530764041945	-1.0539265382020973	3.0409569252929964
yniD_EZR	107	2	No-FI	7.206574127191338	5.552368519714704	8.421527398219375	0.0	-0.4316498158421771	0.037990136949235254	0.018995068474617627	-0.20720016686278445
ydiY_EZR	758	4	No-FI	2.9574310305030536	3.018117046334188	3.155320212561101	0.0	-0.026135316984394974	-0.0933362895267773	-0.04666814476338865	0.14684871021649717
pfkB_EZR	929	3	No-FI	1.6220646053459207	1.700643722676384	2.075240062827084	0.0	0.01281010330824961	0.1686687669990835	0.08433438349954175	-0.276844577229056
ydiZ_EZR	290	3	No-FI	0.3595873402109964	0.494070098831686	0.5423459609006516	0.0	0.4029339675854837	0.40609301907736906	0.20304650953868453	-0.5425103759337873
yniA_EZR	860	1	No-FI	1.923059673811638	1.9637573482302424	2.0032922319511726	0.0	-0.025226406377248822	-0.12780882778940805	-0.06390441389470403	0.20460591085659716
yniB_EZR	536	1	No-FI	2.7341756057797046	2.9170114266752267	2.924474113242391	0.0	0.03794558366391598	-0.0897068735398856	-0.0448534367699428	0.16215998378778132
hxpB_EZR	668	3	No-FI	2.060846890076782	2.1701283272025305	2.676116351154626	0.0	0.019103483218172013	0.19012533046301883	0.09506266523150941	-0.3105077230323074
ydjM_EZR	590	1	No-FI	2.048424277674468	2.2568988539456543	2.426390379369383	0.0	0.08438765144240357	0.05751893235780692	0.028759466178903455	-0.06773567011554366
tcyP_EZR	1391	1	No-FI	1.7687596052646664	1.914697779240224	2.148342639053308	0.0	0.0589391597279223	0.09370793699520019	0.046853968497600096	-0.1365335084160262
ydjO_EZR	803	2	No-FI	6.771825928264417	6.309808493644243	6.78801521842631	0.0	-0.1573882187889475	-0.1833332769772391	-0.09166663848861956	0.253092722032416
cedA_EZR	242	4	No-FI	5.0794790472500395	5.062950121630204	5.2406360720434275	0.0	-0.06014181919552719	-0.14171680218616656	-0.07085840109308328	0.21614739724510185
katE_EZR	2261	1	No-FI	1.5754911972165935	1.7506349389238027	1.9248941162789555	0.0	0.09663702619249748	0.1021992077912991	0.05109960389564955	-0.13811967092133265
chbG_EZR	749	1	No-FI	2.207909240675984	2.0463605090337946	2.563049427591872	0.0	-0.1650600902044752	0.02840224405693026	0.01420112202846513	-0.1023571034963755
chbF_EZR	1352	2	No-FI	7.892238839904937	7.996528780733339	8.540907478958191	0.0	-0.03650029037897751	-0.07282343835769023	-0.036411719178845114	0.10920563380315787
chbR_EZR	842	2	No-FI	8.98671486908314	9.041346698061762	9.797878764570076	0.0	-0.046695701767560216	-0.062102576109243746	-0.031051288054621873	0.08793905959288617
chbA_EZR	350	4	No-FI	3.8409666505558238	4.78668093627011	4.095252364841539	0.0	0.2621166573217977	-0.09429526623367468	-0.04714763311683734	0.24453099616339036
chbC_EZR	1358	2	No-FI	6.975929831704573	7.302881230820919	7.762380494443895	0.0	0.010640689873631981	-0.03266456362828851	-0.016332281814144256	0.05798783600502485
chbB_EZR	320	2	No-FI	5.4040916505558245	6.050966650555824	6.007216650555824	0.0	0.1076739419589896	-0.034133634053318485	-0.017066817026659242	0.09278070407519401
osmE_EZR	338	0	Lo-FI	1.1163512659404393	1.4772980115025696	1.0926826268871848	0.0	0.34873028701790343	-0.21769481133770563	-0.10884740566885283	0.4790681145688106
nadE_EZR	827	N/A	Hi-FI	0.36251441355461483	0.0360331559971782	0.0058034099270452	0.0	-3.386080984772499	-6.151771896977948	-3.0758859484889736	9.124259500039079
cho_EZR	887	1	No-FI	1.3966825468354178	1.3064908895637157	1.5725562785152376	0.0	-0.15174663135675326	-0.01567068504392055	-0.007835342521960276	-0.024464402045716836
ves_EZR	575	3	No-FI	0.7157492592514761	0.9679231722949544	1.0305318679471283	0.0	0.3799987185590129	0.33908475440609875	0.16954237720304938	-0.4384750178238269
spy_EZR	485	2	No-FI	6.095812011380566	6.147358403133144	5.922616135091907	0.0	-0.04329136199245953	-0.22836201658794497	-0.11418100829397247	0.3661729069824217
astE_EZR	968	0	Lo-FI	1.2540658241095428	1.2643964026219394	1.2282393778285512	0.0	-0.04360378862311176	-0.21679950031689546	-0.10839975015844772	0.34679790432045515
astB_EZR	1343	0	Lo-FI	0.8617261442267101	0.700147588753888	0.850557119654856	0.0	-0.3550099348377501	-0.20559951833924625	-0.10279975916962311	0.22432921895282698
astD_EZR	1478	1	No-FI	0.7810749049536589	0.8663252432486521	0.7959598846559593	0.0	0.09400829716152087	-0.1595433740715516	-0.0797716870357758	0.29724172250642633
astA_EZR	1034	3	No-FI	0.9274656834378356	1.0647964377898662	1.2553186815035995	0.0	0.14377229311392917	0.24990966537866638	0.12495483268933319	-0.3685920112598009
astC_EZR	1220	1	No-FI	1.0903109128509059	0.9444092735066436	1.279655175145988	0.0	-0.2626950284121697	0.0442373240632393	0.02211866203161965	-0.1612938829094554
xthA_EZR	806	1	No-FI	0.7813636728883302	0.9314877423672384	0.9041924570074368	0.0	0.1981030519790994	0.02385751150314297	0.011928755751571485	0.02627183148779484
ydjX_EZR	710	2	No-FI	5.881248340696669	6.000966650555824	6.50237510126005	0.0	-0.026367047689384027	-0.041933815407784625	-0.020966907703892312	0.06110067644984636
ydjY_EZR	677	1	No-FI	1.813374331501171	1.6700951586799007	1.902000623967936	0.0	-0.1741860109790937	-0.11793723670041867	-0.05896861835020933	0.13850005750766653
ydjZ_EZR	707	3	No-FI	0.9458039914327688	0.9175154482927406	1.350330158335173	0.0	-0.09924833045383509	0.3269208693255796	0.1634604346627898	-0.5779508923605777
ynjA_EZR	548	3	No-FI	0.8933024169791817	1.230893657855094	1.365930154205459	0.0	0.4070460069172688	0.4258849563940744	0.2129424781970372	-0.5741262583510345
ynjB_EZR	1166	1	No-FI	1.2814126196810383	1.347450355530095	1.28913131607898	0.0	0.017057467435933338	-0.17811406133702046	-0.08905703066851023	0.30254259137367856
ynjC_EZR	1535	1	No-FI	1.1208363573962148	1.2094357059304168	1.2889145332919802	0.0	0.05431886851665885	0.014802756217819457	0.007401378108909728	-0.006564970857479476
ynjD_EZR	653	3	No-FI	0.7421611375389787	1.0270003412143232	1.2781488863904333	0.0	0.41319274880430423	0.5974733493103901	0.29873667465519504	-0.8580579992492154
ynjE_EZR	1307	1	No-FI	1.2611043705252194	1.1142030698366197	1.3521525725145078	0.0	-0.23411503299996858	-0.08620791745840606	-0.04310395872920303	0.0656415180973539
ynjF_EZR	620	0	Lo-FI	0.3703214892655014	0.3622569731364691	0.3735472957171143	0.0	-0.08720435813689309	-0.17426553947026147	-0.08713276973513073	0.26137444640480473
nudG_EZR	407	1	No-FI	0.9395415891307626	1.0230796726688458	1.1704998200889933	0.0	0.06745002104122297	0.13031759563852596	0.06515879781926298	-0.19471265238380228
ynjH_EZR	272	4	No-FI	4.677437238791119	4.195819591732295	5.489937238791119	0.0	-0.21220519744249566	0.044293173157348154	0.022146586578674073	-0.14455702107641213
gdhA_EZR	1343	1	No-FI	1.1476531732661739	1.030750716080768	1.2988073058052656	0.0	-0.21043080368226472	-0.008277500530632975	-0.004138750265316488	-0.05634776700969994
ynjI_EZR	1040	2	No-FI	10.71154357363275	10.592312804401976	11.358658958248132	0.0	-0.07158830955150108	-0.1021520649064982	-0.0510760324532491	0.14639067166032996
topB_EZR	1961	1	No-FI	0.792909536838333	0.7949493124630143	0.8913287107292049	0.0	-0.0517329529986551	-0.01797688801667302	-0.00898844400833651	0.01271716236157
selD_EZR	1043	1	No-FI	0.6529321347360733	0.8437279161358815	0.7075821826747118	0.0	0.31440524006280635	-0.07081351385463219	-0.035406756927316096	0.22282426977865577
ydjA_EZR	551	1	No-FI	1.220567376508637	1.6525093002835916	1.3784621133507422	0.0	0.3816669065109178	-0.011270507170292487	-0.005635253585146251	0.1460064807874601
sppA_EZR	1856	1	No-FI	1.5548459609006515	1.7019364781420308	1.6539838919351344	0.0	0.07496598353859096	-0.09760466242082178	-0.04880233121041089	0.1876630985475666
ansA_EZR	1016	1	No-FI	2.094470587563698	2.0905335796896822	2.403525705673934	0.0	-0.05815395673890689	0.01178842093348842	0.005894210466744209	-0.03903202046878299
pncA_EZR	641	1	No-FI	1.7653972277789127	1.9292037800410036	2.0602490218506757	0.0	0.07257315543235698	0.03604770132331836	0.01802385066165918	-0.03588845039474494
ydjE_EZR	1358	2	No-FI	10.114368712411494	10.18727003789014	11.260171363368784	0.0	-0.04507833314197818	-0.03195568120298109	-0.015977840601490545	0.038233357624309086
ydjF_EZR	758	2	No-FI	5.635531294355297	5.144766122851339	5.640808339210178	0.0	-0.18688568248965165	-0.18542789702572993	-0.09271394851286496	0.24675126754633264
ydjG_EZR	980	4	No-FI	3.193823793412967	3.0121911403517423	3.667293181168069	0.0	-0.13991094919251745	0.012652699228559827	0.006326349614279914	-0.0677248151117722
ydjH_EZR	947	2	No-FI	9.763374253512529	10.274461898707884	10.925993049711053	0.0	0.018171549722959313	-0.024465516206059412	-0.012232758103029706	0.04683304358441879
ydjI_EZR	836	2	No-FI	10.569148468737643	10.900488181656304	12.160057559646733	0.0	-0.010905948106910035	0.015512723416033047	0.007756361708016524	-0.029489855062358423
ydjJ_EZR	1043	2	No-FI	8.232030888331472	8.553219766567329	9.280928299644993	0.0	-0.00022033564716528176	-0.013757468818309526	-0.006878734409154763	0.022855669481460783
ydjK_EZR	1379	2	No-FI	6.958182024014852	7.749335033441974	8.146724446059812	0.0	0.09992254961630165	0.04073150401843373	0.020365752009216864	-0.034578323491955665
ydjL_EZR	1076	1	No-FI	1.1087733420056378	1.167323527879244	1.2834945315967161	0.0	0.018800438727841734	0.024334485135460188	0.012167242567730092	-0.03429066231648639
yeaC_EZR	272	1	No-FI	1.489937238791118	1.5597901799675886	1.6921431211440592	0.0	0.010660863554599942	-0.003178151769227089	-0.0015890758846135444	0.00885054080024513
msrB_EZR	413	3	No-FI	0.2382547861490443	0.2673104762216835	0.3181579338488022	0.0	0.11057163463704889	0.23045971496139095	0.11522985748069547	-0.34724231338996864
gapA_EZR	995	N/A	Hi-FI	0.0270973038221556	0.0210671530683868	0.015037002314617898	0.0	-0.4185934927457122	-1.0364105095056448	-0.5182052547528224	1.587819684927504
yeaD_EZR	884	1	No-FI	0.9240435736327473	1.093726831551299	1.1536815826825206	0.0	0.18778011820470805	0.13343411688821935	0.06671705844410968	-0.15979682207879625
yeaE_EZR	854	0	Lo-FI	1.0372664163637864	0.789022856644817	0.9599830439984468	0.0	-0.45008704113717946	-0.2984838486788375	-0.14924192433941874	0.3474440674190027
mipA_EZR	746	1	No-FI	1.5049880982770034	1.3468111545772714	1.588098017848049	0.0	-0.21564405210569326	-0.10923030666745703	-0.05461515333372852	0.11016916041053064
yeaG_EZR	1934	1	No-FI	1.4141000528309016	1.4094464850956379	1.5226832999870545	0.0	-0.060195047362350484	-0.08004647767245698	-0.04002323883622849	0.11334578033331147
yeaH_EZR	1283	4	No-FI	3.142821677835637	2.969010298256525	3.5442246396438986	0.0	-0.13751786841775848	-0.013368556624278938	-0.006684278312139469	-0.023558361765454595
cdgI_EZR	1475	2	No-FI	9.531136142081248	9.535203938691417	10.120966650555824	0.0	-0.05482395229240389	-0.10015120289477597	-0.05007560144738798	0.14864402072715863
dgcJ_EZR	1490	2	No-FI	6.9714364492135426	7.336537120354482	7.950631080086025	0.0	0.018203764869624717	0.002835240255484095	0.0014176201277420475	0.001342521197401414
yeaK_EZR	503	1	No-FI	1.8339686386273948	1.7961952787864401	1.9651813622854464	0.0	-0.08546431232000351	-0.08708469436407762	-0.04354234718203881	0.11665305316679486
yoaI_EZR	104	0	Lo-FI	0.8278897274789009	0.4144281890173624	0.4336589582481317	0.0	-1.0537560297892707	-1.1196558930969778	-0.5598279465484889	1.5148411452318729
yeaL_EZR	446	1	No-FI	1.8171101483136716	2.0928949016769	2.1399801034706223	0.0	0.14841444228335698	0.04917332118486861	0.024586660592434303	-0.03248405454699535
nimR_EZR	821	1	No-FI	1.78050380037312	1.8767279173036924	1.9388472839297584	0.0	0.020494443234030046	-0.06386453055803964	-0.03193226527901982	0.11327236534140943
nimT_EZR	1181	1	No-FI	1.3608311721476951	1.600458606525341	1.555581383832708	0.0	0.17855772113028157	0.006187593398283342	0.003093796699141671	0.04920658471295495
yeaO_EZR	347	3	No-FI	1.5773355266365154	1.3698427312474668	1.9923211174146136	0.0	-0.25891885833073863	0.1501824296411154	0.0750912148205577	-0.3366103355121052
yoaF_EZR	254	1	No-FI	1.3513603513432255	1.3198642883510996	1.441911532445588	0.0	-0.0894623858587763	-0.09320796828655975	-0.046603984143279875	0.12552581852467415
dgcP_EZR	1025	1	No-FI	2.692673967628995	2.719015431043629	2.908283723726556	0.0	-0.04139476726747926	-0.07564972330573094	-0.03782486165286547	0.11228461642039181
yoaK_EZR	98	1	No-FI	0.7458646097394975	0.5825993036170485	0.9499462423925588	0.0	-0.41184934665778744	0.1621539114442325	0.08107695572211623	-0.4075396346263166
yoaJ_EZR	74	2	No-FI	5.663128812717987	6.622588272177446	5.798263947853122	0.0	0.17035627359640326	-0.15275652395512385	-0.07637826197756192	0.3113796311240075
yeaQ_EZR	248	4	No-FI	5.105805360233243	5.331611811846147	5.964676327975179	0.0	0.006993652743600087	0.03752712354132992	0.01876356177066496	-0.06021398832101651
yoaG_EZR	182	3	No-FI	1.3526150022041754	1.2097578593470326	1.924043573632747	0.0	-0.2164724975784058	0.32161202428807334	0.16080601214403667	-0.6081775396729242
yeaR_EZR	359	2	No-FI	5.705702026600393	5.68341790403772	6.279518182589251	0.0	-0.061085153844972595	-0.048528725705808906	-0.024264362852904453	0.06051949156135731
leuE_EZR	638	2	No-FI	6.889681384098144	7.364603014192188	7.764289534568364	0.0	0.04073094378375597	-0.014361536063603353	-0.007180768031801677	0.03751287470059091
dmlR_EZR	923	4	No-FI	3.449504028670667	3.5383447653987274	3.6141844187031693	0.0	-0.018753868000569218	-0.1194970093547878	-0.0597485046773939	0.19291039292445658
dmlA_EZR	1085	3	No-FI	2.376081857929096	2.8488929178369298	2.8977408441042116	0.0	0.2063773074770665	0.09956584850527173	0.049782924252635856	-0.09715064501643068
yeaV_EZR	1445	3	No-FI	2.58850990315098	2.8895479654347165	3.104772878929526	0.0	0.10328243142189941	0.07558771075209902	0.03779385537604951	-0.09155204077953191
yeaW_EZR	1124	1	No-FI	0.8417139815166781	0.7367317751109842	0.9324613124775322	0.0	-0.24763016387117487	-0.03906439965791664	-0.01953219982895832	-0.01743605519386389
yeaX_EZR	965	1	No-FI	1.2621065469288808	1.3740236453744767	1.49008582154028	0.0	0.0671335746348668	0.05278352999069025	0.02639176499534512	-0.06559469177286147
rnd_EZR	1127	3	No-FI	1.3381450001565338	1.5919160738033837	1.8572221962523634	0.0	0.19509027589678546	0.2861337871742364	0.1430668935871182	-0.41185955332479884
fadD_EZR	1685	1	No-FI	1.40334053779618	1.485833119398554	1.514913238092916	0.0	0.026967401105789768	-0.07640815636278925	-0.038204078181394624	0.13633606097324533
yeaY_EZR	581	1	No-FI	0.7186947056332766	0.8288496109689049	0.7634451359258756	0.0	0.15029175093630873	-0.09963276259182186	-0.04981638129591093	0.216151854631806
tsaB_EZR	695	N/A	Hi-FI	0.0901752836493491	0.0167939886853204	0.0110385930018671	0.0	-2.4802266845221377	-3.2169539481332663	-1.6084769740666331	4.534847685381398
yoaA_EZR	1910	3	No-FI	1.1726943992469234	1.2789771217600123	1.7187676976762427	0.0	0.06972380821855634	0.3647692809235852	0.1823846404617926	-0.5847075321331232
yoaB_EZR	344	2	No-FI	5.701548045904661	6.120152697067453	6.843989906369778	0.0	0.046774415923840795	0.07670576131775997	0.038352880658879984	-0.11225146355498636
yoaC_EZR	299	2	No-FI	9.308658958248133	9.158157286007329	10.53273922580666	0.0	-0.07895554901337087	-0.008542751470923537	-0.004271375735461769	-0.012080597219584394
yoaH_EZR	179	2	No-FI	6.028899611449679	6.1909107846340365	6.26912307513683	0.0	-0.017182586964983315	-0.1304092414650917	-0.06520462073254585	0.21162120678682506
pabB_EZR	1361	1	No-FI	1.2764993471024808	1.3683435792846994	1.533663197212694	0.0	0.04479817495418292	0.07801070471474253	0.039005352357371265	-0.11508511620650991
nudL_EZR	578	0	Lo-FI	0.9334926021129174	1.0649804913862737	0.7777832595523638	0.0	0.13467695947235125	-0.4500485931280658	-0.2250242965640329	0.7949733083708934
sdaA_EZR	1364	0	Lo-FI	0.940849348503038	1.0566851256291374	0.9313185567141816	0.0	0.11207035463499283	-0.20146719567654134	-0.10073359783827066	0.3731354443392331
pdeD_EZR	1598	1	No-FI	1.203094310130292	1.3551593914819815	1.4133571386659616	0.0	0.11627326032970442	0.045598136953451496	0.022799068476725748	-0.037239141479184355
yoaE_EZR	1556	1	No-FI	1.000966650555824	1.1584216634092943	1.147496213537829	0.0	0.15532702976439194	0.010317297238516251	0.005158648619258126	0.03458018119060357
yoaL_EZR	158	1	No-FI	0.2161565239735455	0.12754892903683662	0.2351438657456974	0.0	-0.8164651436854338	-0.06531087063890162	-0.03265543531945081	-0.16330359683030854
manX_EZR	971	1	No-FI	0.879442448702065	0.8732632519976365	1.000966650555824	0.0	-0.06561208801415384	-4.535411718435689e-05	-2.2677058592178445e-05	-0.021795105809410686
manY_EZR	800	3	No-FI	0.973466650555824	0.847216650555824	1.3284666505558238	0.0	-0.255840161279961	0.2617803633515594	0.1308901816757797	-0.5215806593459194
manZ_EZR	851	1	No-FI	1.7824002580763878	1.9069596000270344	1.9386869795805008	0.0	0.042013383807899096	-0.065519649489297	-0.0327598247446485	0.1232038770847947
yobD_EZR	458	4	No-FI	4.817560537018706	5.411446999900803	6.201840013001239	0.0	0.11227207206995438	0.17761532675377545	0.08880766337688772	-0.25860152056630764
mntP_EZR	566	3	No-FI	0.7147475692837392	0.9567970392484036	0.91439421239328	0.0	0.36533956745753204	0.16860427608183473	0.08430213804091737	-0.15922727098388054
rlmA_EZR	809	1	No-FI	1.1752558965385185	1.3779753032134259	1.24694934524062	0.0	0.17413556344316206	-0.1013502465634192	-0.05067512328170959	0.22696226542008596
cspC_EZR	209	2	No-FI	9.383741770173048	9.163646076393144	9.0248900955319	0.0	-0.08968112268541928	-0.24303213702838056	-0.12151606851419028	0.3751598541521612
yobF_EZR	143	2	No-FI	8.24572189531107	7.889078538667713	8.294672944262118	0.0	-0.11922855306861813	-0.17823889416017247	-0.08911944708008623	0.25732197257741474
yebO_EZR	287	4	No-FI	3.7779701348763814	3.906889995503559	4.0845903439356155	0.0	-0.007030211577673029	-0.07419809133850652	-0.03709904566925326	0.12132008170495319
mgrB_EZR	143	1	No-FI	2.4345330841222577	2.112854762443936	2.5743932239823972	0.0	-0.25989105559566394	-0.10619085988028831	-0.053095429940144157	0.09035441460192588
yobH_EZR	239	2	No-FI	10.611845311643693	10.231092173568376	11.582556608714821	0.0	-0.10815493831477196	-0.06050000480501794	-0.03025000240250897	0.06478169523677257
kdgR_EZR	791	3	No-FI	0.8947719602903372	1.1969211385457101	1.1729009109856594	0.0	0.3642965993667879	0.20371099715678948	0.10185549857839474	-0.21808612880571984
yebQ_EZR	1373	1	No-FI	1.121141450264491	1.0912798333671858	1.2209229506286572	0.0	-0.09438676358936152	-0.06377433826843423	-0.031887169134217117	0.07482830925093656
htpX_EZR	881	0	Lo-FI	0.9226465597499216	0.8477316902834063	0.8522719854025891	0.0	-0.17760992697358635	-0.3012423738951056	-0.1506211869475528	0.4428673141673139
prc_EZR	2048	N/A	Hi-FI	0.261708838055824	0.018544775555824	0.010243994305824	0.0	-3.8743174826740074	-4.861890572106921	-2.4309452860534604	6.8117117926201995
proQ_EZR	698	N/A	Hi-FI	0.4579867078624142	0.033917939954104796	0.012427968607399899	0.0	-3.8106248229366395	-5.390421507631571	-2.6952107538157857	7.713827571740406
msrC_EZR	497	1	No-FI	2.5844676565920413	2.681047133453208	2.642817757195663	0.0	-0.0025101144813486354	-0.15456839185684035	-0.07728419592842017	0.25677728160095104
letA_EZR	1283	1	No-FI	2.051629160298614	1.8661264323173203	2.3672955671575386	0.0	-0.19216279732387864	0.019691674629284783	0.009845837314642388	-0.09687372349010084
letB_EZR	2633	1	No-FI	1.5957254807874988	1.631046407487081	1.620032355075383	0.0	-0.02385419832146729	-0.16496804093480932	-0.08248402046740466	0.2669953354508598
rsmF_EZR	1439	1	No-FI	0.9794239125433152	1.0113905560457475	1.0648999375606885	0.0	-0.009104661722955966	-0.06606563717752445	-0.033032818588762225	0.10707450805488876
yebV_EZR	236	0	Lo-FI	0.9162208878439596	0.8145259725897224	0.8230005488609088	0.0	-0.22517430040323672	-0.34158024825736755	-0.17079012412868377	0.49424231362786697
yebW_EZR	191	1	No-FI	1.4250504201893317	1.22609754060818	1.7601289542207454	0.0	-0.2723787585322974	0.11788997829274417	0.05894498914637208	-0.2872762166653394
pphA_EZR	656	3	No-FI	1.272308113970458	0.886637382263141	1.6061495773850922	0.0	-0.5764715430214553	0.14937997742658016	0.07468998871329009	-0.44112381005145207
ryeA_EZR	271	1	No-FI	0.6983836247255657	0.7242138830281487	0.7242138830281487	0.0	-0.0030434478971895773	-0.1343820861882576	-0.0671910430941288	0.22295566101469946
sdsR_EZR	103	0	Lo-FI	1.1757239321092219	1.0689278156043676	0.8553355825946589	0.0	-0.19282446308851947	-0.6457650693939792	-0.3228825346969896	1.0120002946271254
yebY_EZR	341	0	Lo-FI	1.220907999529431	0.7927555068608093	1.0156294071540644	0.0	-0.6784461414586821	-0.4523586055034917	-0.22617930275174586	0.5277822953529254
yebZ_EZR	872	0	Lo-FI	1.287663898262246	1.3232143569778423	1.1787189441338055	0.0	-0.016148831289584942	-0.31431450211861506	-0.15715725105930753	0.5184745597678301
yobA_EZR	374	0	Lo-FI	0.6854586291654496	0.8619292174007438	0.6346564901280165	0.0	0.2750602544087488	-0.29787184252998716	-0.14893592126499358	0.5881398223528949
holE_EZR	230	0	Lo-FI	1.81835795490365	1.6661840418601717	1.609662302729737	0.0	-0.18152801463851975	-0.36265636682674895	-0.18132818341337448	0.5439179398317416
yobB_EZR	656	1	No-FI	1.7067593334826532	1.587856894458263	1.8698690895802144	0.0	-0.15961829504103076	-0.0551005589506095	-0.027550279475304747	0.03862816657067224
exoX_EZR	662	3	No-FI	1.1006645357521985	1.4284590976857332	1.3997581913413224	0.0	0.3206453512733749	0.1600246087430736	0.0800123043715368	-0.15982589748066436
ptrB_EZR	2060	3	No-FI	1.1679569418179598	1.3155297573519402	1.471840436963591	0.0	0.11621724504551945	0.14685600054855869	0.07342800027427934	-0.20602091923242466
yebE_EZR	659	3	No-FI	1.3514977582948222	1.6671275003282062	1.8173551179306342	0.0	0.24736577637906443	0.24050304867794914	0.12025152433897457	-0.3183831556702271
yebF_EZR	356	1	No-FI	1.043101482016498	1.242539684263689	1.2256857516794195	0.0	0.19697285749314491	0.045931429882734964	0.022965714941367482	-0.010894763973509969
yebG_EZR	290	3	No-FI	0.2354494091765136	0.3044149264178929	0.3664838919351343	0.0	0.3151824488014583	0.4515544990591511	0.22577724952957556	-0.6475300154980992
purT_EZR	1178	1	No-FI	1.5120023042060786	1.5502026437646523	1.8549564637986082	0.0	-0.01944306924646333	0.10814680125373577	0.05407340062686788	-0.1867256918383807
eda_EZR	641	N/A	Hi-FI	0.3707014399473996	0.1210914555480236	0.030607836203249802	0.0	-1.6696001991458096	-3.7850629432538945	-1.8925314716269472	5.751904839041221
edd_EZR	1811	1	No-FI	1.0109059106331293	1.1423250160997223	1.2212869156027593	0.0	0.12088491209759177	0.08597525776692065	0.042987628883460326	-0.10299712557900383
zwf_EZR	1475	0	Lo-FI	0.5867293624202308	0.520966650555824	0.2904581759795528	0.0	-0.22694371960032544	-1.2011429396626625	-0.6005714698313313	1.926256992904329
yebK_EZR	869	1	No-FI	1.4681703329493798	1.4635673410046157	1.5636824158032347	0.0	-0.059969776567434185	-0.0958500120113045	-0.04792500600565225	0.13976009449636276
pykA_EZR	1442	1	No-FI	1.3941705340509696	1.3158071498623427	1.4094271221230914	0.0	-0.1388985335319261	-0.1710763472773164	-0.0855381736386582	0.2388277342848853
lpxM_EZR	971	0	Lo-FI	0.538556763841097	0.5787215424198817	0.5354671654888827	0.0	0.04833138627197564	-0.19507848769767522	-0.09753924384883761	0.34124127492011724
mepM_EZR	1322	1	No-FI	1.3670786021443262	1.3678350317963688	1.3973357882260207	0.0	-0.0546415003627429	-0.15519563191108005	-0.07759781595554002	0.2404455530642191
znuA_EZR	932	0	Lo-FI	1.1114816720150513	0.9730696548476696	0.7595503415429484	0.0	-0.24730872251536798	-0.7360448543967143	-0.36802242719835715	1.1443051831560678
znuC_EZR	755	0	Lo-FI	0.991695127377016	0.8155361869796651	0.8539467830061551	0.0	-0.3375873227348624	-0.402528689131478	-0.20126434456573897	0.5583520409741758
znuB_EZR	785	0	Lo-FI	0.557654548644996	0.6570176059698367	0.5245335295367157	0.0	0.18112079183504337	-0.2751148805931707	-0.13755744029658534	0.5188983982669656
ruvB_EZR	1010	N/A	Hi-FI	0.4851250663974081	0.3405706109518636	0.1920557594667151	0.0	-0.565842329570406	-1.5236096841706566	-0.7618048420853283	2.350735363760959
ruvA_EZR	611	0	Lo-FI	0.8373005294428943	0.5197882544838109	0.5345182053839745	0.0	-0.7432610525971058	-0.8342846387230762	-0.4171423193615381	1.1427207136727584
yobI_EZR	65	0	Lo-FI	0.2317358813250547	0.13942818901736242	0.1086589582481317	0.0	-0.7883987246659059	-1.279452511237091	-0.6397262556185455	1.869621277173183
yebB_EZR	602	2	No-FI	11.245152697067452	11.110601202050841	11.469405188761804	0.0	-0.07280591667234138	-0.15829086485758515	-0.07914543242879257	0.23954946920519476
ruvC_EZR	521	0	Lo-FI	0.438586612168108	0.3138265353926762	0.1506787426863422	0.0	-0.5383339801300826	-1.7281640618785334	-0.8640820309392667	2.7008287764208614
yebC_EZR	740	0	Lo-FI	0.405020704609878	0.2752909748801483	0.30366935325852673	0.0	-0.6124778959927872	-0.6022725307565455	-0.30113626537827276	0.7996282525966467
nudB_EZR	452	N/A	Hi-FI	0.4722055886089213	0.24432948241423103	0.1425595709098063	0.0	-1.006026706091389	-1.9146284040244994	-0.9573142020122497	2.855705104677036
aspS_EZR	1772	N/A	Hi-FI	0.017896673129187402	0.011124664099841999	0.0037883209847179	0.0	-0.7413691986098065	-2.426839131881911	-1.2134195659409555	3.797608820266583
yecD_EZR	566	1	No-FI	0.8295885586830325	0.7677511028526438	0.9055602901317956	0.0	-0.1671968668953733	-0.060363489072188165	-0.030181744536094082	0.04487352615518918
yecE_EZR	818	3	No-FI	2.1061011248834522	2.520526552756313	2.7699153058125474	0.0	0.20371089411392274	0.20848896762099667	0.10424448381049833	-0.2795779813303535
yecN_EZR	395	1	No-FI	0.9376755113153176	1.0364096885305074	1.0288147518216466	0.0	0.08899419778386175	-0.05295561351870818	-0.02647780675935409	0.11792408845913421
cmoA_EZR	743	0	Lo-FI	0.8906032589003732	0.8556099883754741	0.731787646518139	0.0	-0.1132691155205476	-0.47013601700523977	-0.23506800850261989	0.7458036565018837
cmoB_EZR	971	1	No-FI	1.149267371462106	1.1832529533364624	1.2265073302674614	0.0	-0.013395499252311982	-0.09293680427149592	-0.04646840213574796	0.1504295073683892
torZ_EZR	2429	1	No-FI	1.4258328506381623	1.511053105887236	1.5851576756690393	0.0	0.028309950040771525	-0.03395670068045897	-0.016978350340229487	0.0660311511476888
torY_EZR	1100	2	No-FI	5.873693923283097	5.654603014192188	6.334603014192188	0.0	-0.11028189611258643	-0.07779206728738597	-0.038896033643692984	0.0928928134414478
micL_EZR	79	2	No-FI	9.089574245492534	7.899700827771015	9.279447663214052	0.0	-0.25785425202336176	-0.1569519728904587	-0.07847598644522935	0.17563520414297726
cutC_EZR	746	3	No-FI	2.234210618384242	2.6604840768292823	2.6309934602072986	0.0	0.19648402504003615	0.04906428026451337	0.024532140132256686	-0.01627912542751024
yecM_EZR	566	1	No-FI	1.6122740710505234	1.6776450957855058	1.7500832583296755	0.0	0.0019009891281578373	-0.06845163810738897	-0.034225819053694484	0.11471972655503422
argS_EZR	1733	N/A	Hi-FI	0.036165727301351897	0.015969535726049	0.0067369910059105	0.0	-1.2347403434608326	-2.6112250739961365	-1.3056125369980682	3.940461675506617
yecV_EZR	44	2	No-FI	6.591875741464915	6.682784832374006	5.341875741464915	0.0	-0.03567917276793464	-0.4901208175895073	-0.24506040879475366	0.804974971726534
yecT_EZR	488	2	No-FI	10.67104861776894	10.959983043998449	11.451786322686972	0.0	-0.016895936108810794	-0.08490748407951854	-0.04245374203975927	0.1358804947629273
flhE_EZR	392	4	No-FI	4.332599303617049	4.569844201576233	4.256068691372151	0.0	0.02147261503115283	-0.21248956839146804	-0.10624478419573401	0.3613068189961643
flhA_EZR	2078	1	No-FI	1.070745283857075	1.1010628969465843	1.1010628969465843	0.0	-0.015157988496409147	-0.14649662678747713	-0.07324831339373856	0.23910838181365884
flhB_EZR	1148	1	No-FI	0.7892941766882282	0.8502697864443257	0.8180398212875313	0.0	0.05191801951447245	-0.1351702190449684	-0.0675851095224842	0.2425897049131048
cheZ_EZR	644	1	No-FI	1.4776747250899853	1.6298486381334636	1.5956871474502339	0.0	0.08596971083914928	-0.0759290943954204	-0.0379645471977102	0.15520506093875042
cheY_EZR	389	1	No-FI	0.7670334886020965	0.9058509693218908	0.8390129230493972	0.0	0.1845446012561612	-0.057374722309276094	-0.028687361154638043	0.15713940426751388
cheB_EZR	1049	3	No-FI	1.239288862185948	1.4776110738160717	1.5853327134728878	0.0	0.1983145341979372	0.16849496256518026	0.08424748128259013	-0.21472009287598803
cheR_EZR	860	0	Lo-FI	0.8742224645093124	0.9963154877651265	0.873059673811638	0.0	0.13316265038187164	-0.18869837266571965	-0.09434918633285981	0.3588848379034899
tap_EZR	1601	1	No-FI	1.275170273291614	1.2732964444346497	1.3907230528044185	0.0	-0.05756111043502954	-0.06163293865859598	-0.030816469329297987	0.08353452761931678
tar_EZR	1661	1	No-FI	1.7155963916756312	1.7764031346015794	1.965445879935716	0.0	-0.0051907137858939745	0.009368264346598654	0.004684132173299327	-0.01734401183962908
cheW_EZR	503	3	No-FI	1.104346372225804	1.167964662484253	1.5576266903172553	0.0	0.025364339475112574	0.3093785862821239	0.15468929314106195	-0.5071761973118356
cheA_EZR	1964	1	No-FI	1.2234717422055184	1.321740581309388	1.5040216403725246	0.0	0.05601871619870458	0.11106635691078254	0.05553317845539127	-0.16643768945173604
motB_EZR	926	1	No-FI	1.2968629788495605	0.9631696743139234	1.6057182704262343	0.0	-0.48460373345188545	0.1214145425682372	0.060707271284118604	-0.36389214876435716
motA_EZR	887	1	No-FI	0.7833792773878421	0.9254311375907732	0.911902389000018	0.0	0.18497512685916934	0.032390252142737525	0.016195126071368762	0.007674622048493909
motR_EZR	94	1	No-FI	0.4371368633217814	0.6711794165132708	0.500966650555824	0.0	0.5631738788912817	0.009851334328691008	0.004925667164345504	0.17130573574927555
flhC_EZR	578	1	No-FI	1.5390289342928478	1.5788213218361007	1.677437238791118	0.0	-0.018611996373297135	-0.06253975351189955	-0.03126987675594978	0.09802892372873355
flhD_EZR	350	3	No-FI	0.8152523648415383	1.0066809362701097	1.1152523648415382	0.0	0.24884832383835354	0.26527339379603654	0.13263669689801827	-0.359172881713943
uspC_EZR	428	4	No-FI	2.839751697284796	2.51732179074274	3.185546089808161	0.0	-0.22931468897491514	-0.021002265010794385	-0.010501132505397193	-0.04143445464031441
otsA_EZR	1424	4	No-FI	3.22568575167942	3.58383181909515	3.468663279769307	0.0	0.0964574903592994	-0.08200428668038784	-0.04100214334019392	0.16882630792041287
otsB_EZR	800	3	No-FI	1.8984666505558239	2.022216650555824	2.355966650555824	0.0	0.03566336365789868	0.12470627395877298	0.062353136979386485	-0.19595600204532204
araH_EZR	986	3	No-FI	0.9441715187099822	1.2332181718539983	1.336666447716067	0.0	0.3298676347950969	0.31474044286935327	0.15737022143467663	-0.4146115265172231
araG_EZR	1514	1	No-FI	1.4283114325901698	1.439539966275771	1.509553176315401	0.0	-0.044142288375898064	-0.10696719111297426	-0.05348359555648712	0.16356455572965772
araF_EZR	989	1	No-FI	1.7775086121331747	1.9483882885740238	2.104101129827816	0.0	0.07698511751313586	0.05656930952916239	0.028284654764581196	-0.06862047671089203
ftnB_EZR	503	4	No-FI	4.289237028289422	4.185857306619442	4.700767843398767	0.0	-0.09063746059487476	-0.05460279872518381	-0.027301399362591905	0.06079217767701476
yecJ_EZR	251	3	No-FI	0.34359613262753713	0.299771431432318	0.47108617246817464	0.0	-0.2522904480993815	0.2684990002936416	0.1342495001468208	-0.5315951498558632
azuC_EZR	86	0	Lo-FI	0.9893387435790798	0.5823619993930333	0.8963154877651264	0.0	-0.8199879057280586	-0.32923613737064167	-0.16461806868532083	0.2753975937083833
yecR_EZR	323	2	No-FI	6.062886155199787	6.347715876562017	7.165053337862326	0.0	0.010793272717043223	0.05419452395594604	0.02709726197797302	-0.08672644902089566
ftnA_EZR	497	2	No-FI	9.870181942306328	10.650866046934095	10.942616549952202	0.0	0.05438261093016772	-0.03796902128128421	-0.018984510640642105	0.08140923911219626
yecH_EZR	239	0	Lo-FI	1.2394603744051964	1.2520126756604264	1.218539872313146	0.0	-0.04090252984010967	-0.2113368778331262	-0.10566843891656309	0.3385939531085071
tyrP_EZR	1211	1	No-FI	1.3131053788795233	1.4609171047259313	1.6194637603824136	0.0	0.09845207039455206	0.11575529748454005	0.05787764874227003	-0.16010813900938276
yecA_EZR	665	1	No-FI	1.6310418385257488	1.8941997332625908	1.7092373272475532	0.0	0.16035512442895872	-0.11921924836049824	-0.059609624180249114	0.2521504554104833
3ETS-ileuZ_EZR	66	3	No-FI	0.000966650555824	0.000966650555824	0.2888454384346119	0.0	-0.05543954920937999	8.036309358699663	4.0181546793498315	-13.412328780902564
leuZ_EZR	86	N/A	Hi-FI	0.000966650555824	0.000966650555824	0.000966650555824	0.0	-0.05543954920937999	-0.1867781875004475	-0.09338909375022375	0.2928171294309525
cysT_EZR	73	N/A	Hi-FI	0.000966650555824	0.000966650555824	0.000966650555824	0.0	-0.05543954920937999	-0.1867781875004475	-0.09338909375022375	0.2928171294309525
pgsA_EZR	548	N/A	Hi-FI	0.21811993522735681	0.0192148257383057	0.000966650555824	0.0	-3.560269383770041	-8.00468965462204	-4.00234482731102	12.154392963113384
uvrC_EZR	1832	1	No-FI	0.8879753841802781	0.872145689857134	0.9900496199881385	0.0	-0.08139007907817258	-0.029797038281022467	-0.014898519140511234	0.022531704108979915
uvrY_EZR	656	4	No-FI	4.459808113970459	4.316515431043629	4.97962518714119	0.0	-0.10255404186645745	-0.02772267037954057	-0.013861335189770285	0.012019770010415133
yecU_EZR	176	4	No-FI	5.103239377828553	5.6430121051012785	5.466875741464915	0.0	0.08961257931533462	-0.0874749189681654	-0.0437374594840827	0.1756623913853872
yecF_EZR	224	2	No-FI	6.777752364841539	6.304538079127253	6.938466650555824	0.0	-0.15985580495675267	-0.15296824112842033	-0.07648412056421017	0.20166180022844965
sdiA_EZR	722	2	No-FI	5.668556678256655	5.611769974655547	6.7558142959851875	0.0	-0.06996511930587124	0.06637003986064949	0.033185019930324744	-0.13393843953637288
sdsN_EZR	136	0	Lo-FI	0.3465548858499416	0.3833195917322945	0.2950842976146475	0.0	0.09002432976519348	-0.41873489333552216	-0.20936744666776108	0.7278995988142681
tcyN_EZR	752	3	No-FI	1.7137326080026325	2.231019842045185	2.167190054811143	0.0	0.32512177060718406	0.1519054659356276	0.0759527329678138	-0.1448018530236513
tcyL_EZR	668	1	No-FI	1.0982720397773809	1.222523536783369	1.1356971894779795	0.0	0.09918724062672965	-0.1384354179019669	-0.06921770895098345	0.2637881100455214
dcyD_EZR	986	1	No-FI	0.9411289223610978	1.0324068128276291	1.1845366302718483	0.0	0.07810774570872846	0.1450803532886313	0.07254017664431565	-0.21576467357814272
tcyJ_EZR	800	1	No-FI	1.330966650555824	1.278466650555824	1.465966650555824	0.0	-0.11349944429266029	-0.04740032642058439	-0.023700163210292197	0.04116739593675389
fliZ_EZR	551	1	No-FI	2.284088247652013	2.2822733656193446	2.496429445474154	0.0	-0.05658633593717122	-0.05853044545816233	-0.029265222729081164	0.07868863045121346
fliA_EZR	719	1	No-FI	0.7603546894988004	0.7033310455488699	0.9286439801803024	0.0	-0.16790821139843704	0.10167485792100045	0.05083742896050022	-0.22542750033447972
fliC_EZR	1496	4	No-FI	3.09521798745422	3.159389110448872	3.571153816331225	0.0	-0.025834936773027284	0.019571069407072317	0.009785534703536158	-0.04123009460279629
fliD_EZR	1406	1	No-FI	1.4625598226753118	1.7627020701859804	1.628278172604188	0.0	0.21385346739344147	-0.03192663503547244	-0.015963317517736223	0.12449554752360123
fliS_EZR	410	4	No-FI	3.2399910407997266	3.3838934798241165	3.5570642115314337	0.0	0.007254782180599051	-0.05208099336003946	-0.026040496680019728	0.0892199163269321
fliT_EZR	365	3	No-FI	1.1187748697339064	0.863980349185961	1.4064461026106185	0.0	-0.42828889776372503	0.1433563266717328	0.07167816333586638	-0.3816901770407963
amyA_EZR	1487	1	No-FI	1.8133405577515198	1.8873150029431809	2.0742686007911972	0.0	0.0022457888072850984	0.007174637418313035	0.0035873187091565173	-0.011209132761426691
yedD_EZR	413	3	No-FI	1.7830489750110297	1.8799012752531608	2.2939448587882696	0.0	0.020871020208375834	0.17670619515019104	0.08835309757509552	-0.28755331851419313
yedE_EZR	1205	1	No-FI	1.163622252215575	1.2656969410122556	1.276485322754994	0.0	0.0658696666186912	-0.05322402881588212	-0.026612014407941056	0.11066327023270059
yedF_EZR	233	3	No-FI	3.0825117149335064	4.116846478882005	4.297103989611618	0.0	0.36199372345385794	0.29248012562169867	0.14624006281084934	-0.36680230155154514
yedK_EZR	668	1	No-FI	0.7464756325917522	0.7614456924719917	0.8303079679210935	0.0	-0.02679357099143198	-0.033226811393298805	-0.016613405696649403	0.04644682865835402
yedL_EZR	479	2	No-FI	7.142929072267725	7.410152454313653	8.02601884262263	0.0	-0.0024521205387957323	-0.018609440127050014	-0.009304720063525007	0.030198360032151445
fliE_EZR	314	3	No-FI	1.1028774785813016	1.360839262020792	1.6060621919570979	0.0	0.24778459394458863	0.35547704505638	0.17773852252819	-0.5098668771124372
fliF_EZR	1658	1	No-FI	0.8127881222084175	0.888783297117947	0.8785299798682487	0.0	0.07351283600020986	-0.07456598764552144	-0.03728299382276072	0.14878092474260568
fliG_EZR	995	1	No-FI	1.3889063490482862	1.243177705832206	1.387901323922658	0.0	-0.2153563370652325	-0.18782251249431803	-0.09391125624715901	0.24125207513545255
fliH_EZR	686	1	No-FI	1.6919287496811883	1.6146692744625295	1.945573064549993	0.0	-0.12286966997111859	0.014748158046360316	0.007374079023180158	-0.06553682006764006
fliI_EZR	1373	1	No-FI	1.468555871240456	1.3898960023402376	1.68632717495495	0.0	-0.13486076459182728	0.01270812821510714	0.00635406410755357	-0.06613380188912099
fliJ_EZR	443	3	No-FI	0.8294090884790746	1.0619147318199322	1.077716086221738	0.0	0.3010726168532962	0.1910432155513051	0.09552160777565255	-0.21804782030107642
fliK_EZR	1127	1	No-FI	1.4091299158619464	1.314187591105957	1.5333535183464182	0.0	-0.15607295240738345	-0.06489246354392875	-0.03244623177196437	0.0561297884374201
fliL_EZR	464	1	No-FI	1.5419149264178929	1.606570098831686	1.738035616073065	0.0	0.003821213287434899	-0.014043709355793577	-0.007021854677896788	0.02467992002213426
fliM_EZR	1004	1	No-FI	1.2111260131056247	1.3266638617112023	1.2848311923884932	0.0	0.07601435072863261	-0.10154834402538865	-0.050774172012694324	0.1945853569518586
fliN_EZR	413	3	No-FI	1.1583516384492865	1.6377705246478336	1.848424277674468	0.0	0.44422040366343124	0.48744448015203085	0.24372224007601542	-0.664333999032241
fliO_EZR	365	3	No-FI	1.2393228149393856	1.3242543217887006	1.5434324039804814	0.0	0.04018864262986194	0.12981208756935114	0.06490604378467557	-0.20295726507229792
fliP_EZR	737	1	No-FI	1.1013737061867601	1.1040874103930014	1.2194198391582662	0.0	-0.0518892262885646	-0.039887336115982	-0.019943668057991	0.0491824847637818
fliQ_EZR	269	1	No-FI	0.5920447174703222	0.9154647918197644	0.7184387695149318	0.0	0.5733587052305411	0.09238087010522544	0.04619043505261272	0.037151451568137955
fliR_EZR	785	4	No-FI	3.728355185587671	3.895234166479391	4.423896586861557	0.0	0.00773120459057397	0.06000016761933624	0.030000083809668118	-0.0974232111687024
rcsA_EZR	623	2	No-FI	12.0699875173295	11.732908865644108	13.005782059865616	0.0	-0.09630299734200332	-0.07904921796856668	-0.03952460898428334	0.09964769750027669
dsrB_EZR	188	4	No-FI	3.1711794165132705	2.90522196970476	3.548838990981356	0.0	-0.18181065755545833	-0.02445056938105017	-0.012225284690525083	-0.019852603550069174
yodD_EZR	227	1	No-FI	1.5119798664148547	1.50316929372763	1.674975461128511	0.0	-0.06387097666229724	-0.03907715637313758	-0.01953857818656879	0.04383826840113022
dsrA_EZR	90	3	No-FI	0.1898555394447128	0.1231888727780462	0.24541109500026842	0.0	-0.6794696942208693	0.18352019370033457	0.0917600968501673	-0.5323568875741808
yedP_EZR	815	1	No-FI	1.283175239512879	1.2205985523963148	1.4316414971815907	0.0	-0.1275689732406471	-0.028826129001630563	-0.01441306450081528	0.005520557255835237
dgcQ_EZR	1694	1	No-FI	0.794945399080027	0.9307187166715264	0.8829028961284332	0.0	0.17204989868145082	-0.03537918423352765	-0.01768959211676382	0.11631527328302968
yodC_EZR	182	3	No-FI	0.522944672533846	0.500966650555824	0.7427248923140658	0.0	-0.1173833007046714	0.31939142569731116	0.15969571284865558	-0.5714468097304091
yedI_EZR	917	1	No-FI	1.2659611979931193	1.327029900283196	1.4709775556812328	0.0	0.012528141780797974	0.029763859975436235	0.014881929987718118	-0.045430386032127734
yedA_EZR	920	1	No-FI	1.319444911425389	1.3911840418601717	1.483575346207998	0.0	0.020942622134436706	-0.017631106288663878	-0.008815553144331939	0.03636605119258537
vsr_EZR	470	1	No-FI	0.5073496292792282	0.6073496292792283	0.5775623952366751	0.0	0.2041074211548628	0.00021833195482146017	0.00010916597741073009	0.06767192046025183
dcm_EZR	1418	1	No-FI	1.156114746465556	1.232278357184879	1.3733220807391808	0.0	0.036604036454946254	0.061607233200068445	0.030803616600034223	-0.09047737651513199
yedJ_EZR	695	3	No-FI	0.5635565786133779	0.7376572980378384	0.8095997440810039	0.0	0.33295071530467185	0.33587018855291323	0.16793509427645661	-0.44880007581996473
drpB_EZR	302	3	No-FI	2.1267944651253603	2.239377246582314	2.5705030743968833	0.0	0.018977419566521547	0.08659193309663715	0.043295966548318576	-0.1379940819722214
rseX_EZR	90	0	Lo-FI	1.2565222061113794	1.012077761666935	1.0787444283336014	0.0	-0.3675555750655889	-0.40686124725956196	-0.20343062362978098	0.5555835537440736
hchA_EZR	851	2	No-FI	6.979815064186846	7.439274523646306	7.999791562424215	0.0	0.03653357611641761	0.009995411451713121	0.0049977057258565605	-0.004481160380715998
hprS_EZR	1358	2	No-FI	12.556194927433584	12.151187563663335	13.461202291203836	0.0	-0.10274156175102789	-0.08637024825582573	-0.043185124127912866	0.10970322650936692
hprR_EZR	671	2	No-FI	11.97265070420709	11.819148468737643	13.45104116620411	0.0	-0.07405604686930589	-0.018802935262203224	-0.009401467631101612	0.006652876480570075
hiuH_EZR	413	2	No-FI	11.584501759514662	11.431959386633304	12.649877062178101	0.0	-0.07456284933211865	-0.05985081967964767	-0.029925409839823832	0.07489708302203989
msrP_EZR	1004	4	No-FI	2.9043531047390907	3.1702893597191704	3.486026411511999	0.0	0.07095811168755839	0.07658844880609417	0.038294224403047084	-0.1039947107809708
msrQ_EZR	635	3	No-FI	3.243486335595194	3.256084760792045	4.197817044256611	0.0	-0.04984665452504489	0.18531574180299204	0.09265787090149602	-0.3254751211800017
zinT_EZR	650	2	No-FI	7.890197419786594	7.39635126594044	8.079428189017364	0.0	-0.14868720488316223	-0.15258639397731333	-0.07629319698865666	0.2047482550011348
yodB_EZR	530	2	No-FI	8.767004386404881	8.831155329801108	10.133042122253938	0.0	-0.044921329196714765	0.022133299870836343	0.011066649935418171	-0.051862609516965495
serU_EZR	89	0	Lo-FI	0.5178205831400937	0.349281257297397	0.2369217067355992	0.0	-0.623502633402293	-1.314820116207179	-0.6574100581035895	1.9835326492112006
mtfA_EZR	797	1	No-FI	1.1201636392634775	1.207992999363854	1.3510293858130382	0.0	0.05346304069441943	0.08357136312073216	0.04178568156036608	-0.1214645916364138
yeeJ_EZR	7076	1	No-FI	1.4250763170340601	1.5057716251177233	1.653029963161816	0.0	0.024024247189730286	0.02729550603961539	0.013647753019807694	-0.037484427669448886
shiA_EZR	1316	1	No-FI	2.640784279735155	2.8398724256318117	2.847471209826341	0.0	0.04942011689503434	-0.07806338778702093	-0.039031693893510466	0.14657901861004632
amn_EZR	1454	3	No-FI	2.435629649180308	2.50165440846504	2.8420945735269383	0.0	-0.016851827570863342	0.03588159474993935	0.017940797374969675	-0.06541993377352003
yeeN_EZR	716	2	No-FI	8.517726427092137	8.655994583516717	9.492586762287669	0.0	-0.03220834686631102	-0.0304453014127688	-0.0152226507063844	0.04000605339917766
yeeO_EZR	1643	4	No-FI	3.0764383486690314	3.3192867966300783	3.5986538081942903	0.0	0.054172657447887795	0.039418052198194165	0.019709026099097082	-0.04763920118102767
cbl_EZR	950	1	No-FI	1.3451771768716134	1.3462298084505608	1.515703492661087	0.0	-0.054311049176093584	-0.01458683806104255	-0.007293419030521275	0.006207713709706391
nac_EZR	917	1	No-FI	1.3237583626605132	1.3357540006103494	1.6225587988655295	0.0	-0.042425009414227166	0.10685277429673234	0.05342638714836617	-0.19222962696596296
ldtA_EZR	932	1	No-FI	1.8614816720150515	2.005258496049386	2.131867938109472	0.0	0.05189726435401332	0.008888471755278293	0.004444235877639147	0.002484968525873949
cobT_EZR	1079	1	No-FI	1.0130148433269084	1.2688072436976219	1.2493447784520244	0.0	0.26937804983851565	0.11573816765277845	0.057869083826389216	-0.10310426280845883
cobS_EZR	743	3	No-FI	0.4451120072180043	0.5083690731668603	0.621424254862688	0.0	0.136268297824796	0.2946319459542651	0.14731597297713256	-0.44563047731550987
cobU_EZR	545	1	No-FI	1.149590503766833	1.4303244487209614	1.2633519716567414	0.0	0.2597828402064658	-0.050641605007004764	-0.02532080250350238	0.17099695508049653
isrC_EZR	194	4	No-FI	3.516430568081597	3.1246779907620095	3.4700388155042776	0.0	-0.22584375823094938	-0.20593811834016584	-0.10296905917008292	0.26794894448996
flu_EZR	3119	1	No-FI	1.4434161536016719	1.5283792828097515	1.6755418349097835	0.0	0.027075752493236127	0.02836221518712545	0.014181107593562725	-0.038245107814130375
yeeR_EZR	1532	3	No-FI	1.1047525513391137	1.0127159978143094	1.418068478232064	0.0	-0.18093316509788768	0.1734257513133284	0.0867128756566642	-0.34935397388817657
yeeS_EZR	446	1	No-FI	1.6242850362060481	1.5884105967441646	1.7722670989863172	0.0	-0.08766048335606458	-0.060986962941369294	-0.030493481470684647	0.0724247771169273
yeeT_EZR	221	3	No-FI	1.982867103044512	1.2407856550807108	2.593726831551299	0.0	-0.7317736244522146	0.20066036943935872	0.10033018471967935	-0.5783584905496694
cbeA_EZR	368	1	No-FI	1.8977057809906066	1.9873796940340849	2.1748796940340847	0.0	0.011171645091255122	0.009901076094738226	0.004950538047369113	-0.012777911794145336
cbtA_EZR	374	1	No-FI	1.7389345649943266	1.7121965970798878	1.9555121051012783	0.0	-0.0777948314336403	-0.017435366730292334	-0.008717683365146167	0.003127334072607124
yeeW_EZR	194	1	No-FI	1.769007887669226	0.9081831454011848	1.9751934546795356	0.0	-1.0173248622171962	-0.02772470739190669	-0.013862353695953344	-0.29290044175255425
yoeF_EZR	356	4	No-FI	2.69197788651088	2.9728767629153743	3.166696987634476	0.0	0.0877535512101717	0.047534080170527515	0.023767040085263754	-0.049972283214155276
tmaR_EZR	329	1	No-FI	1.6271064681850032	1.6544620912853072	1.8429119393096236	0.0	-0.03138596916871983	-0.0070997073265059996	-0.0035498536632529993	0.0013708558212700544
yoeJ_EZR	50	4	No-FI	3.940966650555824	3.8009666505558237	4.400966650555825	0.0	-0.10762272315183075	-0.02750728919679668	-0.013753644598398338	0.009971240944050878
yeeA_EZR	1058	1	No-FI	0.6332917923327617	0.7580554974367314	0.8100403745633854	0.0	0.2039935413948552	0.1683452483096604	0.0841726241548302	-0.21257756671781564
sbmC_EZR	473	1	No-FI	1.7980068196890162	1.3899729930505385	2.237753119900433	0.0	-0.4267811902025534	0.12887419938742561	0.06443709969371281	-0.3570507290465605
dacD_EZR	1166	1	No-FI	1.8157179370052239	1.73166990956097	2.0592856900069387	0.0	-0.12381570340844561	-0.0051742991887525625	-0.0025871495943762812	-0.032648069154894266
sbcB_EZR	1427	1	No-FI	2.0191866926020747	2.218205613414969	2.289684239904107	0.0	0.08017924363386908	-0.005403838490761537	-0.0027019192453807683	0.03573281202922558
tsuB_EZR	227	1	No-FI	0.45911643029150684	0.47233228932234383	0.5868697342562645	0.0	-0.01449744797977548	0.1674020582458623	0.08370102912293115	-0.28383591306969563
tsuA_EZR	1058	1	No-FI	2.001911830139945	2.0151443443176387	2.1918929265482623	0.0	-0.04593480204919387	-0.055979297995081057	-0.027989648997540528	0.07798722930873714
plaP_EZR	1358	1	No-FI	1.309508624046251	1.3323363118223923	1.467829684429167	0.0	-0.030506812861719246	-0.022119169643376402	-0.011059584821688201	0.026696345118387588
yoeI_EZR	62	0	Lo-FI	0.8558053602332434	1.0493537473300174	0.6299989086203401	0.0	0.23870693694889397	-0.6287115732762814	-0.3143557866381407	1.1274216011101004
yeeY_EZR	929	1	No-FI	0.7329365106204095	0.9869731091134128	0.9116232705773524	0.0	0.37388299584035195	0.12797133180335762	0.06398566590167881	-0.08865788772547875
yeeZ_EZR	824	1	No-FI	1.4694132524975716	1.511888980652911	1.621112281623785	0.0	-0.014327535458747875	-0.045034360434390575	-0.022517180217195287	0.070281422237735
yoeB_EZR	254	1	No-FI	1.186006020634564	1.0206516899259026	1.2253760993747216	0.0	-0.27206027020930856	-0.1396649037616995	-0.06983245188084974	0.1420880828663963
yefM_EZR	251	0	Lo-FI	0.8057475270498479	0.3714845788426766	0.4790542999582144	0.0	-1.1724650821683402	-0.9369168507993024	-0.46845842539965116	1.1707063906093904
hisL_EZR	50	0	Lo-FI	0.300966650555824	0.12096665055582399	0.16096665055582401	0.0	-1.370433819274678	-1.0896200031248655	-0.5448100015624328	1.3592220654498832
hisG_EZR	899	1	No-FI	1.2501323902666137	1.404748630533577	1.4781635359840775	0.0	0.11279155881248576	0.054946816934837495	0.027473408467418747	-0.05398084195390057
hisD_EZR	1304	1	No-FI	0.907408368347235	0.9802611290834312	1.0807212517828177	0.0	0.055974602160456965	0.06539240242056431	0.032696201210282154	-0.09032913664745486
hisC_EZR	1070	0	Lo-FI	0.5654526318642352	0.6364806692474128	0.5729292673782539	0.0	0.11527097475971404	-0.16782732385066512	-0.08391366192533256	0.31813586467101324
hisB_EZR	1067	3	No-FI	0.915680802383378	1.1359244762352991	1.3233659007901257	0.0	0.25551068762025014	0.34451714237559594	0.17225857118779797	-0.4890250080859099
hisH_EZR	590	0	Lo-FI	1.2907971590304004	1.3653734302168408	1.1501191929287053	0.0	0.025593725961617908	-0.3532571121260875	-0.17662855606304376	0.5972930955306852
hisA_EZR	737	1	No-FI	0.8177916166345214	0.9982529463495824	0.9806138690090126	0.0	0.23223260222903283	0.07517370502932127	0.03758685251466064	-0.04787864097252452
hisF_EZR	776	1	No-FI	0.905605825813556	0.8295748979785045	0.9661728361228344	0.0	-0.18195054789715054	-0.09338013456219904	-0.04669006728109952	0.09498337497128156
hisI_EZR	611	1	No-FI	1.321752247937166	1.310295619459261	1.38230871274895	0.0	-0.0679989906092543	-0.12215011723511565	-0.061075058617557826	0.18091719852210797
wzzB_EZR	980	0	Lo-FI	1.5203544056578646	1.6019870587190892	1.4162727730048035	0.0	0.02001527853905849	-0.2890866989735872	-0.1445433494867936	0.48848292446899816
ugd_EZR	1166	2	No-FI	6.0189769421510215	5.830297696868003	6.685357731173321	0.0	-0.10138828942122524	-0.03529171699436606	-0.01764585849718303	0.025023431850201693
gnd_EZR	1406	0	Lo-FI	1.3487618141404611	0.9056608184078866	0.7271401925188397	0.0	-0.6300323971642053	-1.0781083367342512	-0.5390541683671256	1.5868364288356838
wbbK_EZR	1118	4	No-FI	5.124401355385878	4.829231409053141	5.11903462908892	0.0	-0.14102942783648764	-0.18828989707418664	-0.09414494853709332	0.2668066858448152
wbbJ_EZR	590	2	No-FI	9.724695464115149	10.03486495564057	10.324695464115146	0.0	-0.010143324348640625	-0.10040393565318384	-0.05020196782659191	0.16395878463909283
wbbI_EZR	992	2	No-FI	9.748950521523566	9.367902134426792	9.750966650555824	0.0	-0.11296046550291461	-0.18647986219564627	-0.09323993109782314	0.2731462818251056
wbbH_EZR	1166	2	No-FI	7.530126170281382	7.565289120538671	7.700795123969203	0.0	-0.048718368674107726	-0.15444481061135962	-0.07722240530567981	0.24116856146089677
glf_EZR	1103	2	No-FI	7.34729484638538	7.145118962432524	8.033604909848663	0.0	-0.0956946886102048	-0.057943846686155265	-0.02897192334307763	0.06467484827352382
rfbX_EZR	1247	4	No-FI	4.9175664901709	4.889499128502897	4.9119530178373	0.0	-0.0636974227914826	-0.18842598515152664	-0.09421299257576332	0.2928108343220502
rfbC_EZR	557	2	No-FI	10.027896632602504	9.281038463841282	9.255903813931049	0.0	-0.1671004353348131	-0.3023514402351375	-0.15117572011756875	0.4482189219469581
rfbA_EZR	881	2	No-FI	12.525370736821433	12.655904221497936	13.814814550669333	0.0	-0.04048226859893678	-0.04541529807659872	-0.02270764903829936	0.062198073928018946
rfbD_EZR	899	2	No-FI	8.002078997608105	8.424770877474623	9.104414926417894	0.0	0.01882303042889344	-0.0005867499214722294	-0.0002933749607361147	0.007252260012084862
rfbB_EZR	1085	2	No-FI	9.499584162076562	9.017556512306976	10.029538079127253	0.0	-0.13056735173179668	-0.10845929178119462	-0.05422964589059731	0.13724303572472546
galF_EZR	893	3	No-FI	1.8889845676890826	2.077114466905208	2.3604291365580634	0.0	0.0815302586069162	0.13466006884806192	0.06733003442403096	-0.19725669521113115
wcaM_EZR	1394	4	No-FI	4.361081428174189	4.436404240225839	4.866102948977632	0.0	-0.030734648982518653	-0.028697272771470494	-0.014348636385735247	0.037583904958277944
wcaL_EZR	1220	1	No-FI	1.3353928800640207	1.1583436997361518	1.5558846833427091	0.0	-0.2606404142025028	0.033692696020387825	0.016846348010193912	-0.14303463143481399
wcaK_EZR	1280	3	No-FI	2.010341650555824	1.961904150555824	2.468154150555824	0.0	-0.09062569248402297	0.10921361124818008	0.05460680562409003	-0.2122312495749744
wzxC_EZR	1478	3	No-FI	0.5841872188914127	0.7573942554272719	0.7891939847912773	0.0	0.3191741351262917	0.24717097784553643	0.12358548892276822	-0.30556025136713016
wcaJ_EZR	1394	1	No-FI	1.1092880278872443	1.3718418298958528	1.2448690895802141	0.0	0.25104059104433774	-0.020418162559665803	-0.010209081279832902	0.11771046794755559
cpsG_EZR	1370	3	No-FI	1.430893657855094	1.5703097162492545	1.8265140958112982	0.0	0.07869312760837732	0.16539824315526508	0.08269912157763254	-0.24943269605598267
cpsB_EZR	1436	3	No-FI	1.2036128901101415	1.4473454806393893	1.5587660934527598	0.0	0.21059832191848532	0.18625480528002286	0.09312740264001143	-0.24022523482720967
[truncated: 2,310 more rows]

## Sheet: MOPS
Gene	Gene Length	Cluster	Status	P3 (Read/bp)	P4 (Read/bp)	P5 (Read/bp)	P3 (Fold-Change)	P4 (Fold-Change)	P5 (Fold-Change)	Global Slope	Intercept
thrL_MOPS	65	N/A	Hi-FI	0.000966650555824	0.000966650555824	0.000966650555824	0.0	-0.05543954920937999	-0.1867781875004475	-0.09338909375022375	0.2928171294309525
thrA_MOPS	2462	N/A	Hi-FI	0.06473594381333819	0.019244473464028702	0.011120996615937701	0.0	-1.8055623230373121	-2.7280590783565173	-1.3640295391782586	3.9449110229150914
thrB_MOPS	932	N/A	Hi-FI	0.0181340325300729	0.0052584960493862	0.0074044187961673	0.0	-1.8414171801043668	-1.4790195636496968	-0.7395097818248484	1.8512268793813724
thrC_MOPS	1286	N/A	Hi-FI	0.0211843799492921	0.000966650555824	0.0040770704625114	0.0	-4.509302192026661	-2.564174294509254	-1.282087147254627	2.770523093506536
yaaX_MOPS	296	3	No-FI	0.2644801640693375	0.3590747586639321	0.6428585424477159	0.0	0.3856851676889421	1.0945636030046448	0.5472818015023224	-1.6957109491114273
yaaA_MOPS	776	1	No-FI	0.7239047948857209	0.6916883000403601	0.8514821144733498	0.0	-0.12111746807682156	0.047398066465928756	0.023699033232964378	-0.11936926680215511
yaaJ_MOPS	1430	0	Lo-FI	1.6163512659404393	1.6261414757306492	1.570896720485894	0.0	-0.046727529685972935	-0.22793061365115452	-0.11396530682557726	0.3643085128565999
talB_MOPS	953	1	No-FI	0.8194346463585522	0.8351744155086047	0.8656046358653728	0.0	-0.027990924146223534	-0.10769885418126338	-0.05384942709063168	0.17016778225336443
mog_MOPS	587	1	No-FI	1.1151063439118716	1.0895526812202192	1.2377639248318035	0.0	-0.08888489662076152	-0.03622330944616187	-0.018111654723080933	0.030743883536682608
satP_MOPS	566	1	No-FI	1.638775837834976	1.5734048130999936	1.9726980993190748	0.0	-0.11416817417610314	0.08077346921840423	0.04038673460920211	-0.17267850675604143
yaaW_MOPS	713	1	No-FI	1.1692695958573667	1.2786665103033694	1.4245290628980398	0.0	0.07359288683398252	0.09809926080769588	0.04904963040384793	-0.13896780573483225
mbiA_MOPS	485	1	No-FI	0.6422037639578859	0.6999357227207724	0.8133377845764426	0.0	0.06875177102074503	0.15404532934353143	0.07702266467176572	-0.2338249585656374
yaaI_MOPS	404	3	No-FI	1.9836399178825568	2.189085462437012	2.6494815020409725	0.0	0.08673856667366753	0.23078170450576585	0.11539085225288293	-0.35572331861838724
dnaK_MOPS	1916	N/A	Hi-FI	0.019233873937869902	0.0040981745641747	0.0061858572364085	0.0	-2.286035574390448	-1.8233821129822356	-0.9116910564911177	2.276958330173576
dnaJ_MOPS	1130	0	Lo-FI	0.1177808098478594	0.1071613408213107	0.112471075334585	0.0	-0.19175951003654612	-0.25332866086893	-0.126664330434465	0.35829459810270137
mokC_MOPS	209	4	No-FI	5.101445119455346	4.948335071608456	5.957904449598886	0.0	-0.09940234148554516	0.03712081236374143	0.018560406181870714	-0.09500213443475077
hokC_MOPS	152	4	No-FI	3.3957034926610876	3.0930719137137186	3.5601771768716133	0.0	-0.19010966342179003	-0.11853963750942409	-0.059269818754712045	0.13419617470844347
sokC_MOPS	58	2	No-FI	10.466483891935134	10.380276995383408	8.01820802986617	0.0	-0.06737147203932636	-0.5712032991837148	-0.2856016495918574	0.9295483412930826
nhaA_MOPS	1166	3	No-FI	1.2462496694237484	1.3740369764563385	1.6158894635918444	0.0	0.08538815763112606	0.18795720314173148	0.09397860157086572	-0.2847992860258437
nhaR_MOPS	905	3	No-FI	1.5832870925447744	1.7567677555281995	2.009806429561349	0.0	0.09456105202445764	0.15735549172270968	0.07867774586135484	-0.2307388021963636
rpsT_MOPS	263	N/A	Hi-FI	0.050396308350500796	0.0884191220387137	0.000966650555824	0.0	0.755600803103134	-5.890957984337046	-2.945478992168523	10.070130241596122
yaaY_MOPS	218	1	No-FI	0.3587648156934387	0.3495905037668332	0.4321593111062827	0.0	-0.09281196415050808	0.08174664657652775	0.040873323288263874	-0.16718173234438227
ribF_MOPS	941	N/A	Hi-FI	0.0126563423730397	0.003092049068045	0.008405545348597599	0.0	-2.0886649628916256	-0.777225390897601	-0.3886126954488005	0.5991539971987931
ileS_MOPS	2816	N/A	Hi-FI	0.0133956278285512	0.007713809646733	0.0030973323740058	0.0	-0.8516862982390778	-2.2994422750439254	-1.1497211375219627	3.5485083589935167
lspA_MOPS	494	N/A	Hi-FI	0.021209565535581	0.000966650555824	0.0090638165477268	0.0	-4.511016357778396	-1.4133026896648175	-0.7066513448324088	0.8518323635152305
fkpB_MOPS	449	1	No-FI	0.3149978309567148	0.3461782318475834	0.3528597463241982	0.0	0.08073356535017173	-0.023025222734312623	-0.011512611367156311	0.06528655967391161
ispH_MOPS	950	N/A	Hi-FI	0.0430719137137187	0.000966650555824	0.0093877031874029	0.0	-5.533048714196954	-2.3846814786405908	-1.1923407393202954	2.1301195596686666
rihC_MOPS	914	1	No-FI	1.2219732151072462	1.3565465192647954	1.484555272000025	0.0	0.09528631023955769	0.09403995778574026	0.04701997889287013	-0.12497115956304787
dapB_MOPS	821	N/A	Hi-FI	0.0094928381319506	0.0180190257080773	0.0107108649285402	0.0	0.8691700690514024	-0.012614589777205865	-0.006307294888602932	0.31074767264581055
carA_MOPS	1148	N/A	Hi-FI	0.0070642115314337	0.0070642115314337	0.019259333482653202	0.0	-0.05543954920938088	1.2601791395332294	0.6300895697666147	-2.118778415625176
carB_MOPS	3221	N/A	Hi-FI	0.0180420929650136	0.0056235893946939	0.0065549771624678	0.0	-1.73724309144517	-1.6474822357810464	-0.8237411178905232	2.1667226958200203
caiF_MOPS	395	2	No-FI	5.952865384733039	6.598435004986204	7.340207156884938	0.0	0.09310007187454339	0.11545832187306537	0.057729160936532686	-0.16139717916359447
caiE_MOPS	590	0	Lo-FI	0.5823225827592139	0.6755429217422647	0.377237836996502	0.0	0.1587893189924341	-0.8131223700474111	-0.40656118502370553	1.4081337230764965
caiD_MOPS	785	3	No-FI	1.7678456314475437	1.930902956288308	2.6812214276258874	0.0	0.07184380576543681	0.41411987727103894	0.20705993863551947	-0.666251860196586
caiC_MOPS	1553	1	No-FI	1.3892473974972277	1.435609277729037	1.622344628662714	0.0	-0.008079935055035348	0.03699859331233857	0.018499296656169284	-0.06435763387224273
caiB_MOPS	1217	1	No-FI	1.4635796333002775	1.4455023941877057	1.7035138978853226	0.0	-0.07336979570737534	0.032234285159328024	0.016117142579664012	-0.07818040716800516
caiA_MOPS	1142	1	No-FI	1.2365183143036347	1.1988650743736873	1.2619123598377853	0.0	-0.10005385657190186	-0.15745007718195406	-0.07872503859097703	0.22906550977928947
caiT_MOPS	1514	4	No-FI	3.7664884471212137	3.884057799829272	4.13042503893099	0.0	-0.01109498330098102	-0.05370804272800078	-0.026854021364000388	0.08581507677967429
fixA_MOPS	770	4	No-FI	4.073693923283097	4.064603014192189	4.597070546659721	0.0	-0.05866268422609533	-0.012400969154659158	-0.006200484577329579	0.0011140538490668206
fixB_MOPS	941	1	No-FI	0.9690856728725085	0.8883205294081088	1.058352410385792	0.0	-0.18098343038860493	-0.059654210300116556	-0.029827105150058278	0.03909587370399262
fixC_MOPS	1286	3	No-FI	0.7739059973676436	0.8197846909912828	0.9893025759057462	0.0	0.027647159716198244	0.16747530612098066	0.08373765306049033	-0.269909790296235
fixX_MOPS	287	3	No-FI	0.3284927829600051	0.2727436540401445	0.4608969641446741	0.0	-0.3237555942819663	0.301804402751068	0.150902201375534	-0.6109258693457688
yaaU_MOPS	1331	0	Lo-FI	0.7117104522087165	0.7184722854168307	0.6989381005933898	0.0	-0.04179746604177076	-0.21290391790639884	-0.10645195895319942	0.34090737449674113
kefF_MOPS	530	1	No-FI	1.495306273197333	1.7311553298011069	1.7273817448954465	0.0	0.15585461679592405	0.021367748908021622	0.010683874454010811	0.01633862408527198
kefC_MOPS	1862	1	No-FI	0.5954886698898734	0.632545597924245	0.6900106892239228	0.0	0.03165587420905136	0.02576646510896663	0.012883232554483313	-0.03239215044526059
folA_MOPS	479	N/A	Hi-FI	0.0114050639169931	0.0406326213282665	0.0051420159002916	0.0	1.777524358886815	-1.3360467429827345	-0.6680233714913673	2.819252691266829
apaH_MOPS	842	N/A	Hi-FI	0.1482350591068928	0.046097291885990196	0.0187813773966791	0.0	-1.740572346223611	-3.167290110657005	-1.5836450553285022	4.69862606902047
apaG_MOPS	377	0	Lo-FI	0.5314706293356649	0.5182080298661689	0.45454755241258793	0.0	-0.09189814460579648	-0.41233692419211754	-0.20616846209605877	0.6565954921182637
rsmA_MOPS	821	1	No-FI	0.5027936907507083	0.5965817540881018	0.5977997808846912	0.0	0.19131375924124616	0.06291763433777608	0.03145881716888804	-0.04109147081587809
pdxA_MOPS	989	N/A	Hi-FI	0.0181557304344893	0.007033384630647	0.0060222622848432	0.0	-1.4235735020700018	-1.7788257131853324	-0.8894128565926661	2.490185021285553
surA_MOPS	1286	N/A	Hi-FI	0.13238189161336672	0.12382823686997639	0.09816727263980529	0.0	-0.1518050065259402	-0.6181699394079283	-0.30908496970396415	0.979681563504567
lptD_MOPS	2354	N/A	Hi-FI	0.020932665848942	0.0077635919322046	0.0060643565881094	0.0	-1.4863994101984082	-1.9741077505824132	-0.9870538752912065	2.7947131142378856
djlA_MOPS	815	1	No-FI	1.2586353622122657	1.3825617425803638	1.4623163438073574	0.0	0.0800439786229466	0.02961687458620116	0.014808437293100577	-0.022680131436019726
yabP_MOPS	650	2	No-FI	9.539428189017363	9.799428189017362	11.122505112094286	0.0	-0.016644771904871902	0.03472887797677382	0.01736443898838691	-0.063429720596247
yabQ_MOPS	158	3	No-FI	0.5832451315684822	0.5326122201760771	0.9123590556191152	0.0	-0.18645637917472835	0.45872115620017634	0.22936057810008817	-0.8266873867252034
rluA_MOPS	659	1	No-FI	1.3332883501005888	1.4121957856089347	1.583667712771302	0.0	0.027511741622654406	0.06150264586877768	0.03075132293438884	-0.09333382924041134
rapA_MOPS	2906	3	No-FI	1.684724393157338	2.0367546753321486	2.551895762737517	0.0	0.21832007281614196	0.4122786152067054	0.2061393076033527	-0.6143576677391284
polB_MOPS	2351	3	No-FI	1.0315919164001455	1.1600478925804942	1.3876106318403836	0.0	0.11387244577985747	0.24095223891272746	0.12047611945636373	-0.36362958292792663
araD_MOPS	677	0	Lo-FI	1.0674363699058977	0.9271114068335198	0.9344969312057502	0.0	-0.25877500568572664	-0.37866642914634197	-0.18933321457317098	0.5448523800153278
araC_MOPS	878	0	Lo-FI	0.6034723453166441	0.5442468327881702	0.6057502496446623	0.0	-0.20446610209739646	-0.1813427529019791	-0.09067137645098955	0.23408255413749968
yabI_MOPS	764	1	No-FI	0.7470399489851434	0.9616996348490178	0.91327031547729	0.0	0.3089614267677353	0.10307835867399018	0.05153917933699509	-0.06881012220073854
thiQ_MOPS	698	3	No-FI	0.2874996018452222	0.4407947307850503	0.6442331262005232	0.0	0.5611074708871875	0.9772446998218405	0.48862234991092024	-1.4417053427406716
thiP_MOPS	1610	3	No-FI	1.0214635449657619	1.2450660294378115	1.3723952219843953	0.0	0.23014498877053902	0.23928010413514228	0.11964005206757113	-0.32208517730172403
thiB_MOPS	983	3	No-FI	0.798525144960707	0.9684132426209308	1.02843358850089	0.0	0.2228454207345651	0.1782607039224199	0.08913035196120996	-0.22281936629251148
sroA_MOPS	92	0	Lo-FI	0.5987927375123457	0.5770536070775631	0.3270536070775631	0.0	-0.108790924453664	-1.0593077851859407	-0.5296538925929704	1.7292493338253465
sgrR_MOPS	1655	1	No-FI	0.8674319073534071	0.8571600040301443	0.8891841732144343	0.0	-0.07262552709890016	-0.1510464295907101	-0.07552321479535505	0.22753554028488343
sgrS_MOPS	226	1	No-FI	1.8018516063080363	1.9655684204673283	2.080612668254939	0.0	0.0700268337997233	0.020750025939134442	0.010375012969567221	-0.011241098631982971
sgrT_MOPS	131	1	No-FI	1.802493368113076	1.8482948948306328	2.000966650555824	0.0	-0.01923854397035807	-0.036075016363320445	-0.018037508181660222	0.053712179282081385
setA_MOPS	1178	1	No-FI	1.562087193849542	1.4848376182977594	1.8405252244098138	0.0	-0.12860936779993948	0.04986434925260308	0.024932174626301536	-0.12597703802098495
leuD_MOPS	605	N/A	Hi-FI	0.0075782208037578	0.0042724356797909	0.0075782208037578	0.0	-0.8822399521955626	-0.1867781875004484	-0.0933890937502242	0.017216995102226462
leuC_MOPS	1400	N/A	Hi-FI	0.0473952219843954	0.008109507698681101	0.011680936270109701	0.0	-2.60249493345085	-2.207363896544538	-1.103681948272269	2.8114415164239466
leuB_MOPS	1091	N/A	Hi-FI	0.042213213342258395	0.0046330116923959	0.011049143681396801	0.0	-3.243111974670035	-2.1205382776170207	-1.0602691388085104	2.453193137805023
leuA_MOPS	1571	N/A	Hi-FI	0.1180895022426476	0.0226089166283892	0.0168800814915337	0.0	-2.4403565009808297	-2.9932651331898343	-1.4966325665949172	4.175323054989447
leuL_MOPS	86	0	Lo-FI	2.698641069160475	0.1753852552069868	0.12887362730001	0.0	-3.999073284794522	-4.574982326542038	-2.287491163271019	6.291946115971889
leuO_MOPS	944	2	No-FI	8.220246311572774	8.361136142081248	8.357958175979553	0.0	-0.03092217833705213	-0.16280927169428905	-0.08140463584714452	0.26104139337813104
yabR_MOPS	44	N/A	Hi-FI	0.06914846873764209	0.1373302869194603	0.000966650555824	0.0	0.9344410753630692	-6.347337231469631	-3.173668615734815	10.890375744237073
ilvI_MOPS	1724	N/A	Hi-FI	0.571152265405012	0.3582752352425989	0.1755606180732254	0.0	-0.7282466342009996	-1.8886843428663616	-0.9443421714331808	2.905058360043603
ilvH_MOPS	491	0	Lo-FI	1.6323312126739502	1.141496182124052	1.2636957747920765	0.0	-0.5714473359467701	-0.556062821148664	-0.278031410574332	0.7362889232655168
cra_MOPS	1004	0	Lo-FI	0.5178989214721587	0.2818431445797283	0.2878192401972583	0.0	-0.933217626790224	-1.0342857046865421	-0.5171428523432711	1.4127369655474955
mraZ_MOPS	458	N/A	Hi-FI	0.0293509300318065	0.0053334627828982	0.0053334627828982	0.0	-2.515701346637968	-2.6470399849290365	-1.3235199924645182	3.5731661926690714
rsmH_MOPS	941	N/A	Hi-FI	0.0073428460924871	0.0094682446047081	0.0094682446047081	0.0	0.31131806712973464	0.17997942883866624	0.08998971441933312	-0.19619302568786554
ftsL_MOPS	365	N/A	Hi-FI	0.011925554665413	0.000966650555824	0.0064461026106185	0.0	-3.6803576577839365	-1.0743354971285726	-0.5371677485642863	0.5637732759529754
ftsI_MOPS	1766	N/A	Hi-FI	0.015689187362166	0.004364159049595201	0.0077616675433664	0.0	-1.9014345915232838	-1.2021102714531802	-0.6010551357265901	1.3697055885808724
ftsO_MOPS	173	N/A	Hi-FI	0.000966650555824	0.000966650555824	0.0240880378390609	0.0	-0.05543954920937999	4.452400432041414	2.226200216020707	-7.4391472364721505
murE_MOPS	1487	N/A	Hi-FI	0.009709084987565699	0.0023116404683995997	0.0063466102061266	0.0	-2.125857855900282	-0.8001272873656982	-0.4000636436828491	0.6249261936427363
murF_MOPS	1358	N/A	Hi-FI	0.0046485356810080005	0.0039121586559712	0.0068576667561185	0.0	-0.30425099929141375	0.3741632821864238	0.1870816410932119	-0.7250224700745109
mraY_MOPS	1082	N/A	Hi-FI	0.012057223568763	0.0065119370622935	0.011133009151018	0.0	-0.944178622411628	-0.3018323291517504	-0.1509161645758752	0.18832767444904136
murD_MOPS	1316	N/A	Hi-FI	0.0062857994919942	0.000966650555824	0.0055259210725413	0.0	-2.7564694473714244	-0.3726594843702413	-0.18632974218512066	-0.2977240085067392
ftsW_MOPS	1244	N/A	Hi-FI	0.0218669720992323	0.0057898016812259	0.0057898016812259	0.0	-1.9726071773204055	-2.103945815611474	-1.051972907805737	2.849040633578988
murG_MOPS	1067	N/A	Hi-FI	0.0065898932924687	0.0047154790469205	0.0065898932924687	0.0	-0.5382903114782129	-0.18677818750044928	-0.09338909375022464	0.13186687534134447
murC_MOPS	1475	N/A	Hi-FI	0.008424277674468	0.008424277674468	0.0104581759795528	0.0	-0.05543954920938088	0.12522816895826683	0.06261408447913341	-0.22719346466690502
ddlB_MOPS	920	N/A	Hi-FI	0.019444911425389202	0.084662302729737	0.0977057809906066	0.0	2.066887516753335	2.142273074552675	1.0711365372763375	-2.8814926186700136
ftsQ_MOPS	830	N/A	Hi-FI	0.0130148433269083	0.008195566218474601	0.0057859276642577	0.0	-0.7226819624896343	-1.3563159402380247	-0.6781579701190124	2.0196325795668297
ftsA_MOPS	1262	N/A	Hi-FI	0.0176069041215926	0.0112677599060617	0.004136222663589401	0.0	-0.6993800788413118	-2.276533688403795	-1.1382668442018975	3.561096121059221
ftsZ_MOPS	1151	N/A	Hi-FI	0.0244245132838865	0.0070483186705068	0.0113923673238518	0.0	-1.8484183042160423	-1.2870404319227724	-0.6435202159613862	1.5289279517992733
lpxC_MOPS	917	N/A	Hi-FI	0.0075097258011893	0.0096907508829777	0.0075097258011893	0.0	0.3124086749559778	-0.1867781875004484	-0.0933890937502242	0.41543320415273993
secM_MOPS	512	N/A	Hi-FI	0.004872900555824	0.004872900555824	0.000966650555824	0.0	-0.05543954920938088	-2.5204926135945014	-1.2602463067972507	4.182341172921042
secA_MOPS	2705	N/A	Hi-FI	0.010208794733273099	0.0105784805003711	0.0046635082268036004	0.0	-0.004119685875979329	-1.3171031693277202	-0.6585515846638601	2.193798720254207
mutT_MOPS	389	1	No-FI	1.4508381158514534	1.4456967276766468	1.5613779616098085	0.0	-0.060561160661532165	-0.08084492862424997	-0.040422464312124984	0.11455449415323923
yacG_MOPS	197	3	No-FI	0.2192407622309509	0.23446918862689	0.3156874627385651	0.0	0.041442747199911256	0.3392027232675452	0.1696013616337726	-0.5515236230459383
zapD_MOPS	743	3	No-FI	0.7587055469219075	0.9363636895867796	1.0924875119286368	0.0	0.2480893559865947	0.3392266106094932	0.1696133053047466	-0.4826812323536238
coaE_MOPS	620	N/A	Hi-FI	0.0687085860396949	0.0251601989429207	0.0074182634590498	0.0	-1.5047866134778975	-3.398115170425753	-1.6990575852128762	5.161929746216955
yacM_MOPS	44	N/A	Hi-FI	0.000966650555824	0.000966650555824	0.000966650555824	0.0	-0.05543954920937999	-0.1867781875004475	-0.09338909375022375	0.2928171294309525
guaC_MOPS	1043	0	Lo-FI	1.2243607061646447	1.109307973662248	1.1697106582260064	0.0	-0.19780824704687125	-0.252655131058101	-0.1263275655290505	0.35515580274787795
hofC_MOPS	1202	0	Lo-FI	0.9227636555475044	0.8894857853311984	0.8836621580433448	0.0	-0.1084291813096718	-0.2492444664302356	-0.12462223321511777	0.3792643836138353
hofB_MOPS	1385	1	No-FI	0.8081868671623222	1.004576758859073	0.8442879501948132	0.0	0.2583874407942063	-0.12373197187797799	-0.061865985938988996	0.2923491000613654
ppdD_MOPS	440	3	No-FI	1.0373302869194603	1.335057559646733	1.3055121051012784	0.0	0.3085870716444213	0.14496232458807462	0.07248116229403731	-0.1387415170986506
nadC_MOPS	893	N/A	Hi-FI	0.090552316849217	0.0177639629858352	0.000966650555824	0.0	-2.4052376329698277	-6.7363914816725465	-3.3681957408362733	10.425573258464302
ampD_MOPS	551	1	No-FI	0.6434348901202523	0.721474817524971	0.6833622948389456	0.0	0.10971532237833609	-0.09992170754480134	-0.04996085377240067	0.2031079533674476
ampE_MOPS	854	3	No-FI	0.7117394842794774	0.7211071657783065	1.0501469784246762	0.0	-0.03657514358670649	0.37439189603399153	0.18719594801699577	-0.636178207918888
aroP_MOPS	1373	3	No-FI	0.9550817270306966	1.3068661407233404	1.3818843490263264	0.0	0.39697573157846566	0.3461625970140399	0.17308129850701995	-0.4446124178305779
pdhR_MOPS	764	0	Lo-FI	0.963008535372578	0.9734797395610596	0.9499195301369758	0.0	-0.03983718095464864	-0.20652146796088594	-0.10326073398044297	0.33092338628326035
aceE_MOPS	2663	1	No-FI	0.5334488135299134	0.5266895195006231	0.5627390876568379	0.0	-0.07383664289937408	-0.10966185708037046	-0.05483092854018523	0.15815754750082608
aceF_MOPS	1892	1	No-FI	0.3371188704289741	0.3424042826911305	0.42591379643320243	0.0	-0.0329961878501972	0.15052589041938091	0.07526294520969046	-0.2618752133157006
lpd_MOPS	1424	N/A	Hi-FI	0.050123953926610496	0.062062156173801494	0.036781257297397	0.0	0.25277404765453415	-0.6333076143444449	-0.31665380717222247	1.1397707064589195
yacH_MOPS	1853	1	No-FI	0.969666056923876	1.0187756090015876	1.0678851610792994	0.0	0.015836887145009068	-0.04758156612568064	-0.02379078306284032	0.08458157259113742
acnB_MOPS	2597	N/A	Hi-FI	0.1249558688846649	0.0440933351919426	0.0333116640329129	0.0	-1.5582257015017569	-2.0940975219898355	-1.0470487609949177	2.970753969482473
yacL_MOPS	362	1	No-FI	0.7799721754177025	0.8490329488983654	0.9042815676828958	0.0	0.06695833467348655	0.026571211030226694	0.013285605515113345	-0.021965906825882297
speD_MOPS	794	1	No-FI	1.050085038465144	1.1634351644097283	1.2364830233517936	0.0	0.09244510005758746	0.048958078858501064	0.02447903942925053	-0.050781764744972605
speE_MOPS	866	1	No-FI	0.6072022163756854	0.5610128399322675	0.7365324704172559	0.0	-0.16958281576331846	0.09179388431633351	0.045896942158166754	-0.20951741244832867
yacC_MOPS	347	0	Lo-FI	0.7214277456566885	0.4332433076163427	0.6349724142445848	0.0	-0.7911169945445037	-0.3709391800640789	-0.18546959003203944	0.35452630192529694
cueO_MOPS	1550	1	No-FI	0.6545150376525982	0.6467731021687272	0.6835472957171144	0.0	-0.07260620641945703	-0.12416336271048956	-0.06208168135524478	0.18273686904433023
gcd_MOPS	2390	1	No-FI	0.7825566087148198	0.792598449719004	0.9440628848654474	0.0	-0.03704452147915749	0.08390965674011255	0.04195482837005628	-0.15219760172657343
hpt_MOPS	536	3	No-FI	0.668877098317018	0.9282054565259732	1.096115904287167	0.0	0.4172634796405793	0.5258091159549874	0.2629045579774937	-0.7372607000447858
can_MOPS	662	N/A	Hi-FI	0.020604112791473502	0.0070089466283315	0.0070089466283315	0.0	-1.6111023484334348	-1.7424409867245032	-0.8712204933622515	2.3670341950630265
yadG_MOPS	926	0	Lo-FI	0.7839040155666231	0.8044223740979406	0.6953510997998845	0.0	-0.01816335571530353	-0.35971358927410874	-0.17985679463705437	0.59346819688508
yadH_MOPS	770	1	No-FI	0.9775900271792006	0.8360315856207591	1.149018598607772	0.0	-0.2811116679278456	0.04632249009360107	0.02316124504680054	-0.17090803946528366
yadI_MOPS	440	3	No-FI	2.2123302869194603	2.764603014192188	2.7418757414649146	0.0	0.2660659940551937	0.1228182169843155	0.06140910849215775	-0.11600836362212794
yadE_MOPS	1229	1	No-FI	1.6510887010033424	1.6706167726062715	1.96760619490082	0.0	-0.03847634951525525	0.06624568706846645	0.033122843534233226	-0.12323492828586251
panD_MOPS	380	N/A	Hi-FI	0.1693877031874029	0.2693877031874029	0.14833507160845552	0.0	0.6139153029384379	-0.37824759078741144	-0.1891237953937057	0.835051085625165
rpnC_MOPS	902	3	No-FI	1.2736939232830966	1.4987493556556024	1.938882393349616	0.0	0.17930095369736837	0.41942847866103755	0.20971423933051875	-0.639280479869273
panC_MOPS	851	1	No-FI	0.4592510218836736	0.4263485541985972	0.501554194621629	0.0	-0.16268911643466688	-0.05965552167151844	-0.02982776083575922	0.04519616397430844
panB_MOPS	794	3	No-FI	0.558901159371945	0.5790522928732044	0.7465585901024235	0.0	-0.004339076357261495	0.23088413266756758	0.11544206633378379	-0.3862532465650331
yadC_MOPS	1238	2	No-FI	14.800643548778764	15.770756634400735	17.168979574626906	0.0	0.03615242159779308	0.027366201658429734	0.013683100829214865	-0.03355952889811852
yadK_MOPS	596	2	No-FI	14.16204047605918	15.349959939146428	15.50935591230079	0.0	0.0607661963532955	-0.05566855837543638	-0.027834279187718188	0.11303632941015912
yadL_MOPS	605	2	No-FI	15.898487311712849	16.505098881960784	18.50179309683682	0.0	-0.0014172718405056628	0.031997404064512125	0.015998702032256062	-0.053801430721022094
yadM_MOPS	569	2	No-FI	16.78831287199695	17.49833044668939	19.292706545107674	0.0	0.004320473699173988	0.013820108544942755	0.006910054272471377	-0.021593356341846594
htrE_MOPS	2597	2	No-FI	10.760304347898913	10.848097955908154	11.780712511164218	0.0	-0.04371632246963175	-0.056070273943801485	-0.028035136971900743	0.07887834908312522
yadV_MOPS	740	2	No-FI	8.4266423262315	9.071236920826095	10.34826394785312	0.0	0.050901845149573965	0.10958077462375115	0.05479038731187557	-0.1656673426563939
yadN_MOPS	584	2	No-FI	13.95815843137774	15.36398034918596	16.23726802041884	0.0	0.08300386230282442	0.03142211450028043	0.015711057250140215	-0.02470223673285924
folK_MOPS	479	N/A	Hi-FI	0.2514885712238824	0.0218434772781622	0.0114050639169931	0.0	-3.5806579448859077	-4.649524589414954	-2.324762294707477	6.555655000729621
pcnB_MOPS	1397	N/A	Hi-FI	0.2622408094677782	0.16846844010485762	0.17276335778560212	0.0	-0.6938534113398023	-0.7888731384823877	-0.39443656924119386	1.083504093690712
gluQ_MOPS	926	1	No-FI	0.5851999118949169	0.4361718341411372	0.725588680793405	0.0	-0.4794724907331287	0.12344421018211682	0.06172210509105842	-0.3655645138812376
dksA_MOPS	455	N/A	Hi-FI	0.011955661544834899	0.0053622549514283	0.044922694511867894	0.0	-1.2122217905683748	1.7229723160742125	0.8614861580371062	-3.275694456979812
sfsA_MOPS	704	3	No-FI	1.5918757414649147	1.9654552869194604	2.192728014192188	0.0	0.2486962678887269	0.27522095735197794	0.13761047867598897	-0.37580283962372096
thpR_MOPS	530	3	No-FI	0.931155329801107	0.8594572165935599	1.2745515562162013	0.0	-0.17103557412665082	0.26611778995104507	0.13305889497552253	-0.5005415079606254
hrpB_MOPS	2429	0	Lo-FI	0.98573404454512	0.9602091371758322	0.9775002034582528	0.0	-0.09328933825139646	-0.1988796383238169	-0.09943981916190843	0.30036961778922927
mrcB_MOPS	2534	0	Lo-FI	0.4094117965700308	0.373105561368768	0.2886541012267001	0.0	-0.18940835662871214	-0.6909891360465754	-0.3454945680232877	1.0885124412013882
fhuA_MOPS	2243	1	No-FI	1.1204494860440093	1.240823984483599	1.3643193032531042	0.0	0.09178132074150774	0.0973255342210354	0.048662767110517695	-0.13161545012122305
fhuC_MOPS	797	1	No-FI	0.8754961361267148	0.945759624207016	1.0549189717603409	0.0	0.05593319169357257	0.0821812857364774	0.0410906428682387	-0.1183244123296048
fhuD_MOPS	890	3	No-FI	0.651528448308633	0.751528448308633	0.8582700213423409	0.0	0.15055999370985718	0.210825245684986	0.105412622842493	-0.3011887449050243
fhuB_MOPS	1982	1	No-FI	0.7017739159443205	0.7754368826446232	0.7512189209897292	0.0	0.08856348184826968	-0.08855111238931812	-0.04427555619465906	0.17710634793162008
hemL_MOPS	1280	0	Lo-FI	0.657216650555824	0.42049790055582403	0.425966650555824	0.0	-0.6997099831062654	-0.8124067343357564	-0.4062033671678782	1.1207745628575054
yadX_MOPS	47	N/A	Hi-FI	0.000966650555824	0.000966650555824	0.000966650555824	0.0	-0.05543954920937999	-0.1867781875004475	-0.09338909375022375	0.2928171294309525
clcA_MOPS	1421	1	No-FI	0.8869624281772174	0.9791510277549796	1.1023037371145854	0.0	0.08721886111840757	0.12679872408079876	0.06339936204039938	-0.1822582530951954
yadW_MOPS	65	N/A	Hi-FI	0.17019741978659322	0.17019741978659322	0.000966650555824	0.0	-0.05543954920938088	-7.646777188232077	-3.8233885941160386	12.726148797317002
erpA_MOPS	344	N/A	Hi-FI	0.0968968831139635	0.0474782784628007	0.0125945575325681	0.0	-1.0846221837941488	-3.130428007933291	-1.5652140039666456	4.855839285290769
yadS_MOPS	623	0	Lo-FI	0.885396827120832	0.8340324611497245	0.7874835044884083	0.0	-0.1416602171570647	-0.35585268744058374	-0.17792634372029187	0.5458677400152847
btuF_MOPS	800	1	No-FI	0.542216650555824	0.563466650555824	0.590966650555824	0.0	2.125951294595918e-05	-0.06257088558095092	-0.03128544279047546	0.10429189580590019
mtn_MOPS	698	N/A	Hi-FI	0.1814824098681449	0.0611385703265976	0.0109953038509529	0.0	-1.6251145498559616	-4.231648531510319	-2.1158242657551596	6.511042702565211
dgt_MOPS	1517	4	No-FI	4.644341732955297	4.681256696699529	5.525686492348837	0.0	-0.04401780213314366	0.06390139330319178	0.03195069665159589	-0.12117492288303418
degP_MOPS	1424	1	No-FI	1.2945059763985205	1.5704891224659363	1.6245621561738015	0.0	0.22337277560699087	0.14087112931081525	0.07043556465540762	-0.16032762364902847
cdaR_MOPS	1157	1	No-FI	1.2403789236759621	1.3155733921288577	1.393360773287025	0.0	0.029471268202888867	-0.01899025134824278	-0.00949512567412139	0.041474174981367594
yaeH_MOPS	386	1	No-FI	1.7470806401931296	1.7755780495195548	2.0916402256853575	0.0	-0.032096970982194994	0.07291033303962469	0.03645516651981234	-0.13221621206010614
yaeI_MOPS	812	1	No-FI	2.2805233008021295	2.2041686209991735	2.563774532329223	0.0	-0.10456986425979031	-0.017873706548220625	-0.008936853274110312	-0.005067110506229065
dapD_MOPS	824	N/A	Hi-FI	0.0106753884199016	0.000966650555824	0.0106753884199016	0.0	-3.5205898519996683	-0.1867781875004484	-0.0933890937502242	-0.8622329714991421
glnD_MOPS	2672	N/A	Hi-FI	0.1903379080408539	0.0833019798971413	0.0724486864839677	0.0	-1.247579778516955	-1.5803096688277893	-0.7901548344138947	2.217989521873997
map_MOPS	794	N/A	Hi-FI	0.1357273558454965	0.024896121588569502	0.0034855422434814	0.0	-2.5021581579735113	-5.469962789833126	-2.734981394916563	8.282551930397373
tff_MOPS	135	N/A	Hi-FI	0.000966650555824	0.000966650555824	0.000966650555824	0.0	-0.05543954920937999	-0.1867781875004475	-0.09338909375022375	0.2928171294309525
rpsB_MOPS	725	N/A	Hi-FI	0.0037252712454791	0.0064838919351343	0.0092425126247895	0.0	0.7440750216198833	1.124161446250299	0.5620807231251495	-1.6255774032105372
tsf_MOPS	851	N/A	Hi-FI	0.0150677081351424	0.0115424437403128	0.0080171793454832	0.0	-0.4399508420724265	-1.0970715278367882	-0.5485357639183941	1.6818022657038383
pyrH_MOPS	725	N/A	Hi-FI	0.0492425126247895	0.000966650555824	0.0092425126247895	0.0	-5.726205667259287	-2.600325551292392	-1.300162775646196	2.425140696400891
frr_MOPS	557	N/A	Hi-FI	0.013533975510940599	0.0063526469651597	0.000966650555824	0.0	-1.1465954806151721	-3.9942256107629843	-1.9971128053814922	6.274844191066583
dxr_MOPS	1196	N/A	Hi-FI	0.027722503398633302	0.0076556137665263	0.0051472525625129	0.0	-1.9119071395279823	-2.6159612504165075	-1.3079806252082538	3.722633037518185
ispZ_MOPS	60	N/A	Hi-FI	0.0676333172224906	0.000966650555824	0.034299983889157296	0.0	-6.184035404893118	-1.1663044043403104	-0.5831522021701552	-0.11750446106385537
ispU_MOPS	761	N/A	Hi-FI	0.008851013236507301	0.008851013236507301	0.0035947714493851	0.0	-0.05543954920938088	-1.486720758380085	-0.7433603791900425	2.4593880808970146
cdsA_MOPS	857	N/A	Hi-FI	0.026637595713350202	0.0056340951299196	0.000966650555824	0.0	-2.2966475925900287	-4.971103799448442	-2.485551899724221	7.519623801550727
rseP_MOPS	1352	N/A	Hi-FI	0.0039252304374808	0.0061441653487234	0.0024459404966524	0.0	0.5910001400514213	-0.8691662326251253	-0.43458311631256263	1.6456104343923492
bamA_MOPS	2432	N/A	Hi-FI	0.0363284926610871	0.007545597924245	0.0108350716084555	0.0	-2.322833924352259	-1.9321710061447002	-0.9660855030723501	2.4460070354570806
skp_MOPS	485	N/A	Hi-FI	0.0215852072568549	0.017461495916648702	0.023647062926958	0.0	-0.3613053354012923	-0.05516012744705989	-0.027580063723529946	-0.02850156605533094
lpxD_MOPS	1025	N/A	Hi-FI	0.011698357872897101	0.0048690895802142	0.0087715286046044	0.0	-1.3200216303162415	-0.6021840303265291	-0.30109201516326456	0.5636328404388014
fabZ_MOPS	455	N/A	Hi-FI	0.000966650555824	0.000966650555824	0.000966650555824	0.0	-0.05543954920937999	-0.1867781875004475	-0.09338909375022375	0.2928171294309525
lpxA_MOPS	788	N/A	Hi-FI	0.008580863753793501	0.0035047216218138	0.0035047216218138	0.0	-1.3472625703251548	-1.4786012086162224	-0.7393006043081112	2.015247824251986
lpxB_MOPS	1148	N/A	Hi-FI	0.014903932785789099	0.0027088108345696	0.000966650555824	0.0	-2.5154010684144126	-4.133333000682574	-2.066666500341287	6.0504213116661525
rnhB_MOPS	596	N/A	Hi-FI	0.2643894693477703	0.1670740331061595	0.1670740331061595	0.0	-0.7176167395279167	-0.8489553778189851	-0.42447768890949256	1.1757200498556695
dnaE_MOPS	3482	N/A	Hi-FI	0.0147518314863237	0.0067104759435322	0.0055617108659905	0.0	-1.1918466309718747	-1.5940716171783604	-0.7970358085891802	2.2595038183066425
accA_MOPS	959	N/A	Hi-FI	0.000966650555824	0.009308673496387001	0.000966650555824	0.0	3.2120696916423697	-0.1867781875004475	-0.09338909375022375	1.3819868763815357
ldcC_MOPS	2141	1	No-FI	0.645058196562363	0.6712141984306489	0.7123164870808123	0.0	0.0019043596892607262	-0.043689129644014724	-0.021844564822007362	0.07345000263644479
yaeR_MOPS	389	0	Lo-FI	0.4714036685506826	0.3454396582679063	0.3248741055686774	0.0	-0.5039688138982326	-0.7238604167237688	-0.3619302083618844	1.0384444232402037
tilS_MOPS	1298	N/A	Hi-FI	0.17122859200420612	0.0410282838377962	0.007900394777703799	0.0	-2.1166724599594344	-4.624633256842103	-2.3123166284210517	7.002164608083694
rof_MOPS	254	1	No-FI	0.6387619261463752	0.6072658631542492	0.6860060206345642	0.0	-0.12838959986684906	-0.08383527189817097	-0.041917635949085486	0.0969289198746686
yaeP_MOPS	200	0	Lo-FI	0.315966650555824	0.23096665055582402	0.185966650555824	0.0	-0.5075272881185	-0.9515065556129916	-0.4757532778064958	1.4166684966488192
yaeQ_MOPS	545	1	No-FI	0.4725262835833469	0.6431684854182094	0.5202327056016955	0.0	0.3893625891271182	-0.04801566645972688	-0.02400783322986344	0.20981364047525086
arfB_MOPS	422	3	No-FI	0.5554690202240704	0.5270330012667245	0.7521514846790468	0.0	-0.13125269863063094	0.250538613614699	0.1252693068073495	-0.4613152555680419
nlpE_MOPS	710	0	Lo-FI	1.257304678724838	1.300966650555824	1.1474455237952605	0.0	-0.006189865158126029	-0.31868682164524453	-0.15934341082262227	0.5290814143560322
yaeF_MOPS	824	1	No-FI	1.2351899515266977	1.2145588835655325	1.3965977185169889	0.0	-0.07974003480980102	-0.009594587656417741	-0.004797293828208871	-0.010589032175904105
proS_MOPS	1718	N/A	Hi-FI	0.013190166271772701	0.0073694445022733	0.0079515166792233	0.0	-0.895274519815696	-0.9169389657725215	-0.45846948288626077	1.229806769682304
trmO_MOPS	707	0	Lo-FI	1.0377417566378606	1.1353372304709584	1.0547148825218777	0.0	0.07423386540791285	-0.1633726065503451	-0.08168630327517255	0.29703229938654613
rcsF_MOPS	404	1	No-FI	1.7262141753082991	1.9687884327340415	2.0876003139221604	0.0	0.1342570633579977	0.08745586244705061	0.04372793122352531	-0.10100741629241845
metQ_MOPS	815	1	No-FI	0.8120095953411001	0.9310280002490756	0.8304145033165602	0.0	0.14188823210746232	-0.15444332221990528	-0.07722166110995264	0.30470161440232957
metI_MOPS	653	1	No-FI	1.0943816582127917	1.160231581643113	1.1755455173245835	0.0	0.028857290058695417	-0.08356374206321421	-0.041781871031607104	0.14889200012492215
metN_MOPS	1031	1	No-FI	1.4306465729612554	1.482052974513147	1.5509181539505863	0.0	-0.004509845528257617	-0.07032294653446891	-0.035161473267234455	0.11570162904802898
gmhB_MOPS	575	N/A	Hi-FI	0.29835795490365	0.11922752012104129	0.169662302729737	0.0	-1.3787665147477417	-1.0011563823981573	-0.5005781911990786	1.2090051324143483
dkgB_MOPS	803	1	No-FI	0.6074423666205812	0.7357113579032711	0.6622368871685264	0.0	0.22095278053638923	-0.06217834925623977	-0.031089174628119883	0.17728150893919603
yafC_MOPS	914	1	No-FI	1.2558900641225634	1.1946209175142484	1.4692379853479465	0.0	-0.12759684254211356	0.03957973160020173	0.019789865800100864	-0.10849850018104074
yafD_MOPS	800	1	No-FI	1.0447166505558239	1.0159666505558238	1.144716650555824	0.0	-0.09569820895328798	-0.054899358118442904	-0.02744967905922145	0.0595995272129755
yafE_MOPS	623	1	No-FI	0.4552202621128063	0.5756054948575897	0.5402924932524532	0.0	0.2830760409705104	0.060397675752555835	0.030198837876277917	-0.006304112597422917
mltD_MOPS	1358	1	No-FI	1.3735734252244542	1.4369018493776207	1.3684187860491965	0.0	0.009587936974193023	-0.19220240504956693	-0.09610120252478345	0.3235333207406758
gloB_MOPS	755	0	Lo-FI	0.3506355247280094	0.2897083724101286	0.2857348624763538	0.0	-0.3308103414378878	-0.48207328795790505	-0.24103664397895253	0.6931853661172125
ykfO_MOPS	32	0	Lo-FI	0.063466650555824	0.000966650555824	0.000966650555824	0.0	-6.092299995882529	-6.2236386341735965	-3.111819317086798	8.341964391661815
yafS_MOPS	722	1	No-FI	0.8998586173148267	0.8638475369824168	1.009276899863303	0.0	-0.11436118786014086	-0.021226401668219763	-0.010613200834109882	-0.002743059839680685
rnhA_MOPS	467	N/A	Hi-FI	0.3414377426329118	0.146576928928415	0.0630651516264878	0.0	-1.2754040498526271	-2.623485800720064	-1.311742900360032	3.947341651249231
dnaQ_MOPS	731	N/A	Hi-FI	0.1172457203232658	0.0187505082849621	0.040638333182362894	0.0	-2.699973202448662	-1.7154003152676682	-0.8577001576338341	1.9590094579632265
yafT_MOPS	785	2	No-FI	10.961476204695952	11.271030344823341	12.085043083676844	0.0	-0.015262245355391002	-0.04599767323108672	-0.02299883661554336	0.0715753736000142
ykfM_MOPS	479	4	No-FI	3.4706952518084333	3.163805898990062	3.5270626839587464	0.0	-0.18900315002890178	-0.16353566483503967	-0.08176783241751984	0.20955839138209886
yafV_MOPS	770	0	Lo-FI	1.3373302869194603	1.210057559646733	0.9996679492571228	0.0	-0.19971969320204297	-0.6066131338120776	-0.3033065669060388	0.9444486586194483
ivy_MOPS	473	1	No-FI	1.406886312289439	1.6669285955875364	1.7303535427334138	0.0	0.18924700533447048	0.11178289740186065	0.055891448700930324	-0.12322249389161093
fadE_MOPS	2444	1	No-FI	0.9334543755967404	1.0066949647947765	1.1003938191319287	0.0	0.05353563949758873	0.05059033897542326	0.025295169487711627	-0.06647201845984252
gmhA_MOPS	578	N/A	Hi-FI	0.2276102491717409	0.040759038099076494	0.0096171695869658	0.0	-2.5368131622745285	-4.751587540884453	-2.3757937704422263	7.0737081807159115
yafJ_MOPS	767	0	Lo-FI	1.3451648252624733	1.2591152815858109	1.1391674328244028	0.0	-0.15081212980896302	-0.4265813395054635	-0.21329066975273175	0.6606981892394516
dpaA_MOPS	740	3	No-FI	1.5969125965017699	1.6239396235287968	2.0117774613666346	0.0	-0.031226905836288177	0.14640718637745298	0.07320359318872649	-0.254420945907851
yafQ_MOPS	278	3	No-FI	1.8606788807716514	2.080103341203306	2.3822616145846007	0.0	0.1053865611486754	0.1697245738731038	0.0848622869365519	-0.24774543607228122
dinJ_MOPS	260	4	No-FI	3.4586589582481317	3.3663512659404393	3.608658958248132	0.0	-0.09446658844468492	-0.12552814538516932	-0.06276407269258466	0.17772471282705388
yafL_MOPS	749	0	Lo-FI	0.8848117773916051	0.8100454222514182	0.7646515637734476	0.0	-0.18280733054485152	-0.3973462857228085	-0.19867314286140425	0.6013080326897303
rayT_MOPS	497	3	No-FI	1.1136427068938521	1.296741298443148	1.4355742964310756	0.0	0.164164696544687	0.1795633669077815	0.08978168345389075	-0.24455071266474016
dinB_MOPS	1055	1	No-FI	1.0474121481861556	1.115658593683786	1.2606822903662505	0.0	0.03562681890308128	0.08059731178237228	0.04029865589118614	-0.12245324666959337
yafN_MOPS	293	0	Lo-FI	1.8542089713749368	1.6426048758117966	1.7859495857094074	0.0	-0.23025791003559737	-0.24089067770279649	-0.12044533885139824	0.3247318261594617
yafO_MOPS	398	2	No-FI	9.028604841510596	9.40046413799301	10.699459112867382	0.0	0.0027893705356873966	0.058184703299749785	0.029092351649874892	-0.0960447153210205
yafP_MOPS	452	2	No-FI	8.131497624007151	8.983267535511576	11.014240986839008	0.0	0.08827966487810679	0.25099890078363796	0.12549945039181898	-0.3889049463466943
pepD_MOPS	1457	1	No-FI	1.8197724158269288	1.7751601989429207	1.8369309607823168	0.0	-0.09124835855974256	-0.173238817826588	-0.086619408913294	0.25831524352439916
gpt_MOPS	458	3	No-FI	2.114503768459754	2.3110103186780946	2.5664688339619373	0.0	0.07276502072046642	0.09268742218353698	0.04634371109176849	-0.1302240300657395
frsA_MOPS	1244	1	No-FI	1.3514489656683641	1.3803878724207757	1.5025743675976246	0.0	-0.0248728781281623	-0.03384882370756109	-0.016924411853780547	0.04812374680321439
phoE_MOPS	1055	2	No-FI	11.310919257190896	11.499544849607956	12.571582764299901	0.0	-0.03157897289383316	-0.034328075082761256	-0.017164037541380628	0.046687134173324374
proB_MOPS	1103	N/A	Hi-FI	0.011846070320103201	0.0127526886337931	0.0163791618885529	0.0	0.05095333624684173	0.2806747942346055	0.14033739711730275	-0.4508068783087286
proA_MOPS	1253	N/A	Hi-FI	0.0392747112102533	0.0113417503163986	0.0081494119285295	0.0	-1.8473969150553238	-2.455610993234977	-1.2278054966174885	3.4768860170398534
ykfI_MOPS	341	3	No-FI	1.036157266391601	0.9335179702039178	1.4173889379458533	0.0	-0.20593283925194716	0.2652145174092425	0.13260725870462126	-0.5106684754327199
yafW_MOPS	317	3	No-FI	1.7422915716914706	2.146077060650461	2.5120076600195462	0.0	0.24527625315731416	0.34107659754344477	0.17053829877172239	-0.48670224485330327
ykfG_MOPS	476	3	No-FI	1.1312187513961598	1.297185137950782	1.5955044656818742	0.0	0.14206691064136578	0.3093565191318736	0.1546782595659368	-0.4682385616726674
yafX_MOPS	458	1	No-FI	0.7127570435689244	0.8175605370187061	0.8415780042676144	0.0	0.14247561987588686	0.05290841976072069	0.026454209880360346	-0.04068882630923887
ykfF_MOPS	239	0	Lo-FI	1.519795102438669	1.7290001233591712	1.1641465668738156	0.0	0.13062158891653441	-0.5713823152824863	-0.28569115764124314	0.9958443884429886
ykfB_MOPS	467	0	Lo-FI	1.230088706230342	1.2365126890997211	1.1658488775365519	0.0	-0.0479248618341821	-0.2641597526971612	-0.1320798763485806	0.42429130055054126
yafY_MOPS	443	1	No-FI	0.912930533174334	1.0190253413007448	1.1409215038289615	0.0	0.10317338816862204	0.1348443573811392	0.0674221786905696	-0.19034946624569132
yafZ_MOPS	821	3	No-FI	1.0484696956228154	1.1605281609090514	1.3907352254644718	0.0	0.0910568185619797	0.22078442844689564	0.11039221422344782	-0.3376217745574995
ykfA_MOPS	863	1	No-FI	1.2002714014248854	1.27674880582813	1.2651613203124867	0.0	0.033674500273925156	-0.11081749345419914	-0.05540874672709956	0.19592065584830692
perR_MOPS	893	3	No-FI	1.0894324960205495	1.130865866681244	1.4276183862781082	0.0	-0.0015885356820732333	0.2032553933615604	0.10162769668078019	-0.3392885008299584
IS911A-1_MOPS	428	3	No-FI	1.0967610430791883	1.222929267378254	1.3888171178455435	0.0	0.10165218083031408	0.15382921476792283	0.07691460738396141	-0.22249796433643337
eyeA_MOPS	74	3	No-FI	2.500966650555824	3.0685342181233914	2.9874531370423103	0.0	0.23962430241595545	0.06965207494778802	0.03482603747389401	-0.036212024107661556
ykfC_MOPS	1145	1	No-FI	1.3826260392021121	1.3800059518658676	1.565158790293815	0.0	-0.05817606145729742	-0.007880158461221254	-0.003940079230610627	-0.00625842305039705
mmuP_MOPS	1403	1	No-FI	1.1606245265358668	1.172028660534441	1.4122282328794162	0.0	-0.04133302129559541	0.09629375499999293	0.048146877499996465	-0.17426726543185336
mmuM_MOPS	932	0	Lo-FI	1.156546049697455	1.1200653630021757	1.1425975518433775	0.0	-0.10167933424215339	-0.20428355390195768	-0.10214177695097883	0.30657947842254496
afuC_MOPS	1046	1	No-FI	0.9933184669994186	0.9082324249344093	1.1520182757948294	0.0	-0.18463433883008534	0.027057178322025602	0.013528589161012801	-0.10664007681340446
ISX_MOPS	311	1	No-FI	1.4028959110059847	1.5990373901056631	1.7340856216169171	0.0	0.13335615336785633	0.1189889758274324	0.0594944879137162	-0.15386290858976853
yagB_MOPS	350	1	No-FI	2.1695380791272525	2.12668093627011	2.243823793412967	0.0	-0.08422385387078601	-0.13820670952916014	-0.06910335476458007	0.20226989792500488
yagA_MOPS	1154	3	No-FI	0.9091122311450788	1.109285541370382	1.357119163554091	0.0	0.23166091526118357	0.39123890327251076	0.19561945163625538	-0.5748445337004567
yagE_MOPS	908	0	Lo-FI	0.6507463862386434	0.6342265624500971	0.6133014523179385	0.0	-0.09253664306104248	-0.27227721516521963	-0.13613860758260982	0.4229498109216852
yagF_MOPS	1967	1	No-FI	0.4407226241196267	0.5596855117657884	0.54443385950346	0.0	0.28930589481490643	0.11810764838024967	0.05905382419012483	-0.10041078236211395
yagG_MOPS	1382	1	No-FI	1.0291866216122638	1.0082025405702957	1.1673921208886748	0.0	-0.08515866302287069	-0.00499356008183427	-0.002496780040917135	-0.020063620871233114
yagH_MOPS	1610	1	No-FI	1.1817119921707306	1.3258113710527184	1.2879231722949542	0.0	0.1105575188246255	-0.0626101152207642	-0.0313050576103821	0.14120269830948218
xynR_MOPS	758	0	Lo-FI	1.6117845925083305	1.5735260173104413	1.376956096466114	0.0	-0.09009746356410708	-0.4139545741672846	-0.2069772870836423	0.6598918024241053
argF_MOPS	1004	1	No-FI	0.5169029055359037	0.5686957342211627	0.546783383623553	0.0	0.08232412172130743	-0.10570209817931964	-0.05285104908965982	0.20361153753930186
argL_MOPS	95	N/A	Hi-FI	0.000966650555824	0.000966650555824	0.000966650555824	0.0	-0.05543954920937999	-0.1867781875004475	-0.09338909375022375	0.2928171294309525
yagJ_MOPS	731	3	No-FI	2.0844139829771646	2.323812067792486	2.5112265684764807	0.0	0.10141201205536388	0.08197217213690577	0.04098608606845289	-0.10281628287638833
yagK_MOPS	626	2	No-FI	9.833235021162853	10.478602433303429	11.708634382185217	0.0	0.036268733536914954	0.06505660188994522	0.03252830094497261	-0.09633809197093704
yagL_MOPS	698	2	No-FI	11.449390719323732	11.687213068893934	13.298960919896798	0.0	-0.025779430353408017	0.029264514185041612	0.014632257092520806	-0.057367333759538695
yagM_MOPS	854	2	No-FI	8.697687962031234	9.182465479595637	9.785509976082757	0.0	0.02281006646426853	-0.016763099663672065	-0.008381549831836033	0.03554185492754295
ykgV_MOPS	224	2	No-FI	10.19293093627011	10.63043093627011	10.19293093627011	0.0	0.005191580486643144	-0.18677818750044928	-0.09338909375022464	0.31302750599629653
yagN_MOPS	440	4	No-FI	3.107784832374006	3.400966650555824	3.5077848323740057	0.0	0.0746186878769668	-0.012104554106148191	-0.006052277053074097	0.045047152802569254
intF_MOPS	1400	1	No-FI	1.958109507698681	1.9973952219843956	2.3645380791272523	0.0	-0.02678117422837012	0.08531873778235033	0.042659368891175165	-0.1511249543800406
yagP_MOPS	410	1	No-FI	0.9058446993363118	0.7034056749460679	0.9668203090924092	0.0	-0.42034630641971116	-0.09279414034521241	-0.046397070172606206	0.014541465102116985
paoD_MOPS	956	3	No-FI	1.259334851392644	1.359753261434485	1.564774181936577	0.0	0.055243396876213935	0.1265143441895078	0.0632571720947539	-0.1924427746904417
paoC_MOPS	2198	1	No-FI	0.546917514978026	0.5783096896823027	0.5878638298096912	0.0	0.02507946072742162	-0.08261943827131957	-0.041309719135659784	0.14605888402800649
paoB_MOPS	956	1	No-FI	1.4695858974177485	1.5804645585056147	1.7969917551583343	0.0	0.04949944724719968	0.10339591498354439	0.05169795749177219	-0.1558267092235074
paoA_MOPS	689	1	No-FI	1.356554458973821	1.4088040961291186	1.52201164329893	0.0	-0.0009155061296043376	-0.020745757961028566	-0.010372878980514283	0.03427109455851283
yagU_MOPS	614	2	No-FI	12.88044547791739	13.634517139155172	14.987937334594912	0.0	0.026641568706984753	0.031841172516071214	0.015920586258035607	-0.04418809795779044
ykgJ_MOPS	329	2	No-FI	6.411300997060383	6.6787782007078	7.587592790373454	0.0	0.0035275127393923356	0.05624692521849273	0.028123462609246364	-0.0925690377843571
ecpE_MOPS	710	1	No-FI	1.2080089040769506	1.153079326612162	1.3629384815417396	0.0	-0.12257887056993991	-0.012688830909022064	-0.006344415454511032	-0.01971157200827653
ecpD_MOPS	1643	3	No-FI	0.91149616972807	1.000966650555824	1.2018187503732312	0.0	0.07964586022709527	0.21213264917988767	0.10606632458994383	-0.3270057952241144
ecpC_MOPS	2525	1	No-FI	1.0263131852092893	1.0833428881795863	1.0991844723380022	0.0	0.02257934792784573	-0.0878157029541739	-0.04390785147708695	0.15388595423290508
ecpB_MOPS	668	3	No-FI	1.0533618601366623	1.2270145547474407	1.3243199439689977	0.0	0.16471168421667007	0.14347239028960998	0.07173619514480499	-0.18421675574379326
ecpA_MOPS	587	4	No-FI	4.152585049192962	4.859569716995347	5.47626477662056	0.0	0.171379312737709	0.2124042985194734	0.10620214925973669	-0.29688072661988596
matA_MOPS	590	2	No-FI	6.729780209877858	7.155203938691417	7.7230005488609095	0.0	0.03299395008858941	0.011823898258214172	0.005911949129107085	-0.00870851373416048
ykgL_MOPS	227	2	No-FI	6.252067972141727	6.009777223243049	7.481142862009568	0.0	-0.11246149994681165	0.07214703043856385	0.036073515219281926	-0.15773221737987697
ykgO_MOPS	140	2	No-FI	7.579538079127253	7.529538079127252	7.293823793412967	0.0	-0.06498811652254144	-0.2422127692105911	-0.12110638460529555	0.3820252431768047
ykgM_MOPS	263	2	No-FI	5.8716890840159	5.7424115174759764	5.970548399605254	0.0	-0.0875584043788109	-0.16269031427331537	-0.08134515713665769	0.241964388995922
ykgR_MOPS	101	2	No-FI	6.4168082347142406	6.862352789169686	8.129679521842952	0.0	0.04140787746419017	0.15456442462550957	0.07728221231275478	-0.24380474855445255
rclC_MOPS	593	2	No-FI	13.004339331837443	14.172973395918387	14.877863783776736	0.0	0.06870980172111274	0.007396099626650887	0.0036980498133254436	0.0105764345292861
rclB_MOPS	236	2	No-FI	7.776390379369384	7.8907971590304005	9.687407328521926	0.0	-0.03436913984290335	0.13023177185902757	0.06511588592951378	-0.22850933304601373
rclA_MOPS	1325	2	No-FI	9.843985518480352	10.228891178857712	11.099834575084124	0.0	-0.00010422566674339606	-0.01355445233632313	-0.006777226168161565	0.02255601200495742
rclR_MOPS	854	2	No-FI	5.653191474911797	6.116891709103833	6.83820318451367	0.0	0.0582936239839964	0.0877735406748612	0.0438867703374306	-0.12685802646343655
ykgE_MOPS	719	4	No-FI	3.000966650555824	3.3542350789285638	3.436293493393098	0.0	0.1051169668852594	0.008647788140847545	0.004323894070423773	0.020626008727007226
ykgF_MOPS	1427	1	No-FI	1.5510717661830138	1.4851993064773377	1.9063625860849058	0.0	-0.11804844222250943	0.11077891571199083	0.05538945785599541	-0.22398100692748785
ykgG_MOPS	695	4	No-FI	3.0570817584694927	3.43406017573568	3.6095997440810037	0.0	0.11232063487313537	0.05290554694448435	0.02645277347224217	-0.05073569994976211
ykgH_MOPS	668	2	No-FI	9.168631321214509	10.466535512831273	10.322822937980972	0.0	0.13556613943650797	-0.0157189269495821	-0.00785946347479105	0.07138692472813948
betA_MOPS	1670	1	No-FI	0.9165355128312732	0.8728229379809737	1.1494696445677999	0.0	-0.12594131438797895	0.13992749327199147	0.06996374663599574	-0.27519292691597874
betB_MOPS	1472	1	No-FI	0.8250155635993023	0.7998796940340849	0.9921351288166936	0.0	-0.10007785704847236	0.07933710607772143	0.039668553038860715	-0.16558779581235983
betI_MOPS	587	1	No-FI	1.6108474001299296	1.6721761905898955	1.707951318358209	0.0	-0.001532512881617265	-0.10233116318183366	-0.051165581590916824	0.17004110100918365
betT_MOPS	2033	1	No-FI	0.7048525334874521	0.7171496313723513	0.8652066899065373	0.0	-0.030486838395259286	0.1089451789527891	0.054472589476394544	-0.1917375777197349
yahV_MOPS	74	N/A	Hi-FI	0.1225882721774456	0.2306963802855537	0.027993677582851	0.0	0.8567348532326333	-2.3174262187449584	-1.1587131093724792	4.147955315652475
pdeL_MOPS	1088	2	No-FI	6.336444591732295	6.770268121144061	7.68387106232053	0.0	0.040099855843507726	0.0913815582969204	0.0456907791484602	-0.13893597854703144
yahB_MOPS	932	4	No-FI	4.668348624804751	5.095387251414193	5.733799268581575	0.0	0.07083994350776734	0.10980090822120481	0.054900454110602404	-0.1593881991994189
yahC_MOPS	497	4	No-FI	2.6548901918033088	2.449658803473329	3.061328823594053	0.0	-0.17151092063737772	0.018727637171157774	0.009363818585578887	-0.0883830354977222
yahD_MOPS	605	2	No-FI	8.349726981134337	8.919974915018635	10.124933592704584	0.0	0.039871078554960526	0.0913333278808448	0.0456666639404224	-0.13893185361642116
yahE_MOPS	863	2	No-FI	7.937235480219786	8.684628295978767	9.473736059594064	0.0	0.07438794569171137	0.06851868348462009	0.034259341742310045	-0.08940182391046303
yahF_MOPS	1547	1	No-FI	1.5866162950289977	1.6887494559856884	1.8981870771880156	0.0	0.034562484501238	0.07189072661937312	0.03594536330968656	-0.10829704953187588
yahG_MOPS	1418	1	No-FI	0.732278357184879	0.7760019114867126	0.8662698945614657	0.0	0.028228499954322417	0.05564623577121963	0.027823117885609813	-0.0833342263005919
yahI_MOPS	950	0	Lo-FI	0.6441245452926662	0.6883350716084556	0.5925455979242451	0.0	0.04033180095538158	-0.3071916790194974	-0.1535958395097487	0.5254300653509562
yahJ_MOPS	1382	1	No-FI	0.8931518893401945	0.9698523234935954	1.079114262712119	0.0	0.06341999914763254	0.08609200018320862	0.04304600009160431	-0.12234666725613685
yahK_MOPS	1049	1	No-FI	2.028612027104918	1.99334033978366	2.445199253034375	0.0	-0.08074446997549933	0.08268086854860401	0.04134043427430201	-0.16471627090617313
yahL_MOPS	815	2	No-FI	9.986242724175456	10.432868491046621	11.797285668960733	0.0	0.007682450431035104	0.0536628954347913	0.02683144771739565	-0.08687734224764047
yahM_MOPS	245	2	No-FI	7.094844201576232	7.784640119943579	8.18872175259664	0.0	0.07841979262334897	0.020089075434037706	0.010044537717018853	-0.007341861515613189
yahN_MOPS	671	2	No-FI	7.047166352493232	7.297538930734662	7.9607282004813085	0.0	-0.005072817142064423	-0.010921051594163789	-0.005460525797081894	0.01651081360958484
yahO_MOPS	275	2	No-FI	7.299148468737642	7.531875741464916	8.29551210510128	0.0	-0.010158516708506315	-0.0021753084962563562	-0.0010876542481281781	0.00023934192425848887
prpR_MOPS	1586	1	No-FI	0.8654054904044999	0.8515341158773877	1.0274483655621292	0.0	-0.07875149168861423	0.06083952674815772	0.03041976337407886	-0.12764970847646762
prpB_MOPS	890	1	No-FI	0.7256857516794195	0.8043374370726779	0.8740003584209926	0.0	0.09301637714479039	0.08151073983191687	0.040755369915958434	-0.10484577400493131
prpC_MOPS	1169	1	No-FI	0.6741916291700242	0.7109752048757556	0.8127716120613844	0.0	0.02120098301014961	0.08291311122141826	0.04145655561070913	-0.13112152436564722
prpD_MOPS	1451	1	No-FI	0.5964180633745697	0.5364594141671266	0.7184029014172989	0.0	-0.2082944735482679	0.08169103684291013	0.04084551842145506	-0.20558321925427284
prpE_MOPS	1886	1	No-FI	0.7247206272260255	0.7549433207573086	0.8901501076077858	0.0	0.003503828038591228	0.1098454959974286	0.0549227479987143	-0.1819078839828506
codB_MOPS	1259	1	No-FI	1.058949176369962	1.1582343233119794	1.189211289157889	0.0	0.07385425672409529	-0.01940647331275558	-0.00970323665637779	0.056962207762624395
codA_MOPS	1283	1	No-FI	1.0477320441645535	1.0679970480616694	1.1326891758870787	0.0	-0.027801686823170357	-0.0742959626855024	-0.0371479813427512	0.11455937553478054
cynR_MOPS	899	3	No-FI	0.8652603101776261	1.0899544147382487	1.1177630910452565	0.0	0.2776221167704626	0.18263012275098525	0.09131506137549263	-0.21184283232815454
cynT_MOPS	659	0	Lo-FI	0.3697071664890561	0.3560501103433809	0.3545326596605281	0.0	-0.10974225876237065	-0.2472426617211143	-0.12362133086055714	0.37549034994773356
cynS_MOPS	470	0	Lo-FI	0.6605411186409303	0.54990282076859	0.6350092037473134	0.0	-0.3199112341151771	-0.2436490571533656	-0.1218245285766828	0.2994446838838837
cynX_MOPS	1154	1	No-FI	0.9923011392906592	1.2427344148539174	1.1734103247326002	0.0	0.2692285462587756	0.05507948875076796	0.027539744375383975	-0.002056299165021369
lacA_MOPS	611	2	No-FI	8.847120496709671	9.249739154647477	10.241555848591833	0.0	0.008765159984287063	0.02437683417593428	0.01218841708796714	-0.037706336965128116
lacY_MOPS	1253	2	No-FI	8.074390433476815	8.804637839701874	9.117487001713046	0.0	0.06947076446738398	-0.011495299074145482	-0.005747649537072741	0.04231575327937047
lacZ_MOPS	1124	N/A	Hi-FI	0.000966650555824	0.000966650555824	0.000966650555824	0.0	-0.05543954920937999	-0.1867781875004475	-0.09338909375022375	0.2928171294309525
lacI_MOPS	1082	1	No-FI	0.5194509389107224	0.4510590719975984	0.54532894260758	0.0	-0.25911065978885606	-0.11663895683148251	-0.058319478415741255	0.1080280414561855
mhpR_MOPS	833	3	No-FI	0.5351803360300137	0.7176533252256919	0.8821191115402177	0.0	0.3678224360328234	0.5341701784624304	0.2670850892312152	-0.7676761520931096
mhpA_MOPS	1664	3	No-FI	0.5772887659404394	0.7034906890173624	0.790029150555824	0.0	0.22979862900585218	0.2658345487200602	0.1329172743600301	-0.3664580381981496
mhpB_MOPS	944	3	No-FI	0.4744835997083664	0.5719412268270104	0.6672802098778579	0.0	0.21406913076074563	0.3051563076305899	0.15257815381529494	-0.4372374691307346
mhpD_MOPS	809	1	No-FI	1.103562447836417	0.8303856864025484	1.150534017675725	0.0	-0.4657543387653208	-0.12664281777706518	-0.06332140888853259	0.05581991670666836
mhpF_MOPS	950	3	No-FI	0.440966650555824	0.5072824400295082	0.5872824400295082	0.0	0.14668012042145306	0.22660676213613107	0.11330338106806553	-0.3287845634197341
mhpE_MOPS	1013	1	No-FI	0.7383802734580945	0.8736221293317371	0.9101473020859326	0.0	0.18720584126696976	0.11495785806266304	0.05747892903133151	-0.12919448301544845
mhpT_MOPS	1211	1	No-FI	1.0216107463444284	1.000966650555824	1.2214455935781194	0.0	-0.0848912468207442	0.07096581010573122	0.03548290505286561	-0.1465734324498001
yaiL_MOPS	539	3	No-FI	1.3497607136356014	1.3701688769009075	1.707831214563245	0.0	-0.03378949725229985	0.15268354442042742	0.07634177221021371	-0.2657357397848123
frmB_MOPS	833	1	No-FI	0.802887418863147	0.8100903000156079	0.9553484032569044	0.0	-0.042554523121199755	0.06405106715324801	0.03202553357662401	-0.1209366196291466
frmA_MOPS	1109	3	No-FI	0.7529955053799899	0.9820306721969422	1.092039689329494	0.0	0.3276872828688898	0.34953394472619964	0.17476697236309982	-0.47332748025403615
frmR_MOPS	275	0	Lo-FI	0.2918757414649149	0.1900575596467331	0.2446030141921876	0.0	-0.6743574486277679	-0.4416903152632581	-0.22084515763162904	0.5113647092295075
yaiO_MOPS	773	2	No-FI	6.817266779921931	7.369660052884413	7.338612187425165	0.0	0.05696508202419537	-0.080464369290695	-0.0402321846453475	0.15309564282589014
yaiP_MOPS	1196	4	No-FI	5.2041439080809075	5.545281031826727	6.09377601510432	0.0	0.036160171162223254	0.04089742844262556	0.02044871422131278	-0.05610899035030152
ykiC_MOPS	119	2	No-FI	10.320294381648262	11.782479255597842	11.345504465681877	0.0	0.13571946855624173	-0.05014155273737453	-0.02507077636868726	0.12880907741437145
yaiS_MOPS	557	2	No-FI	11.281038463841282	11.431846363302682	11.9722413363727	0.0	-0.036280996017888256	-0.10098480100757179	-0.05049240050378589	0.1562143363399902
tauA_MOPS	962	1	No-FI	1.3835030330922065	1.584126733715907	1.4968086463978199	0.0	0.13992240287455104	-0.07321419678928215	-0.036607098394641074	0.16866446227365392
tauB_MOPS	767	1	No-FI	1.015308241168601	1.0231309269573885	1.0687632607253155	0.0	-0.04436656202107082	-0.11275365410237967	-0.056376827051189835	0.17313390283027585
tauC_MOPS	827	1	No-FI	1.121885634836356	1.057798573167674	1.2524781378593306	0.0	-0.14030022965082295	-0.02791838118454404	-0.01395919059227202	-0.00023610790936758747
tauD_MOPS	851	1	No-FI	0.909309776290254	0.9598385659494786	0.9234108338695726	0.0	0.022580368130291996	-0.1645773924878435	-0.08228869624392175	0.2818224435231698
hemB_MOPS	974	N/A	Hi-FI	0.3069214760178363	0.0759153158535652	0.0132869790979184	0.0	-2.070846264636658	-4.716562746971842	-2.358281373485921	7.170655823407518
ytiB_MOPS	56	1	No-FI	1.7688237934129667	2.822395221984396	2.072395221984396	0.0	0.6186901375964922	0.04173063812046662	0.02086531906023331	0.13667898233138634
iprA_MOPS	623	2	No-FI	5.771432140122437	6.21444979662324	6.391014804648922	0.0	0.05125775919728115	-0.03966251602445947	-0.019831258012229735	0.08319011310652617
ampH_MOPS	1157	1	No-FI	2.0588750343069044	2.0796183359490823	2.201485233096878	0.0	-0.04097703527036578	-0.09015728701847259	-0.045078643509236294	0.13660313327399906
sbmA_MOPS	1220	1	No-FI	1.3534256669492668	1.4935896013754961	1.5976879620312334	0.0	0.08672858540259987	0.052591827536713764	0.026295913768356882	-0.058743517426989654
yaiW_MOPS	1094	1	No-FI	0.6792116231335206	0.7331421532980543	0.8199794476307783	0.0	0.05479226151985406	0.08494841477772835	0.04247420738886418	-0.12331660412292925
yaiY_MOPS	308	0	Lo-FI	0.8710965206856941	0.7477198973090707	0.6405770401662136	0.0	-0.2757742081866637	-0.6302386817251734	-0.3151193408625867	0.9584730668130677
yaiZ_MOPS	212	1	No-FI	1.0764383486690314	1.3264383486690314	1.3075704241407295	0.0	0.24585237934868903	0.09384476909299933	0.046922384546499656	-0.0744571553721025
ddlA_MOPS	1094	1	No-FI	1.1481330125302298	1.106999557319992	1.2925571441572865	0.0	-0.10807469358763236	-0.015839913348637824	-0.007919956674318912	-0.009625042281481082
iraP_MOPS	260	2	No-FI	11.75481280440198	13.500966650555824	15.170197419786593	0.0	0.14437159250583154	0.18121010871866217	0.09060505435933108	-0.2538929836958264
phoA_MOPS	1415	1	No-FI	1.4723447424286153	1.5861256611565306	1.7090938590363893	0.0	0.05195201315221665	0.028337929746019896	0.014168964873009948	-0.02991254519262761
psiF_MOPS	320	3	No-FI	0.49471665055582403	0.410341650555824	0.822841650555824	0.0	-0.32521640765551274	0.5472341777296575	0.2736170888648288	-1.0204624321012667
dgcC_MOPS	1115	3	No-FI	0.8269756191656895	0.8449128388966312	1.105899385981833	0.0	-0.024481824974066396	0.23252524686414083	0.11626262343207042	-0.3957026864315902
proC_MOPS	809	N/A	Hi-FI	0.08996541446188079	0.0059110263283827	0.0059110263283827	0.0	-3.9833294881864316	-4.1146681264775005	-2.0573340632387502	5.53000371473369
yaiI_MOPS	458	0	Lo-FI	0.6385212357086625	0.5839360828702345	0.6385212357086625	0.0	-0.18436368894817368	-0.18677818750044894	-0.09338909375022447	0.24984241618469033
aroL_MOPS	524	0	Lo-FI	1.0963864978840683	1.084936116204679	0.9208139788000989	0.0	-0.07058592003194614	-0.4385530137618935	-0.21927650688094674	0.707393049592507
yaiA_MOPS	191	1	No-FI	2.16327031547729	2.660652514430169	2.215626336419698	0.0	0.2431266039077966	-0.15227754615832212	-0.07613877307916106	0.3348381115664691
aroM_MOPS	677	0	Lo-FI	1.6464614806887634	1.3510405057995463	1.506136517616385	0.0	-0.3407373803613486	-0.3152944045173376	-0.1576472022586688	0.4119115474084465
ppnP_MOPS	284	1	No-FI	1.9305441153445564	1.8037835519642746	2.0713891857670914	0.0	-0.15342084088395147	-0.08518706779977181	-0.042593533899885905	0.09083816603830253
ykiD_MOPS	83	3	No-FI	2.2057859276642575	2.157593156579921	3.0250630360979924	0.0	-0.08730948207204592	0.2688942343617087	0.13444711718085434	-0.4772602179601964
rdgC_MOPS	911	0	Lo-FI	1.5410325122462738	1.4817569908412245	1.4784639063187217	0.0	-0.11202798486382048	-0.24657646379496434	-0.12328823189748216	0.3736181113703337
mak_MOPS	908	1	No-FI	1.4580151087056037	1.46021775187741	1.5604380161945903	0.0	-0.05326169491461796	-0.08883280561105744	-0.04441640280552872	0.13030077771355641
araJ_MOPS	1184	4	No-FI	4.3717436775828515	4.519547731636905	4.985763947853122	0.0	-0.007469954892784791	0.0028275762745515465	0.0014137881372757732	-0.007202612088514175
sbcC_MOPS	3146	3	No-FI	0.7320537452792824	0.8089768222023593	0.9828484051648514	0.0	0.08870924881846143	0.23824115358953218	0.11912057679476608	-0.3674988397097331
sbcD_MOPS	1202	1	No-FI	1.015109745397754	0.9809999284260404	1.1191030898237107	0.0	-0.10475032119113456	-0.04607095479460352	-0.02303547739730176	0.041868150927294345
phoB_MOPS	689	1	No-FI	1.3449434284948658	1.4625051120942856	1.4363802935166368	0.0	0.06545662745621039	-0.0918859132569827	-0.04594295662849135	0.17496206458037464
phoR_MOPS	1295	1	No-FI	1.204055453644627	1.1391905887797622	1.3167967663859397	0.0	-0.13533225430255977	-0.057647327393314685	-0.028823663696657342	0.050968127554671214
brnQ_MOPS	1319	1	No-FI	1.2390257862646943	1.1290940197749293	1.4679871206088944	0.0	-0.1894801374965743	0.05785491048097019	0.0289274552404851	-0.15958489663380843
proY_MOPS	1373	1	No-FI	1.1888763373730125	1.2784611880649281	1.2558828923620875	0.0	0.049370155281027284	-0.10767490331280796	-0.05383745165640398	0.19591489061502237
malZ_MOPS	1814	1	No-FI	0.7920361103132662	0.8063690761346554	0.8140868269615572	0.0	-0.029565442767703953	-0.14716172001971273	-0.07358086000985636	0.23541438577695323
acpH_MOPS	581	3	No-FI	0.271190402707287	0.3641336040842233	0.40199935279334553	0.0	0.3697222137646323	0.3811088680890182	0.1905544340445091	-0.5119407088934862
queA_MOPS	1070	1	No-FI	0.386947958967039	0.4542376785932072	0.4626488935464782	0.0	0.17586828215013894	0.0710000032114324	0.0355000016057162	-0.059710577969007694
tgt_MOPS	1127	1	No-FI	0.6433801376898081	0.6140988599613253	0.6682248581867024	0.0	-0.1226400224726103	-0.13211593316361747	-0.06605796658180874	0.17931321444849235
yajC_MOPS	332	N/A	Hi-FI	0.055183518025703496	0.0220509879052215	0.000966650555824	0.0	-1.3788336912993726	-6.0218773610158705	-3.010938680507935	9.576851037926659
secD_MOPS	1847	N/A	Hi-FI	0.0431972948438586	0.0052979986879301	0.0090879283035229	0.0	-3.0828611266051675	-2.4356957981359333	-1.2178478990679666	3.0318726213581666
secF_MOPS	971	N/A	Hi-FI	0.026713303490942402	0.0050861150254429	0.0071458472602524	0.0	-2.448361951676193	-2.0891596025508674	-1.0445798012754337	2.6658120203593816
yajD_MOPS	347	1	No-FI	0.4562980626595704	0.6090358148209537	0.4937620396048153	0.0	0.3611109917785118	-0.07293878949550892	-0.03646939474775445	0.24193497975201878
tsx_MOPS	884	1	No-FI	0.9014191392436068	0.9274372387911182	1.005491537433652	0.0	-0.0143879759072372	-0.02914723532138877	-0.014573617660694385	0.043782733566568886
yajI_MOPS	539	1	No-FI	1.5779610846931151	1.6707254631717794	1.7634898416504434	0.0	0.026973510852748905	-0.026406548548675968	-0.013203274274337982	0.05300208453204291
nrdR_MOPS	449	1	No-FI	0.3016348020034854	0.3083163164801001	0.3394967173709687	0.0	-0.02383120193982813	-0.01618345592973447	-0.008091727964867235	0.019028692569614737
ribD_MOPS	1103	N/A	Hi-FI	0.0481108028677007	0.020005635143312602	0.0045931238105837	0.0	-1.3213939919533324	-3.5755914846938444	-1.7877957423469222	5.518854477171963
ribE_MOPS	470	N/A	Hi-FI	0.039264522896249494	0.0201155867260367	0.000966650555824	0.0	-1.0203520974909033	-5.530866294586489	-2.7654331472932445	8.877993125147182
nusB_MOPS	419	N/A	Hi-FI	0.4997733331333896	0.1871241684555853	0.036766173228855	0.0	-1.4727175682439226	-3.9516011838018805	-1.9758005919009403	6.095096116921827
thiL_MOPS	977	N/A	Hi-FI	0.3817240712313613	0.0572614304944115	0.0132491479969703	0.0	-2.7923340968506314	-5.035336858718436	-2.517668429359218	7.461450065580516
pgpA_MOPS	518	1	No-FI	0.2847504343396077	0.2750979246870981	0.3252909748801483	0.0	-0.10519233559738361	0.005254565679666312	0.002627282839833156	-0.04382172133190506
yajO_MOPS	974	1	No-FI	0.6118496074346741	0.6837181905968918	0.7401863630814913	0.0	0.10478517789365216	0.08793328649260579	0.043966643246302894	-0.11162708485645893
dxs_MOPS	1862	N/A	Hi-FI	0.0170783583968551	0.006874276764202	0.0052631059800989	0.0	-1.368329014221949	-1.8849611436834666	-0.9424805718417333	2.685492234731795
ispA_MOPS	899	0	Lo-FI	0.4414560832588273	0.4036362834812967	0.30463739582834903	0.0	-0.18465360633226346	-0.7219550599222406	-0.3609775299611203	1.14170723109298
xseB_MOPS	242	0	Lo-FI	0.3191484687376422	0.2075782208037579	0.3191484687376422	0.0	-0.6760121915714994	-0.18677818750044883	-0.09338909375022442	0.08595958197691494
thiI_MOPS	1448	N/A	Hi-FI	0.2834252140917356	0.0948893024895256	0.0285909599480891	0.0	-1.634090301508714	-3.496115331878359	-1.7480576659391796	5.282162119294361
yajL_MOPS	590	0	Lo-FI	0.7670683454710783	0.7280852946236206	0.600966650555824	0.0	-0.1306872052718726	-0.5388483808072551	-0.26942419040362753	0.8545182329214676
panE_MOPS	911	1	No-FI	1.485050075363727	1.602503423332992	1.723249855824759	0.0	0.054376310568577835	0.027842128099671237	0.013921064049835617	-0.028278109976592778
yajQ_MOPS	491	3	No-FI	0.5977079947513434	0.7199075874193678	0.8237772411871885	0.0	0.2129313344682689	0.27603524144086544	0.13801762072043272	-0.38908162424535275
yajR_MOPS	1364	1	No-FI	0.9775062399986392	1.0962745684443869	1.187183659353478	0.0	0.10999180870935257	0.09358713501340529	0.046793567506702646	-0.11931462211922463
cyoE_MOPS	890	3	No-FI	0.600966650555824	0.8784947404434644	0.99759586403897	0.0	0.49230916594348173	0.544392362691747	0.2721961813458735	-0.743217549171751
cyoD_MOPS	329	3	No-FI	0.8672280487321158	1.338352668792906	1.5237630031394105	0.0	0.5705354572744618	0.6263770211340934	0.3131885105670467	-0.8537832161320018
cyoC_MOPS	614	3	No-FI	0.5889145332919804	0.6198591586991465	0.8250708850835113	0.0	0.01844262462900559	0.2996816078480321	0.14984080392401605	-0.49332180487038496
cyoB_MOPS	1991	1	No-FI	0.939690909722072	0.9924282276527602	1.1330610754679282	0.0	0.023336928606450365	0.08318924373247463	0.041594621866237316	-0.13086976335197426
cyoA_MOPS	947	3	No-FI	2.1762570412633213	2.6461620043045038	3.109731170091199	0.0	0.22661287460512658	0.3281627144930863	0.16408135724654316	-0.47140023262010167
ampG_MOPS	1475	1	No-FI	1.137237836996502	1.1318141081829425	1.3474073285219257	0.0	-0.062336527995252494	0.0578738589706127	0.02893692948530635	-0.117235274282772
yajG_MOPS	578	0	Lo-FI	1.1428351626665505	1.1047728789295264	1.1359147474416371	0.0	-0.10430707159061808	-0.19554095639927702	-0.0977704781996385	0.2911325701352556
bolA_MOPS	317	4	No-FI	3.000966650555824	3.05459441080819	3.1523862089154453	0.0	-0.02988600406387154	-0.11576117919383733	-0.05788058959691866	0.1829732973017717
tig_MOPS	1298	0	Lo-FI	0.6850960804479658	0.6465752792153001	0.5903349094156083	0.0	-0.13892753109183253	-0.40155086075142943	-0.2007754303757147	0.6229422575551048
clpP_MOPS	623	N/A	Hi-FI	0.09727483675165059	0.023438560668183502	0.0266488335413777	0.0	-2.1086222248169135	-2.054772456060778	-1.027386228030389	2.7217466851623255
clpX_MOPS	1274	N/A	Hi-FI	0.0786746568352588	0.044137765155509996	0.014310449613908701	0.0	-0.8893249470375504	-2.6456081680644785	-1.3228040840322393	4.112905297761614
lon_MOPS	2354	1	No-FI	0.6024959623655096	0.5723345350078206	0.6360558604113891	0.0	-0.12953245975068195	-0.1085762875798183	-0.05428814378990915	0.13778299271613653
hupB_MOPS	272	1	No-FI	0.6811137093793534	0.8171431211440593	0.7252313564381769	0.0	0.20725356585682825	-0.09623255491089655	-0.048116277455448275	0.229472113470437
ppiD_MOPS	1871	0	Lo-FI	0.328598932757855	0.3045476232976732	0.3291334063014145	0.0	-0.16509949822528336	-0.18443351792983664	-0.09221675896491832	0.2523560304746333
ybaV_MOPS	371	1	No-FI	1.81767824085232	1.779942391795716	2.106087944356363	0.0	-0.0857058416067702	0.025690651819887722	0.012845325909943863	-0.0713863669020696
fadM_MOPS	398	0	Lo-FI	2.0336299671387383	2.031117404324668	1.908001826435221	0.0	-0.05722311017501691	-0.2787728299956542	-0.1393864149978271	0.4455470132677514
queC_MOPS	695	1	No-FI	0.9606788807716512	1.0685925498363995	1.067153700915536	0.0	0.09814613733166644	-0.035136384055099945	-0.017568192027549973	0.09127601920238872
ybaE_MOPS	1700	3	No-FI	0.9621431211440592	1.1186137093793533	1.245672532908765	0.0	0.16194894806452453	0.18582325010343395	0.09291162505171698	-0.25572243415088175
cof_MOPS	818	1	No-FI	1.2564678730497114	1.244242934174406	1.3493774085020342	0.0	-0.06954513801912104	-0.08385805723532724	-0.04192902861766362	0.11658171605250506
decR_MOPS	458	1	No-FI	0.4987832444422869	0.5839360828702345	0.5817526767566974	0.0	0.17195791068512123	0.0352147545414061	0.01760737727070305	-0.0013719540073030972
mdlA_MOPS	1772	1	No-FI	0.7470163119553725	0.6770388853188037	0.8192510749350566	0.0	-0.1973405989669706	-0.05361227303292826	-0.02680613651646413	0.023573588732556897
mdlB_MOPS	1781	1	No-FI	0.9728925348904675	0.8836168470746336	0.983560698843303	0.0	-0.1942990783742514	-0.17104455328178697	-0.08552227664089349	0.22030789601156114
glnK_MOPS	338	1	No-FI	0.592682626887185	0.6636885440469483	0.6133926860587826	0.0	0.10780705394717804	-0.13722699200381572	-0.06861349600190786	0.26464733798875223
amtB_MOPS	1286	1	No-FI	0.9037660284718426	1.1751501653303185	1.0841703830597118	0.0	0.3233843387426988	0.07579208020892322	0.03789604010446161	-0.018525354100639102
tesB_MOPS	860	1	No-FI	1.2160829296255913	1.3184085110209403	1.4335247900907075	0.0	0.06111629644987787	0.05054705060601644	0.02527352530300822	-0.06387298552673479
ybaY_MOPS	572	1	No-FI	0.9834841330733064	1.1355820351712085	1.160057559646733	0.0	0.1520186995590988	0.051444520908082964	0.025722260454041482	-0.035067968327105334
ybaZ_MOPS	389	3	No-FI	0.19633940119849752	0.1603496839748471	0.2606067533835875	0.0	-0.3475677592465378	0.2217465625168331	0.11087328125841656	-0.4854335239435678
ffs_MOPS	113	N/A	Hi-FI	0.000966650555824	0.000966650555824	0.000966650555824	0.0	-0.05543954920937999	-0.1867781875004475	-0.09338909375022375	0.2928171294309525
[truncated: 3,881 more rows]
