# Supplementary material for: Comparative analysis of gene importance in Escherichia coli across growth conditions
Source: mSystems. 2026 Apr 14;11(5):e01425-25. doi: 10.1128/msystems.01425-25 (PMC13185578; doi:10.1128/msystems.01425-25)
Supplement: Table S7 — All genes composing both modules. [file msystems.01425-25-s0008.xlsx]

## Sheet: File_content
Tab	Content
MOPS_module	All genes included in the MOPS module and their status. Hi-FI* denotes that only a section of the gene is involved in fitness. If a gene has been categorized as both Lo-FI and Hi-FI* the Hi-FI* tag is prioritized in this table.
EZR_module	All genes included in the EZR module and their status. Hi-FI* denotes that only a section of the gene is involved in fitness. If a gene has been categorized as both Lo-FI and Hi-FI* the Hi-FI* tag is prioritized in this table.

## Sheet: MOPS_module
Gene	MOPS status	Characterization
3ETS-ileuZ	Hi-FI	WELL-CHARACTERIZED
aat	Lo-FI	WELL-CHARACTERIZED
abgA	Lo-FI	WELL-CHARACTERIZED
accA	Hi-FI	WELL-CHARACTERIZED
accB	Hi-FI	WELL-CHARACTERIZED
accC	Hi-FI	WELL-CHARACTERIZED
accD	Hi-FI	WELL-CHARACTERIZED
ackA	Hi-FI	WELL-CHARACTERIZED
acnB	Hi-FI	WELL-CHARACTERIZED
acpP	Hi-FI	WELL-CHARACTERIZED
acpS	Hi-FI*	WELL-CHARACTERIZED
acrA	Lo-FI	WELL-CHARACTERIZED
acrF	Lo-FI	WELL-CHARACTERIZED
ada	Lo-FI	WELL-CHARACTERIZED
add	Lo-FI	WELL-CHARACTERIZED
adhE	Hi-FI	WELL-CHARACTERIZED
adhP	Lo-FI	WELL-CHARACTERIZED
adk	Hi-FI	WELL-CHARACTERIZED
agaV	Lo-FI	WELL-CHARACTERIZED
agp	Lo-FI	WELL-CHARACTERIZED
alaA	Lo-FI	WELL-CHARACTERIZED
alaE	Lo-FI	WELL-CHARACTERIZED
alaS	Hi-FI	WELL-CHARACTERIZED
alkA	Lo-FI	WELL-CHARACTERIZED
amiD	Lo-FI	WELL-CHARACTERIZED
amn	Lo-FI	WELL-CHARACTERIZED
apaG	Lo-FI	UNCHARACTERIZED
apaH	Hi-FI	WELL-CHARACTERIZED
appB	Lo-FI	WELL-CHARACTERIZED
araC	Lo-FI	WELL-CHARACTERIZED
araD	Lo-FI	WELL-CHARACTERIZED
araG	Lo-FI	WELL-CHARACTERIZED
arcA	Hi-FI	WELL-CHARACTERIZED
arcB	Lo-FI	WELL-CHARACTERIZED
argA	Hi-FI	WELL-CHARACTERIZED
argB	Hi-FI	WELL-CHARACTERIZED
argC	Hi-FI	WELL-CHARACTERIZED
argD	Hi-FI	WELL-CHARACTERIZED
argE	Hi-FI	WELL-CHARACTERIZED
argG	Hi-FI	PARTIAL
argH	Hi-FI	WELL-CHARACTERIZED
argI	Lo-FI	WELL-CHARACTERIZED
argL	Hi-FI	PARTIAL
argO	Lo-FI	WELL-CHARACTERIZED
argP	Lo-FI	WELL-CHARACTERIZED
argS	Hi-FI	WELL-CHARACTERIZED
argX	Hi-FI	WELL-CHARACTERIZED
arnC	Lo-FI	WELL-CHARACTERIZED
arnD	Lo-FI	PARTIAL
arnT	Lo-FI	WELL-CHARACTERIZED
aroA	Hi-FI	WELL-CHARACTERIZED
aroB	Hi-FI	WELL-CHARACTERIZED
aroC	Hi-FI	WELL-CHARACTERIZED
aroD	Hi-FI	WELL-CHARACTERIZED
aroE	Hi-FI	WELL-CHARACTERIZED
aroF	Hi-FI	WELL-CHARACTERIZED
aroH	Lo-FI	WELL-CHARACTERIZED
aroK	Hi-FI	WELL-CHARACTERIZED
aroL	Lo-FI	WELL-CHARACTERIZED
aroM	Lo-FI	UNCHARACTERIZED
artI	Lo-FI	PARTIAL
artJ	Lo-FI	WELL-CHARACTERIZED
artM	Lo-FI	PARTIAL
artQ	Lo-FI	PARTIAL
asd	Hi-FI	WELL-CHARACTERIZED
asmA	Lo-FI	PARTIAL
asnB	Lo-FI	WELL-CHARACTERIZED
asnS	Hi-FI	WELL-CHARACTERIZED
aspC	Hi-FI	WELL-CHARACTERIZED
aspS	Hi-FI	WELL-CHARACTERIZED
astD	Lo-FI	WELL-CHARACTERIZED
astE	Lo-FI	WELL-CHARACTERIZED
atoD	Lo-FI	WELL-CHARACTERIZED
atpA	Hi-FI	WELL-CHARACTERIZED
atpB	Hi-FI	WELL-CHARACTERIZED
atpC	Hi-FI	WELL-CHARACTERIZED
atpD	Hi-FI	WELL-CHARACTERIZED
atpE	Hi-FI	WELL-CHARACTERIZED
atpF	Hi-FI	WELL-CHARACTERIZED
atpG	Hi-FI	WELL-CHARACTERIZED
atpH	Hi-FI	WELL-CHARACTERIZED
atpI	Hi-FI	PARTIAL
avtA	Lo-FI	WELL-CHARACTERIZED
baeR	Lo-FI	WELL-CHARACTERIZED
baeS	Lo-FI	WELL-CHARACTERIZED
bamA	Hi-FI	WELL-CHARACTERIZED
bamD	Hi-FI	PARTIAL
bcr	Lo-FI	WELL-CHARACTERIZED
bglX	Lo-FI	WELL-CHARACTERIZED
bhsA	Lo-FI	PARTIAL
bioA	Hi-FI	WELL-CHARACTERIZED
bioB	Hi-FI	WELL-CHARACTERIZED
bioC	Hi-FI	WELL-CHARACTERIZED
bioD	Hi-FI	WELL-CHARACTERIZED
bioF	Hi-FI	WELL-CHARACTERIZED
bioH	Lo-FI	WELL-CHARACTERIZED
bipA	Lo-FI	WELL-CHARACTERIZED
birA	Hi-FI	WELL-CHARACTERIZED
bssR	Lo-FI	PARTIAL
btsS	Lo-FI	WELL-CHARACTERIZED
btuC	Lo-FI	WELL-CHARACTERIZED
btuE	Lo-FI	WELL-CHARACTERIZED
btuR	Lo-FI	PARTIAL
caiE	Lo-FI	PARTIAL
can	Hi-FI	WELL-CHARACTERIZED
carA	Hi-FI	WELL-CHARACTERIZED
carB	Hi-FI	WELL-CHARACTERIZED
cbl	Lo-FI	PARTIAL
cca	Hi-FI	WELL-CHARACTERIZED
ccmH	Lo-FI	WELL-CHARACTERIZED
cdsA	Hi-FI	WELL-CHARACTERIZED
cfa	Lo-FI	WELL-CHARACTERIZED
chaC	Lo-FI	WELL-CHARACTERIZED
cheA	Lo-FI	WELL-CHARACTERIZED
cheR	Lo-FI	WELL-CHARACTERIZED
cheZ	Lo-FI	WELL-CHARACTERIZED
chiX	Hi-FI	WELL-CHARACTERIZED
cho	Lo-FI	WELL-CHARACTERIZED
clpA	Lo-FI	WELL-CHARACTERIZED
clpB	Lo-FI	WELL-CHARACTERIZED
clpP	Hi-FI	WELL-CHARACTERIZED
clpX	Hi-FI	WELL-CHARACTERIZED
clsA	Lo-FI	WELL-CHARACTERIZED
cmk	Hi-FI	WELL-CHARACTERIZED
cmoA	Lo-FI	WELL-CHARACTERIZED
cmoB	Lo-FI	WELL-CHARACTERIZED
cmoM	Lo-FI	WELL-CHARACTERIZED
coaA	Hi-FI	WELL-CHARACTERIZED
coaD	Hi-FI	WELL-CHARACTERIZED
coaE	Hi-FI	WELL-CHARACTERIZED
cobB	Lo-FI	WELL-CHARACTERIZED
cobC	Lo-FI	WELL-CHARACTERIZED
copA	Lo-FI	WELL-CHARACTERIZED
cpsB	Lo-FI	WELL-CHARACTERIZED
cpsG	Lo-FI	WELL-CHARACTERIZED
cpxA	Lo-FI	WELL-CHARACTERIZED
cpxQ	Lo-FI	WELL-CHARACTERIZED
cpxR	Lo-FI	WELL-CHARACTERIZED
cra	Lo-FI	WELL-CHARACTERIZED
crcB	Lo-FI	WELL-CHARACTERIZED
creC	Lo-FI	WELL-CHARACTERIZED
crp	Hi-FI	WELL-CHARACTERIZED
crr	Hi-FI	WELL-CHARACTERIZED
cspD	Lo-FI	WELL-CHARACTERIZED
csrA	Hi-FI	PARTIAL
cueR	Lo-FI	WELL-CHARACTERIZED
cusA	Lo-FI	WELL-CHARACTERIZED
cusR	Lo-FI	WELL-CHARACTERIZED
cutC	Lo-FI	UNCHARACTERIZED
cvpA	Hi-FI	PARTIAL
cyaA	Hi-FI	WELL-CHARACTERIZED
cydB	Lo-FI	WELL-CHARACTERIZED
cydC	Hi-FI	WELL-CHARACTERIZED
cydD	Hi-FI	WELL-CHARACTERIZED
cydH	Lo-FI	PARTIAL
cydX	Lo-FI	PARTIAL
cynS	Lo-FI	WELL-CHARACTERIZED
cynT	Lo-FI	WELL-CHARACTERIZED
cysA	Hi-FI	WELL-CHARACTERIZED
cysB	Hi-FI	WELL-CHARACTERIZED
cysC	Hi-FI	WELL-CHARACTERIZED
cysD	Hi-FI	WELL-CHARACTERIZED
cysE	Hi-FI	WELL-CHARACTERIZED
cysG	Hi-FI	WELL-CHARACTERIZED
cysH	Hi-FI	WELL-CHARACTERIZED
cysI	Hi-FI	WELL-CHARACTERIZED
cysJ	Hi-FI	WELL-CHARACTERIZED
cysK	Hi-FI	WELL-CHARACTERIZED
cysN	Hi-FI	WELL-CHARACTERIZED
cysP	Lo-FI	WELL-CHARACTERIZED
cysQ	Hi-FI	WELL-CHARACTERIZED
cysS	Hi-FI	WELL-CHARACTERIZED
cysT	Hi-FI	WELL-CHARACTERIZED
cysU	Hi-FI	WELL-CHARACTERIZED
cysW	Hi-FI	WELL-CHARACTERIZED
dacB	Lo-FI	WELL-CHARACTERIZED
dadX	Lo-FI	WELL-CHARACTERIZED
damX	Lo-FI	WELL-CHARACTERIZED
dapA	Hi-FI	WELL-CHARACTERIZED
dapB	Hi-FI	WELL-CHARACTERIZED
dapD	Hi-FI	WELL-CHARACTERIZED
dapE	Hi-FI	WELL-CHARACTERIZED
dapF	Hi-FI	WELL-CHARACTERIZED
dbpA	Lo-FI	WELL-CHARACTERIZED
dcd	Hi-FI	WELL-CHARACTERIZED
dcm	Lo-FI	PARTIAL
dcp	Lo-FI	WELL-CHARACTERIZED
ddlB	Hi-FI	WELL-CHARACTERIZED
ddpA	Lo-FI	PARTIAL
ddpC	Lo-FI	PARTIAL
ddpD	Lo-FI	PARTIAL
def	Hi-FI	WELL-CHARACTERIZED
degS	Hi-FI	WELL-CHARACTERIZED
deoA	Lo-FI	WELL-CHARACTERIZED
deoR	Lo-FI	WELL-CHARACTERIZED
der	Hi-FI	WELL-CHARACTERIZED
dfp	Hi-FI	WELL-CHARACTERIZED
dgcE	Lo-FI	WELL-CHARACTERIZED
dgcF	Lo-FI	PARTIAL
dgkA	Lo-FI	WELL-CHARACTERIZED
dhaK	Lo-FI	WELL-CHARACTERIZED
dhaL	Lo-FI	WELL-CHARACTERIZED
dhaM	Lo-FI	WELL-CHARACTERIZED
dhaR	Lo-FI	PARTIAL
dicA	Hi-FI	WELL-CHARACTERIZED
digH	Lo-FI	UNCHARACTERIZED
dksA	Hi-FI	WELL-CHARACTERIZED
dld	Lo-FI	WELL-CHARACTERIZED
dmsA	Lo-FI	WELL-CHARACTERIZED
dmsB	Lo-FI	WELL-CHARACTERIZED
dmsC	Lo-FI	WELL-CHARACTERIZED
dmsD	Lo-FI	WELL-CHARACTERIZED
dnaA	Hi-FI	WELL-CHARACTERIZED
dnaB	Hi-FI	WELL-CHARACTERIZED
dnaC	Hi-FI	WELL-CHARACTERIZED
dnaE	Hi-FI	WELL-CHARACTERIZED
dnaG	Hi-FI	WELL-CHARACTERIZED
dnaJ	Lo-FI	WELL-CHARACTERIZED
dnaK	Hi-FI	WELL-CHARACTERIZED
dnaN	Hi-FI	WELL-CHARACTERIZED
dnaQ	Hi-FI	WELL-CHARACTERIZED
dnaT	Hi-FI	WELL-CHARACTERIZED
dnaX	Hi-FI	WELL-CHARACTERIZED
dolP	Lo-FI	PARTIAL
dosP	Lo-FI	WELL-CHARACTERIZED
dppD	Lo-FI	WELL-CHARACTERIZED
dsbA	Hi-FI*	WELL-CHARACTERIZED
dsbB	Hi-FI	WELL-CHARACTERIZED
dsrA	Lo-FI	PARTIAL
dtd	Lo-FI	WELL-CHARACTERIZED
dut	Hi-FI	WELL-CHARACTERIZED
dxr	Hi-FI	WELL-CHARACTERIZED
dxs	Hi-FI	WELL-CHARACTERIZED
eamA	Lo-FI	WELL-CHARACTERIZED
eco	Lo-FI	PARTIAL
eda	Hi-FI	WELL-CHARACTERIZED
efp	Hi-FI	WELL-CHARACTERIZED
elaB	Lo-FI	PARTIAL
eno	Hi-FI	WELL-CHARACTERIZED
entB	Lo-FI	WELL-CHARACTERIZED
envC	Hi-FI	WELL-CHARACTERIZED
epd	Hi-FI*	WELL-CHARACTERIZED
epmA	Lo-FI	WELL-CHARACTERIZED
era	Hi-FI	WELL-CHARACTERIZED
erpA	Hi-FI	WELL-CHARACTERIZED
esrE	Lo-FI	PARTIAL
etp	Lo-FI	WELL-CHARACTERIZED
eutE	Lo-FI	WELL-CHARACTERIZED
eutG	Lo-FI	PARTIAL
eutK	Lo-FI	PARTIAL
eutL	Lo-FI	PARTIAL
eutN	Hi-FI*	PARTIAL
eutQ	Lo-FI	PARTIAL
eutR	Lo-FI	PARTIAL
evgL	Lo-FI	UNCHARACTERIZED
fabA	Hi-FI	WELL-CHARACTERIZED
fabB	Hi-FI	WELL-CHARACTERIZED
fabD	Hi-FI	WELL-CHARACTERIZED
fabG	Hi-FI	WELL-CHARACTERIZED
fabH	Hi-FI	WELL-CHARACTERIZED
fabI	Hi-FI	WELL-CHARACTERIZED
fabZ	Hi-FI	WELL-CHARACTERIZED
fadD	Lo-FI	WELL-CHARACTERIZED
fadJ	Lo-FI	WELL-CHARACTERIZED
fadM	Lo-FI	WELL-CHARACTERIZED
fadR	Lo-FI	PARTIAL
fau	Lo-FI	WELL-CHARACTERIZED
fbaA	Hi-FI	WELL-CHARACTERIZED
fcl	Lo-FI	WELL-CHARACTERIZED
fdnG	Lo-FI	WELL-CHARACTERIZED
fdnI	Lo-FI	WELL-CHARACTERIZED
fdx	Lo-FI	WELL-CHARACTERIZED
feaB	Lo-FI	WELL-CHARACTERIZED
fecC	Lo-FI	WELL-CHARACTERIZED
fes	Lo-FI	WELL-CHARACTERIZED
ffh	Hi-FI	WELL-CHARACTERIZED
ffs	Hi-FI	WELL-CHARACTERIZED
fhuE	Lo-FI	WELL-CHARACTERIZED
fhuF	Lo-FI	WELL-CHARACTERIZED
fimG	Lo-FI	PARTIAL
fiu	Lo-FI	WELL-CHARACTERIZED
fldA	Hi-FI	PARTIAL
flgA	Lo-FI	PARTIAL
flgC	Lo-FI	WELL-CHARACTERIZED
flgG	Lo-FI	PARTIAL
flgH	Lo-FI	PARTIAL
flgI	Lo-FI	PARTIAL
flgL	Lo-FI	WELL-CHARACTERIZED
flgM	Lo-FI	WELL-CHARACTERIZED
flgO	Lo-FI	PARTIAL
flhB	Lo-FI	WELL-CHARACTERIZED
fliE	Lo-FI	PARTIAL
fliF	Lo-FI	WELL-CHARACTERIZED
fliG	Hi-FI*	PARTIAL
fliH	Lo-FI	WELL-CHARACTERIZED
fliN	Lo-FI	WELL-CHARACTERIZED
fliQ	Lo-FI	WELL-CHARACTERIZED
fliT	Lo-FI	PARTIAL
fmt	Hi-FI	WELL-CHARACTERIZED
fnr	Hi-FI	WELL-CHARACTERIZED
focA	Hi-FI	WELL-CHARACTERIZED
focB	Lo-FI	WELL-CHARACTERIZED
folA	Hi-FI	WELL-CHARACTERIZED
folB	Hi-FI	WELL-CHARACTERIZED
folC	Hi-FI	WELL-CHARACTERIZED
folD	Hi-FI	WELL-CHARACTERIZED
folE	Hi-FI	WELL-CHARACTERIZED
folK	Hi-FI	WELL-CHARACTERIZED
folP	Hi-FI	WELL-CHARACTERIZED
frlD	Lo-FI	WELL-CHARACTERIZED
frmR	Lo-FI	WELL-CHARACTERIZED
frr	Hi-FI	WELL-CHARACTERIZED
fryA	Lo-FI	PARTIAL
ftsA	Hi-FI	WELL-CHARACTERIZED
ftsB	Hi-FI	PARTIAL
ftsE	Hi-FI	WELL-CHARACTERIZED
ftsH	Hi-FI	WELL-CHARACTERIZED
ftsI	Hi-FI	WELL-CHARACTERIZED
ftsK	Hi-FI	WELL-CHARACTERIZED
ftsL	Hi-FI	PARTIAL
ftsN	Hi-FI	PARTIAL
ftsO	Hi-FI	WELL-CHARACTERIZED
ftsQ	Hi-FI	PARTIAL
ftsW	Hi-FI	WELL-CHARACTERIZED
ftsX	Hi-FI	PARTIAL
ftsY	Hi-FI	WELL-CHARACTERIZED
ftsZ	Hi-FI	WELL-CHARACTERIZED
fucO	Lo-FI	WELL-CHARACTERIZED
fur	Lo-FI	WELL-CHARACTERIZED
fusA	Hi-FI	WELL-CHARACTERIZED
gadC	Lo-FI	WELL-CHARACTERIZED
galE	Lo-FI	WELL-CHARACTERIZED
galU	Lo-FI	WELL-CHARACTERIZED
gapA	Hi-FI	WELL-CHARACTERIZED
garK	Lo-FI	WELL-CHARACTERIZED
garL	Lo-FI	WELL-CHARACTERIZED
gatY	Lo-FI	WELL-CHARACTERIZED
gcvR	Hi-FI	WELL-CHARACTERIZED
gfcD	Lo-FI	PARTIAL
ghxQ	Lo-FI	WELL-CHARACTERIZED
glcG	Lo-FI	PARTIAL
glgA	Hi-FI	WELL-CHARACTERIZED
glgB	Lo-FI	WELL-CHARACTERIZED
glmM	Hi-FI	WELL-CHARACTERIZED
glmS	Hi-FI	WELL-CHARACTERIZED
glmU	Hi-FI	WELL-CHARACTERIZED
glnA	Hi-FI	WELL-CHARACTERIZED
glnD	Hi-FI	WELL-CHARACTERIZED
glnG	Lo-FI	WELL-CHARACTERIZED
glnH	Lo-FI	WELL-CHARACTERIZED
glnL	Lo-FI	WELL-CHARACTERIZED
glnS	Hi-FI	WELL-CHARACTERIZED
gloA	Lo-FI	WELL-CHARACTERIZED
gloB	Hi-FI*	WELL-CHARACTERIZED
gloC	Lo-FI	WELL-CHARACTERIZED
glpT	Lo-FI	WELL-CHARACTERIZED
glsB	Lo-FI	WELL-CHARACTERIZED
gltA	Hi-FI	WELL-CHARACTERIZED
gltK	Lo-FI	PARTIAL
gltX	Hi-FI	WELL-CHARACTERIZED
glyA	Hi-FI	WELL-CHARACTERIZED
glyQ	Hi-FI	WELL-CHARACTERIZED
glyS	Hi-FI	WELL-CHARACTERIZED
glyT	Hi-FI	WELL-CHARACTERIZED
gmd	Lo-FI	WELL-CHARACTERIZED
gmhA	Hi-FI	WELL-CHARACTERIZED
gmhB	Hi-FI	WELL-CHARACTERIZED
gmk	Hi-FI	WELL-CHARACTERIZED
gmm	Hi-FI*	PARTIAL
gnd	Lo-FI	WELL-CHARACTERIZED
gpsA	Hi-FI	WELL-CHARACTERIZED
grcA	Lo-FI	WELL-CHARACTERIZED
greA	Lo-FI	WELL-CHARACTERIZED
groL	Hi-FI	WELL-CHARACTERIZED
groS	Hi-FI	WELL-CHARACTERIZED
grpE	Hi-FI	WELL-CHARACTERIZED
gstA	Lo-FI	WELL-CHARACTERIZED
guaA	Hi-FI	WELL-CHARACTERIZED
guaB	Hi-FI	WELL-CHARACTERIZED
guaC	Lo-FI	WELL-CHARACTERIZED
gutM	Hi-FI*	PARTIAL
gyrA	Hi-FI	WELL-CHARACTERIZED
gyrB	Hi-FI	WELL-CHARACTERIZED
hcaB	Lo-FI	WELL-CHARACTERIZED
hcaC	Lo-FI	WELL-CHARACTERIZED
hcaF	Lo-FI	WELL-CHARACTERIZED
hcaR	Lo-FI	WELL-CHARACTERIZED
hcaT	Lo-FI	PARTIAL
hcxB	Lo-FI	PARTIAL
hda	Lo-FI	WELL-CHARACTERIZED
hdfR	Lo-FI	WELL-CHARACTERIZED
helD	Lo-FI	PARTIAL
hemA	Hi-FI	WELL-CHARACTERIZED
hemB	Hi-FI	WELL-CHARACTERIZED
hemC	Hi-FI	WELL-CHARACTERIZED
hemD	Hi-FI	WELL-CHARACTERIZED
hemE	Hi-FI	WELL-CHARACTERIZED
hemF	Lo-FI	WELL-CHARACTERIZED
hemG	Lo-FI	WELL-CHARACTERIZED
hemH	Hi-FI	WELL-CHARACTERIZED
hemL	Lo-FI	WELL-CHARACTERIZED
hemX	Lo-FI	UNCHARACTERIZED
hflC	Hi-FI	WELL-CHARACTERIZED
hflD	Hi-FI	PARTIAL
hflK	Hi-FI	WELL-CHARACTERIZED
hflX	Lo-FI	WELL-CHARACTERIZED
hfq	Hi-FI	WELL-CHARACTERIZED
hha	Lo-FI	WELL-CHARACTERIZED
hicA	Lo-FI	WELL-CHARACTERIZED
hicB	Lo-FI	PARTIAL
higA	Hi-FI	WELL-CHARACTERIZED
higB	Lo-FI	WELL-CHARACTERIZED
hinT	Lo-FI	WELL-CHARACTERIZED
hipA	Lo-FI	WELL-CHARACTERIZED
hipB	Hi-FI	WELL-CHARACTERIZED
hisA	Hi-FI	WELL-CHARACTERIZED
hisB	Hi-FI	WELL-CHARACTERIZED
hisC	Hi-FI	WELL-CHARACTERIZED
hisD	Hi-FI	WELL-CHARACTERIZED
hisF	Hi-FI	WELL-CHARACTERIZED
hisG	Hi-FI	WELL-CHARACTERIZED
hisH	Hi-FI	WELL-CHARACTERIZED
hisI	Hi-FI	WELL-CHARACTERIZED
hisL	Hi-FI	PARTIAL
hisR	Hi-FI	WELL-CHARACTERIZED
hisS	Hi-FI	WELL-CHARACTERIZED
hldE	Hi-FI	WELL-CHARACTERIZED
hns	Hi-FI	WELL-CHARACTERIZED
hofC	Lo-FI	UNCHARACTERIZED
hokB	Lo-FI	PARTIAL
holA	Hi-FI	WELL-CHARACTERIZED
holB	Hi-FI	WELL-CHARACTERIZED
holC	Hi-FI	WELL-CHARACTERIZED
holD	Hi-FI	WELL-CHARACTERIZED
holE	Lo-FI	WELL-CHARACTERIZED
hpf	Hi-FI	WELL-CHARACTERIZED
hrpA	Lo-FI	WELL-CHARACTERIZED
hrpB	Lo-FI	PARTIAL
hscA	Lo-FI	WELL-CHARACTERIZED
hscB	Lo-FI	PARTIAL
htpX	Lo-FI	WELL-CHARACTERIZED
hyaE	Lo-FI	PARTIAL
hyaF	Lo-FI	UNCHARACTERIZED
hybA	Lo-FI	WELL-CHARACTERIZED
hybD	Lo-FI	WELL-CHARACTERIZED
hybF	Lo-FI	WELL-CHARACTERIZED
hycB	Lo-FI	WELL-CHARACTERIZED
hycD	Lo-FI	WELL-CHARACTERIZED
hycI	Lo-FI	WELL-CHARACTERIZED
hyfR	Lo-FI	WELL-CHARACTERIZED
hypA	Hi-FI*	WELL-CHARACTERIZED
hypE	Lo-FI	WELL-CHARACTERIZED
hypT	Lo-FI	WELL-CHARACTERIZED
ibaG	Lo-FI	WELL-CHARACTERIZED
ibsC	Hi-FI	PARTIAL
ibsD	Hi-FI	PARTIAL
ibsE	Hi-FI	PARTIAL
icd	Hi-FI	WELL-CHARACTERIZED
igaA	Hi-FI	WELL-CHARACTERIZED
ihfA	Hi-FI	WELL-CHARACTERIZED
ihfB	Hi-FI	WELL-CHARACTERIZED
ileS	Hi-FI	WELL-CHARACTERIZED
ilvA	Hi-FI	WELL-CHARACTERIZED
ilvC	Hi-FI	WELL-CHARACTERIZED
ilvD	Hi-FI	WELL-CHARACTERIZED
ilvE	Hi-FI	WELL-CHARACTERIZED
ilvH	Lo-FI	WELL-CHARACTERIZED
ilvI	Hi-FI	WELL-CHARACTERIZED
ilvL	Hi-FI	PARTIAL
ilvM	Hi-FI*	WELL-CHARACTERIZED
ilvN	Lo-FI	WELL-CHARACTERIZED
ilvX	Hi-FI	UNCHARACTERIZED
ilvY	Hi-FI	PARTIAL
inaA	Lo-FI	PARTIAL
infA	Hi-FI	PARTIAL
infB	Hi-FI	WELL-CHARACTERIZED
infC	Hi-FI	WELL-CHARACTERIZED
insQ	Lo-FI	PARTIAL
IS1414	Lo-FI	Ecocyc Mismatch
iscR	Hi-FI	WELL-CHARACTERIZED
iscS	Hi-FI	WELL-CHARACTERIZED
iscU	Lo-FI	WELL-CHARACTERIZED
ispA	Lo-FI	WELL-CHARACTERIZED
ispB	Hi-FI	WELL-CHARACTERIZED
ispD	Hi-FI	WELL-CHARACTERIZED
ispE	Hi-FI	WELL-CHARACTERIZED
ispF	Hi-FI	WELL-CHARACTERIZED
ispG	Hi-FI	WELL-CHARACTERIZED
ispH	Hi-FI	WELL-CHARACTERIZED
ispU	Hi-FI	WELL-CHARACTERIZED
ispZ	Hi-FI	WELL-CHARACTERIZED
isrC	Lo-FI	UNCHARACTERIZED
ISZ	Lo-FI	Ecocyc Mismatch
katG	Lo-FI	WELL-CHARACTERIZED
kdgR	Lo-FI	WELL-CHARACTERIZED
kdpA	Lo-FI	WELL-CHARACTERIZED
kdpE	Lo-FI	WELL-CHARACTERIZED
kdsA	Hi-FI	WELL-CHARACTERIZED
kdsB	Hi-FI	WELL-CHARACTERIZED
kdsC	Hi-FI	PARTIAL
kdsD	Lo-FI	WELL-CHARACTERIZED
kgtP	Lo-FI	PARTIAL
lacZ	Hi-FI	WELL-CHARACTERIZED
lapA	Hi-FI	PARTIAL
lapB	Hi-FI	PARTIAL
lapC	Hi-FI	WELL-CHARACTERIZED
ldcA	Hi-FI	WELL-CHARACTERIZED
ldtB	Lo-FI	WELL-CHARACTERIZED
lepA	Hi-FI	WELL-CHARACTERIZED
lepB	Hi-FI	WELL-CHARACTERIZED
leuA	Hi-FI	WELL-CHARACTERIZED
leuB	Hi-FI	WELL-CHARACTERIZED
leuC	Hi-FI	WELL-CHARACTERIZED
leuD	Hi-FI	WELL-CHARACTERIZED
leuL	Lo-FI	PARTIAL
leuS	Hi-FI	WELL-CHARACTERIZED
leuU	Hi-FI	WELL-CHARACTERIZED
leuW	Hi-FI	WELL-CHARACTERIZED
leuZ	Hi-FI	WELL-CHARACTERIZED
lexA	Hi-FI	WELL-CHARACTERIZED
lgt	Hi-FI	WELL-CHARACTERIZED
lhr	Lo-FI	PARTIAL
ligA	Hi-FI	WELL-CHARACTERIZED
lipA	Lo-FI	WELL-CHARACTERIZED
livF	Hi-FI*	WELL-CHARACTERIZED
lnt	Hi-FI	WELL-CHARACTERIZED
lolA	Hi-FI	PARTIAL
lolB	Hi-FI	UNCHARACTERIZED
lolC	Hi-FI	WELL-CHARACTERIZED
lolD	Hi-FI	WELL-CHARACTERIZED
lolE	Hi-FI	WELL-CHARACTERIZED
lpd	Hi-FI	WELL-CHARACTERIZED
lpoB	Lo-FI	WELL-CHARACTERIZED
lpp	Hi-FI	PARTIAL
lptA	Hi-FI	WELL-CHARACTERIZED
lptB	Hi-FI	WELL-CHARACTERIZED
lptC	Hi-FI	WELL-CHARACTERIZED
lptD	Hi-FI	WELL-CHARACTERIZED
lptE	Hi-FI	WELL-CHARACTERIZED
lptF	Hi-FI	WELL-CHARACTERIZED
lptG	Hi-FI	WELL-CHARACTERIZED
lpxA	Hi-FI	WELL-CHARACTERIZED
lpxB	Hi-FI	WELL-CHARACTERIZED
lpxC	Hi-FI	WELL-CHARACTERIZED
lpxD	Hi-FI	WELL-CHARACTERIZED
lpxH	Hi-FI	WELL-CHARACTERIZED
lpxK	Hi-FI	WELL-CHARACTERIZED
lpxL	Lo-FI	WELL-CHARACTERIZED
lpxM	Lo-FI	WELL-CHARACTERIZED
lrp	Hi-FI	WELL-CHARACTERIZED
lspA	Hi-FI	WELL-CHARACTERIZED
lsrA	Lo-FI	PARTIAL
lsrB	Lo-FI	WELL-CHARACTERIZED
lsrC	Lo-FI	WELL-CHARACTERIZED
lsrD	Lo-FI	WELL-CHARACTERIZED
lsrG	Lo-FI	WELL-CHARACTERIZED
lsrK	Lo-FI	WELL-CHARACTERIZED
luxS	Lo-FI	WELL-CHARACTERIZED
lysA	Hi-FI	WELL-CHARACTERIZED
lysC	Lo-FI	WELL-CHARACTERIZED
lysP	Lo-FI	WELL-CHARACTERIZED
lysR	Hi-FI	PARTIAL
lysS	Hi-FI	WELL-CHARACTERIZED
malX	Lo-FI	WELL-CHARACTERIZED
manZ	Lo-FI	WELL-CHARACTERIZED
maoP	Lo-FI	PARTIAL
map	Hi-FI	PARTIAL
marA	Lo-FI	WELL-CHARACTERIZED
marB	Lo-FI	PARTIAL
marR	Lo-FI	WELL-CHARACTERIZED
mazE	Lo-FI	WELL-CHARACTERIZED
mdtC	Lo-FI	WELL-CHARACTERIZED
mdtI	Lo-FI	WELL-CHARACTERIZED
mdtK	Lo-FI	WELL-CHARACTERIZED
menA	Lo-FI	WELL-CHARACTERIZED
menI	Hi-FI*	WELL-CHARACTERIZED
mepK	Lo-FI	WELL-CHARACTERIZED
mepM	Lo-FI	WELL-CHARACTERIZED
mepS	Lo-FI	WELL-CHARACTERIZED
metA	Hi-FI	WELL-CHARACTERIZED
metB	Hi-FI	WELL-CHARACTERIZED
metC	Hi-FI	WELL-CHARACTERIZED
metE	Hi-FI	WELL-CHARACTERIZED
metF	Hi-FI	WELL-CHARACTERIZED
metG	Hi-FI	WELL-CHARACTERIZED
metJ	Lo-FI	WELL-CHARACTERIZED
metK	Hi-FI	WELL-CHARACTERIZED
metR	Hi-FI	WELL-CHARACTERIZED
mfd	Lo-FI	WELL-CHARACTERIZED
mglB	Lo-FI	WELL-CHARACTERIZED
mgrB	Lo-FI	PARTIAL
mgrR	Lo-FI	WELL-CHARACTERIZED
miaA	Hi-FI	WELL-CHARACTERIZED
minC	Lo-FI	WELL-CHARACTERIZED
minD	Lo-FI	WELL-CHARACTERIZED
minE	Hi-FI	WELL-CHARACTERIZED
mliC	Lo-FI	PARTIAL
mltG	Lo-FI	WELL-CHARACTERIZED
mmuM	Lo-FI	WELL-CHARACTERIZED
mnaT	Lo-FI	PARTIAL
mngB	Lo-FI	WELL-CHARACTERIZED
mngR	Lo-FI	WELL-CHARACTERIZED
mnmA	Hi-FI	WELL-CHARACTERIZED
mnmE	Lo-FI	WELL-CHARACTERIZED
mnmG	Lo-FI	WELL-CHARACTERIZED
mntR	Lo-FI	WELL-CHARACTERIZED
modC	Lo-FI	WELL-CHARACTERIZED
moeA	Lo-FI	WELL-CHARACTERIZED
mokB	Lo-FI	PARTIAL
mqsA	Hi-FI*	WELL-CHARACTERIZED
mraY	Hi-FI	WELL-CHARACTERIZED
mraZ	Hi-FI	WELL-CHARACTERIZED
mrcB	Lo-FI	WELL-CHARACTERIZED
mrdA	Hi-FI	WELL-CHARACTERIZED
mrdB	Hi-FI	WELL-CHARACTERIZED
mreB	Hi-FI	PARTIAL
mreC	Hi-FI	PARTIAL
mreD	Hi-FI	PARTIAL
mrp	Lo-FI	UNCHARACTERIZED
msbA	Hi-FI	WELL-CHARACTERIZED
msrB	Lo-FI	WELL-CHARACTERIZED
msrC	Lo-FI	PARTIAL
msrQ	Lo-FI	WELL-CHARACTERIZED
msyB	Lo-FI	UNCHARACTERIZED
mtfA	Lo-FI	PARTIAL
mtlR	Lo-FI	PARTIAL
mtn	Hi-FI	WELL-CHARACTERIZED
mukB	Lo-FI	WELL-CHARACTERIZED
mukE	Lo-FI	WELL-CHARACTERIZED
mukF	Hi-FI	WELL-CHARACTERIZED
murA	Hi-FI	WELL-CHARACTERIZED
murB	Hi-FI	WELL-CHARACTERIZED
murC	Hi-FI	WELL-CHARACTERIZED
murD	Hi-FI	WELL-CHARACTERIZED
murE	Hi-FI	WELL-CHARACTERIZED
murF	Hi-FI	WELL-CHARACTERIZED
murG	Hi-FI	WELL-CHARACTERIZED
murI	Hi-FI	WELL-CHARACTERIZED
murJ	Hi-FI	WELL-CHARACTERIZED
murQ	Lo-FI	WELL-CHARACTERIZED
nac	Lo-FI	WELL-CHARACTERIZED
nadA	Hi-FI	WELL-CHARACTERIZED
nadB	Hi-FI	WELL-CHARACTERIZED
nadC	Hi-FI	WELL-CHARACTERIZED
nadD	Hi-FI	WELL-CHARACTERIZED
nadE	Hi-FI	WELL-CHARACTERIZED
nadK	Hi-FI	WELL-CHARACTERIZED
nagA	Lo-FI	WELL-CHARACTERIZED
nagK	Lo-FI	WELL-CHARACTERIZED
nagZ	Lo-FI	WELL-CHARACTERIZED
napH	Lo-FI	WELL-CHARACTERIZED
narI	Lo-FI	WELL-CHARACTERIZED
narL	Lo-FI	WELL-CHARACTERIZED
narQ	Lo-FI	WELL-CHARACTERIZED
narS	Lo-FI	PARTIAL
narX	Lo-FI	WELL-CHARACTERIZED
narZ	Lo-FI	WELL-CHARACTERIZED
ndh	Lo-FI	WELL-CHARACTERIZED
ndk	Lo-FI	WELL-CHARACTERIZED
nfeR	Lo-FI	WELL-CHARACTERIZED
nfrA	Lo-FI	PARTIAL
nfrB	Lo-FI	WELL-CHARACTERIZED
nikC	Lo-FI	WELL-CHARACTERIZED
nimR	Lo-FI	WELL-CHARACTERIZED
nlpC	Lo-FI	UNCHARACTERIZED
nlpE	Lo-FI	PARTIAL
nlpI	Lo-FI	UNCHARACTERIZED
nrdA	Hi-FI	WELL-CHARACTERIZED
nrdB	Hi-FI	WELL-CHARACTERIZED
nudB	Hi-FI	WELL-CHARACTERIZED
nudL	Lo-FI	PARTIAL
nusA	Hi-FI	WELL-CHARACTERIZED
nusB	Hi-FI	WELL-CHARACTERIZED
nusG	Hi-FI	PARTIAL
obgE	Hi-FI	WELL-CHARACTERIZED
ogrK	Lo-FI	PARTIAL
ompA	Hi-FI	WELL-CHARACTERIZED
ompC	Hi-FI*	WELL-CHARACTERIZED
ompF	Lo-FI	WELL-CHARACTERIZED
ompR	Hi-FI	WELL-CHARACTERIZED
omrA	Lo-FI	WELL-CHARACTERIZED
opgD	Lo-FI	PARTIAL
opgG	Lo-FI	PARTIAL
opgH	Lo-FI	PARTIAL
oriC	Hi-FI	Ecocyc Mismatch
orn	Hi-FI	WELL-CHARACTERIZED
ortT	Hi-FI*	PARTIAL
osmC	Lo-FI	WELL-CHARACTERIZED
osmE	Lo-FI	PARTIAL
osmF	Lo-FI	WELL-CHARACTERIZED
paaA	Lo-FI	WELL-CHARACTERIZED
paaE	Lo-FI	WELL-CHARACTERIZED
paaF	Lo-FI	WELL-CHARACTERIZED
paaG	Lo-FI	WELL-CHARACTERIZED
paaI	Lo-FI	PARTIAL
paaK	Lo-FI	WELL-CHARACTERIZED
paaX	Lo-FI	WELL-CHARACTERIZED
paaZ	Lo-FI	WELL-CHARACTERIZED
pabB	Lo-FI	WELL-CHARACTERIZED
pabC	Lo-FI	WELL-CHARACTERIZED
pal	Hi-FI	PARTIAL
panD	Hi-FI	WELL-CHARACTERIZED
parC	Hi-FI	WELL-CHARACTERIZED
parE	Hi-FI	PARTIAL
pbpC	Lo-FI	WELL-CHARACTERIZED
pbpG	Lo-FI	WELL-CHARACTERIZED
pcnB	Hi-FI	WELL-CHARACTERIZED
pdeA	Lo-FI	PARTIAL
pdeN	Lo-FI	PARTIAL
pdeR	Lo-FI	WELL-CHARACTERIZED
pdhR	Lo-FI	WELL-CHARACTERIZED
pdxA	Hi-FI	WELL-CHARACTERIZED
pdxB	Hi-FI	WELL-CHARACTERIZED
pdxH	Hi-FI	WELL-CHARACTERIZED
pdxJ	Hi-FI	WELL-CHARACTERIZED
pdxK	Lo-FI	WELL-CHARACTERIZED
pdxY	Lo-FI	WELL-CHARACTERIZED
pepT	Lo-FI	WELL-CHARACTERIZED
pfkA	Hi-FI	WELL-CHARACTERIZED
pflA	Hi-FI	WELL-CHARACTERIZED
pflB	Hi-FI	WELL-CHARACTERIZED
pgi	Hi-FI	WELL-CHARACTERIZED
pgk	Hi-FI	WELL-CHARACTERIZED
pgl	Hi-FI	WELL-CHARACTERIZED
pgm	Hi-FI	WELL-CHARACTERIZED
pgpC	Lo-FI	WELL-CHARACTERIZED
pgsA	Hi-FI	WELL-CHARACTERIZED
pheA	Hi-FI	WELL-CHARACTERIZED
pheL	Hi-FI	PARTIAL
pheM	Hi-FI	PARTIAL
pheS	Hi-FI	WELL-CHARACTERIZED
pheT	Hi-FI	WELL-CHARACTERIZED
phoH	Lo-FI	PARTIAL
phoU	Hi-FI	WELL-CHARACTERIZED
pitA	Lo-FI	WELL-CHARACTERIZED
plsB	Hi-FI	WELL-CHARACTERIZED
plsC	Hi-FI	WELL-CHARACTERIZED
plsX	Lo-FI	WELL-CHARACTERIZED
pnp	Lo-FI	WELL-CHARACTERIZED
pntA	Lo-FI	WELL-CHARACTERIZED
pntB	Lo-FI	WELL-CHARACTERIZED
pnuC	Lo-FI	WELL-CHARACTERIZED
polA	Lo-FI	WELL-CHARACTERIZED
potB	Lo-FI	WELL-CHARACTERIZED
potG	Lo-FI	WELL-CHARACTERIZED
potI	Lo-FI	WELL-CHARACTERIZED
ppa	Hi-FI	WELL-CHARACTERIZED
ppc	Hi-FI	WELL-CHARACTERIZED
ppdA	Lo-FI	UNCHARACTERIZED
ppdB	Lo-FI	UNCHARACTERIZED
ppdC	Lo-FI	UNCHARACTERIZED
pphA	Lo-FI	WELL-CHARACTERIZED
ppiB	Hi-FI	WELL-CHARACTERIZED
ppiD	Lo-FI	PARTIAL
ppk	Hi-FI	WELL-CHARACTERIZED
ppsA	Lo-FI	WELL-CHARACTERIZED
ppsR	Lo-FI	PARTIAL
pqiA	Lo-FI	PARTIAL
prc	Hi-FI	WELL-CHARACTERIZED
preA	Lo-FI	WELL-CHARACTERIZED
prfA	Hi-FI	WELL-CHARACTERIZED
prfB	Hi-FI	WELL-CHARACTERIZED
priA	Hi-FI	WELL-CHARACTERIZED
priB	Hi-FI	WELL-CHARACTERIZED
priC	Lo-FI	WELL-CHARACTERIZED
prmB	Lo-FI	WELL-CHARACTERIZED
prmC	Hi-FI	WELL-CHARACTERIZED
proA	Hi-FI	WELL-CHARACTERIZED
proB	Hi-FI	WELL-CHARACTERIZED
proC	Hi-FI	WELL-CHARACTERIZED
proK	Hi-FI	WELL-CHARACTERIZED
proL	Lo-FI	WELL-CHARACTERIZED
proM	Hi-FI	WELL-CHARACTERIZED
proQ	Lo-FI	WELL-CHARACTERIZED
proS	Hi-FI	WELL-CHARACTERIZED
prs	Hi-FI	WELL-CHARACTERIZED
PR-X	Lo-FI	Ecocyc Mismatch
psd	Hi-FI	WELL-CHARACTERIZED
pspA	Lo-FI	WELL-CHARACTERIZED
pspB	Lo-FI	WELL-CHARACTERIZED
pssA	Hi-FI	WELL-CHARACTERIZED
pssL	Hi-FI	UNCHARACTERIZED
pstA	Hi-FI	WELL-CHARACTERIZED
pstB	Hi-FI	WELL-CHARACTERIZED
pstC	Hi-FI	WELL-CHARACTERIZED
pstS	Hi-FI	WELL-CHARACTERIZED
pta	Hi-FI	WELL-CHARACTERIZED
pth	Hi-FI	WELL-CHARACTERIZED
ptsG	Hi-FI	WELL-CHARACTERIZED
ptsH	Hi-FI	WELL-CHARACTERIZED
ptsI	Hi-FI	PARTIAL
ptsN	Hi-FI	WELL-CHARACTERIZED
punC	Lo-FI	WELL-CHARACTERIZED
punR	Lo-FI	WELL-CHARACTERIZED
purA	Hi-FI	WELL-CHARACTERIZED
purB	Hi-FI	WELL-CHARACTERIZED
purC	Hi-FI	WELL-CHARACTERIZED
purD	Hi-FI	WELL-CHARACTERIZED
purE	Hi-FI	WELL-CHARACTERIZED
purF	Hi-FI	WELL-CHARACTERIZED
purH	Hi-FI	WELL-CHARACTERIZED
purK	Hi-FI	WELL-CHARACTERIZED
purL	Hi-FI	WELL-CHARACTERIZED
purM	Hi-FI	WELL-CHARACTERIZED
purR	Lo-FI	WELL-CHARACTERIZED
purU	Lo-FI	WELL-CHARACTERIZED
putA	Lo-FI	WELL-CHARACTERIZED
puuA	Lo-FI	WELL-CHARACTERIZED
puuE	Lo-FI	WELL-CHARACTERIZED
puuR	Lo-FI	WELL-CHARACTERIZED
pxpA	Lo-FI	PARTIAL
pykF	Lo-FI	WELL-CHARACTERIZED
pyrB	Hi-FI	WELL-CHARACTERIZED
pyrC	Hi-FI	WELL-CHARACTERIZED
pyrD	Hi-FI	WELL-CHARACTERIZED
pyrE	Hi-FI	WELL-CHARACTERIZED
pyrF	Hi-FI	WELL-CHARACTERIZED
pyrG	Hi-FI	WELL-CHARACTERIZED
pyrH	Hi-FI	WELL-CHARACTERIZED
pyrL	Lo-FI	PARTIAL
qseC	Lo-FI	WELL-CHARACTERIZED
queF	Lo-FI	WELL-CHARACTERIZED
racR	Hi-FI	WELL-CHARACTERIZED
radD	Lo-FI	WELL-CHARACTERIZED
rapZ	Lo-FI	WELL-CHARACTERIZED
ravA	Lo-FI	WELL-CHARACTERIZED
rbfA	Hi-FI	WELL-CHARACTERIZED
rcnR	Lo-FI	PARTIAL
rcsC	Lo-FI	WELL-CHARACTERIZED
rdgC	Lo-FI	WELL-CHARACTERIZED
recA	Lo-FI	WELL-CHARACTERIZED
recB	Hi-FI	WELL-CHARACTERIZED
recC	Hi-FI	WELL-CHARACTERIZED
recG	Lo-FI	WELL-CHARACTERIZED
recR	Lo-FI	PARTIAL
relA	Lo-FI	WELL-CHARACTERIZED
relB	Hi-FI	WELL-CHARACTERIZED
relE	Lo-FI	WELL-CHARACTERIZED
rfaD	Hi-FI	WELL-CHARACTERIZED
rfaH	Lo-FI	WELL-CHARACTERIZED
rffC	Lo-FI	WELL-CHARACTERIZED
rho	Hi-FI	WELL-CHARACTERIZED
rhoL	Hi-FI	PARTIAL
rhtA	Lo-FI	WELL-CHARACTERIZED
ribA	Hi-FI	WELL-CHARACTERIZED
ribB	Hi-FI	WELL-CHARACTERIZED
ribC	Hi-FI	WELL-CHARACTERIZED
ribD	Hi-FI	WELL-CHARACTERIZED
ribE	Hi-FI	WELL-CHARACTERIZED
ribF	Hi-FI	WELL-CHARACTERIZED
ridA	Lo-FI	WELL-CHARACTERIZED
rimL	Lo-FI	WELL-CHARACTERIZED
rimM	Hi-FI	PARTIAL
rimO	Lo-FI	WELL-CHARACTERIZED
rimP	Hi-FI	PARTIAL
rlmE	Hi-FI	WELL-CHARACTERIZED
rlmG	Lo-FI	WELL-CHARACTERIZED
rlmH	Hi-FI	WELL-CHARACTERIZED
rlmN	Lo-FI	WELL-CHARACTERIZED
rluB	Lo-FI	WELL-CHARACTERIZED
rluC	Lo-FI	WELL-CHARACTERIZED
rluD	Hi-FI	WELL-CHARACTERIZED
rluE	Lo-FI	WELL-CHARACTERIZED
rmf	Lo-FI	WELL-CHARACTERIZED
rnb	Lo-FI	WELL-CHARACTERIZED
rnc	Hi-FI	WELL-CHARACTERIZED
rne	Hi-FI	WELL-CHARACTERIZED
rnhA	Hi-FI	WELL-CHARACTERIZED
rnhB	Hi-FI	WELL-CHARACTERIZED
rnlB	Lo-FI	PARTIAL
rnpA	Hi-FI	WELL-CHARACTERIZED
rnpB	Hi-FI	WELL-CHARACTERIZED
rnr	Lo-FI	WELL-CHARACTERIZED
rnt	Lo-FI	WELL-CHARACTERIZED
rodZ	Hi-FI	PARTIAL
rpe	Hi-FI	WELL-CHARACTERIZED
rph	Hi-FI	WELL-CHARACTERIZED
rpiA	Hi-FI	WELL-CHARACTERIZED
rplA	Hi-FI	WELL-CHARACTERIZED
rplB	Hi-FI	WELL-CHARACTERIZED
rplC	Hi-FI	WELL-CHARACTERIZED
rplD	Hi-FI	WELL-CHARACTERIZED
rplE	Hi-FI	WELL-CHARACTERIZED
rplF	Hi-FI	WELL-CHARACTERIZED
rplI	Lo-FI	WELL-CHARACTERIZED
rplJ	Hi-FI	WELL-CHARACTERIZED
rplK	Hi-FI	WELL-CHARACTERIZED
rplL	Hi-FI	WELL-CHARACTERIZED
rplM	Hi-FI	WELL-CHARACTERIZED
rplN	Hi-FI	WELL-CHARACTERIZED
rplO	Hi-FI	WELL-CHARACTERIZED
rplP	Hi-FI	WELL-CHARACTERIZED
rplQ	Hi-FI	WELL-CHARACTERIZED
rplR	Hi-FI	WELL-CHARACTERIZED
rplS	Hi-FI	WELL-CHARACTERIZED
rplT	Hi-FI	WELL-CHARACTERIZED
rplU	Hi-FI	WELL-CHARACTERIZED
rplV	Hi-FI	WELL-CHARACTERIZED
rplW	Hi-FI	WELL-CHARACTERIZED
rplX	Hi-FI	WELL-CHARACTERIZED
rplY	Hi-FI	WELL-CHARACTERIZED
rpmA	Hi-FI	WELL-CHARACTERIZED
rpmB	Hi-FI	WELL-CHARACTERIZED
rpmC	Hi-FI	WELL-CHARACTERIZED
rpmD	Hi-FI	WELL-CHARACTERIZED
rpmE	Hi-FI	WELL-CHARACTERIZED
rpmF	Lo-FI	WELL-CHARACTERIZED
rpmG	Hi-FI*	WELL-CHARACTERIZED
rpmH	Hi-FI	WELL-CHARACTERIZED
rpmI	Hi-FI	WELL-CHARACTERIZED
rpmJ	Hi-FI	WELL-CHARACTERIZED
rpoA	Hi-FI	WELL-CHARACTERIZED
rpoB	Hi-FI	WELL-CHARACTERIZED
rpoC	Hi-FI	WELL-CHARACTERIZED
rpoD	Hi-FI	WELL-CHARACTERIZED
rpoE	Hi-FI	WELL-CHARACTERIZED
rpoH	Hi-FI	WELL-CHARACTERIZED
rpoN	Hi-FI	WELL-CHARACTERIZED
rpoZ	Hi-FI	WELL-CHARACTERIZED
rppH	Lo-FI	WELL-CHARACTERIZED
rpsA	Hi-FI	WELL-CHARACTERIZED
rpsB	Hi-FI	WELL-CHARACTERIZED
rpsC	Hi-FI	WELL-CHARACTERIZED
rpsD	Hi-FI	WELL-CHARACTERIZED
rpsE	Hi-FI	WELL-CHARACTERIZED
rpsF	Hi-FI	WELL-CHARACTERIZED
rpsG	Hi-FI	WELL-CHARACTERIZED
rpsH	Hi-FI	WELL-CHARACTERIZED
rpsI	Hi-FI	WELL-CHARACTERIZED
rpsJ	Hi-FI	WELL-CHARACTERIZED
rpsK	Hi-FI	WELL-CHARACTERIZED
rpsL	Hi-FI	WELL-CHARACTERIZED
rpsM	Hi-FI	WELL-CHARACTERIZED
rpsN	Hi-FI	WELL-CHARACTERIZED
rpsO	Hi-FI	WELL-CHARACTERIZED
rpsP	Hi-FI	WELL-CHARACTERIZED
rpsQ	Hi-FI	WELL-CHARACTERIZED
rpsR	Hi-FI	WELL-CHARACTERIZED
rpsS	Hi-FI	WELL-CHARACTERIZED
rpsT	Hi-FI	WELL-CHARACTERIZED
rpsU	Hi-FI	WELL-CHARACTERIZED
rsd	Hi-FI*	WELL-CHARACTERIZED
rseA	Hi-FI*	WELL-CHARACTERIZED
rseC	Lo-FI	WELL-CHARACTERIZED
rseD	Lo-FI	PARTIAL
rseP	Hi-FI	WELL-CHARACTERIZED
rseX	Lo-FI	WELL-CHARACTERIZED
rsfS	Lo-FI	WELL-CHARACTERIZED
rsmD	Lo-FI	WELL-CHARACTERIZED
rsmH	Hi-FI	WELL-CHARACTERIZED
rsmJ	Lo-FI	WELL-CHARACTERIZED
rspA	Lo-FI	UNCHARACTERIZED
rspR	Hi-FI	PARTIAL
rssA	Lo-FI	PARTIAL
rssB	Lo-FI	WELL-CHARACTERIZED
rsxB	Lo-FI	WELL-CHARACTERIZED
rsxD	Lo-FI	WELL-CHARACTERIZED
rsxG	Lo-FI	WELL-CHARACTERIZED
rutA	Lo-FI	WELL-CHARACTERIZED
rutC	Lo-FI	WELL-CHARACTERIZED
ruvA	Hi-FI	WELL-CHARACTERIZED
ruvB	Hi-FI	WELL-CHARACTERIZED
ruvC	Hi-FI	WELL-CHARACTERIZED
rybA	Hi-FI*	PARTIAL
ryhB	Lo-FI	WELL-CHARACTERIZED
ryjB	Lo-FI	PARTIAL
sad	Lo-FI	WELL-CHARACTERIZED
sapA	Lo-FI	PARTIAL
sapB	Hi-FI	WELL-CHARACTERIZED
sapC	Hi-FI	WELL-CHARACTERIZED
sapD	Hi-FI	WELL-CHARACTERIZED
sapF	Hi-FI	WELL-CHARACTERIZED
sbmC	Lo-FI	WELL-CHARACTERIZED
sdaB	Lo-FI	WELL-CHARACTERIZED
sdhD	Hi-FI*	WELL-CHARACTERIZED
sdsN	Hi-FI	WELL-CHARACTERIZED
sdsR	Lo-FI	WELL-CHARACTERIZED
secA	Hi-FI	WELL-CHARACTERIZED
secB	Hi-FI*	WELL-CHARACTERIZED
secD	Hi-FI	WELL-CHARACTERIZED
secE	Hi-FI	WELL-CHARACTERIZED
secF	Hi-FI	WELL-CHARACTERIZED
secG	Hi-FI	WELL-CHARACTERIZED
secM	Hi-FI	WELL-CHARACTERIZED
secY	Hi-FI	WELL-CHARACTERIZED
selD	Lo-FI	WELL-CHARACTERIZED
selU	Lo-FI	WELL-CHARACTERIZED
seqA	Lo-FI	WELL-CHARACTERIZED
serA	Hi-FI	WELL-CHARACTERIZED
serB	Hi-FI	WELL-CHARACTERIZED
serC	Hi-FI	WELL-CHARACTERIZED
serS	Hi-FI	WELL-CHARACTERIZED
serT	Hi-FI	WELL-CHARACTERIZED
serU	Lo-FI	WELL-CHARACTERIZED
serV	Hi-FI	WELL-CHARACTERIZED
setB	Lo-FI	WELL-CHARACTERIZED
sixA	Hi-FI	WELL-CHARACTERIZED
skp	Hi-FI	WELL-CHARACTERIZED
slyB	Lo-FI	UNCHARACTERIZED
slyD	Lo-FI	WELL-CHARACTERIZED
smpB	Hi-FI	WELL-CHARACTERIZED
smrB	Lo-FI	WELL-CHARACTERIZED
sodB	Lo-FI	WELL-CHARACTERIZED
soxR	Lo-FI	WELL-CHARACTERIZED
spoT	Hi-FI	WELL-CHARACTERIZED
sra	Lo-FI	PARTIAL
sraG	Lo-FI	WELL-CHARACTERIZED
srlB	Lo-FI	WELL-CHARACTERIZED
srlR	Lo-FI	PARTIAL
srmB	Lo-FI	WELL-CHARACTERIZED
sroA	Lo-FI	PARTIAL
sroC	Lo-FI	WELL-CHARACTERIZED
sroE	Hi-FI	PARTIAL
ssb	Hi-FI	WELL-CHARACTERIZED
sspA	Lo-FI	WELL-CHARACTERIZED
ssrA	Lo-FI	WELL-CHARACTERIZED
ssrS	Lo-FI	PARTIAL
sucA	Hi-FI	WELL-CHARACTERIZED
sucB	Hi-FI	WELL-CHARACTERIZED
sucC	Hi-FI	WELL-CHARACTERIZED
sucD	Hi-FI	WELL-CHARACTERIZED
sufA	Lo-FI	WELL-CHARACTERIZED
sufD	Lo-FI	WELL-CHARACTERIZED
sufS	Lo-FI	WELL-CHARACTERIZED
suhB	Hi-FI	WELL-CHARACTERIZED
surA	Hi-FI	WELL-CHARACTERIZED
tadA	Hi-FI	WELL-CHARACTERIZED
tapT	Lo-FI	WELL-CHARACTERIZED
tatA	Lo-FI	WELL-CHARACTERIZED
tatB	Lo-FI	WELL-CHARACTERIZED
tatC	Lo-FI	WELL-CHARACTERIZED
tatE	Lo-FI	WELL-CHARACTERIZED
tcyN	Lo-FI	WELL-CHARACTERIZED
tcyP	Lo-FI	WELL-CHARACTERIZED
tehA	Lo-FI	WELL-CHARACTERIZED
tff	Hi-FI	PARTIAL
thiC	Hi-FI	WELL-CHARACTERIZED
thiD	Hi-FI	WELL-CHARACTERIZED
thiE	Hi-FI	WELL-CHARACTERIZED
thiF	Hi-FI	WELL-CHARACTERIZED
thiG	Hi-FI	WELL-CHARACTERIZED
thiH	Hi-FI	WELL-CHARACTERIZED
thiI	Hi-FI	WELL-CHARACTERIZED
thiL	Hi-FI	WELL-CHARACTERIZED
thiM	Lo-FI	WELL-CHARACTERIZED
thiS	Hi-FI	WELL-CHARACTERIZED
thrA	Hi-FI	WELL-CHARACTERIZED
thrB	Hi-FI	WELL-CHARACTERIZED
thrC	Hi-FI	WELL-CHARACTERIZED
thrL	Hi-FI	PARTIAL
thrS	Hi-FI	WELL-CHARACTERIZED
thrT	Lo-FI	WELL-CHARACTERIZED
thrU	Hi-FI	WELL-CHARACTERIZED
thyA	Hi-FI	WELL-CHARACTERIZED
tig	Lo-FI	WELL-CHARACTERIZED
tilS	Hi-FI	WELL-CHARACTERIZED
tktA	Lo-FI	WELL-CHARACTERIZED
tldD	Lo-FI	WELL-CHARACTERIZED
tmaR	Lo-FI	PARTIAL
tmk	Hi-FI	WELL-CHARACTERIZED
tolA	Hi-FI	WELL-CHARACTERIZED
tolB	Hi-FI	WELL-CHARACTERIZED
tolC	Hi-FI	WELL-CHARACTERIZED
tolQ	Hi-FI	PARTIAL
tolR	Hi-FI	PARTIAL
topA	Hi-FI	WELL-CHARACTERIZED
topB	Lo-FI	WELL-CHARACTERIZED
torD	Lo-FI	WELL-CHARACTERIZED
torR	Lo-FI	WELL-CHARACTERIZED
torZ	Lo-FI	WELL-CHARACTERIZED
tpiA	Hi-FI	WELL-CHARACTERIZED
tqsA	Lo-FI	WELL-CHARACTERIZED
treR	Lo-FI	WELL-CHARACTERIZED
trhA	Lo-FI	PARTIAL
trhO	Lo-FI	WELL-CHARACTERIZED
trkA	Hi-FI	WELL-CHARACTERIZED
trkH	Lo-FI	WELL-CHARACTERIZED
trmD	Hi-FI	WELL-CHARACTERIZED
trmO	Lo-FI	WELL-CHARACTERIZED
trpA	Hi-FI	WELL-CHARACTERIZED
trpB	Hi-FI	WELL-CHARACTERIZED
trpC	Hi-FI	WELL-CHARACTERIZED
trpD	Hi-FI	WELL-CHARACTERIZED
trpE	Hi-FI	WELL-CHARACTERIZED
trpL	Hi-FI	PARTIAL
trpR	Lo-FI	WELL-CHARACTERIZED
trpS	Hi-FI	WELL-CHARACTERIZED
trpT	Hi-FI	WELL-CHARACTERIZED
truA	Hi-FI	WELL-CHARACTERIZED
truB	Lo-FI	WELL-CHARACTERIZED
trxA	Lo-FI	WELL-CHARACTERIZED
trxB	Hi-FI	WELL-CHARACTERIZED
tsaB	Hi-FI	WELL-CHARACTERIZED
tsaC	Hi-FI	WELL-CHARACTERIZED
tsaD	Hi-FI	WELL-CHARACTERIZED
tsaE	Hi-FI	WELL-CHARACTERIZED
tsf	Hi-FI	PARTIAL
tsuB	Lo-FI	PARTIAL
tus	Lo-FI	WELL-CHARACTERIZED
tusA	Lo-FI	WELL-CHARACTERIZED
tusB	Lo-FI	WELL-CHARACTERIZED
tusC	Lo-FI	WELL-CHARACTERIZED
tusD	Lo-FI	WELL-CHARACTERIZED
tusE	Hi-FI	WELL-CHARACTERIZED
tynA	Lo-FI	WELL-CHARACTERIZED
tyrA	Hi-FI	WELL-CHARACTERIZED
tyrP	Lo-FI	PARTIAL
tyrR	Lo-FI	WELL-CHARACTERIZED
tyrS	Hi-FI	WELL-CHARACTERIZED
ubiA	Hi-FI	WELL-CHARACTERIZED
ubiB	Hi-FI	PARTIAL
ubiD	Lo-FI	WELL-CHARACTERIZED
ubiE	Lo-FI	WELL-CHARACTERIZED
ubiG	Lo-FI	WELL-CHARACTERIZED
ubiJ	Lo-FI	PARTIAL
ubiK	Lo-FI	PARTIAL
ubiX	Lo-FI	WELL-CHARACTERIZED
ucpA	Lo-FI	PARTIAL
ugpC	Lo-FI	WELL-CHARACTERIZED
uidA	Lo-FI	WELL-CHARACTERIZED
uidB	Lo-FI	PARTIAL
umpH	Lo-FI	WELL-CHARACTERIZED
umuC	Lo-FI	WELL-CHARACTERIZED
umuD	Lo-FI	WELL-CHARACTERIZED
ung	Lo-FI	WELL-CHARACTERIZED
uof	Lo-FI	PARTIAL
upp	Lo-FI	WELL-CHARACTERIZED
uraA	Lo-FI	WELL-CHARACTERIZED
usg	Hi-FI	PARTIAL
uup	Lo-FI	WELL-CHARACTERIZED
uvrB	Lo-FI	WELL-CHARACTERIZED
uxaB	Lo-FI	WELL-CHARACTERIZED
valS	Hi-FI	WELL-CHARACTERIZED
valV	Hi-FI	WELL-CHARACTERIZED
waaA	Hi-FI	WELL-CHARACTERIZED
waaC	Hi-FI	WELL-CHARACTERIZED
waaF	Hi-FI	WELL-CHARACTERIZED
waaG	Lo-FI	WELL-CHARACTERIZED
waaP	Lo-FI	WELL-CHARACTERIZED
wcaB	Lo-FI	WELL-CHARACTERIZED
wcaC	Lo-FI	WELL-CHARACTERIZED
wcaI	Lo-FI	WELL-CHARACTERIZED
wcaK	Lo-FI	WELL-CHARACTERIZED
wecB	Lo-FI	WELL-CHARACTERIZED
wecC	Lo-FI	WELL-CHARACTERIZED
wecE	Lo-FI	WELL-CHARACTERIZED
wecF	Lo-FI	WELL-CHARACTERIZED
wzxE	Lo-FI	WELL-CHARACTERIZED
wzyE	Hi-FI	WELL-CHARACTERIZED
xerC	Hi-FI	WELL-CHARACTERIZED
xerD	Hi-FI	WELL-CHARACTERIZED
xseB	Lo-FI	WELL-CHARACTERIZED
xthA	Lo-FI	WELL-CHARACTERIZED
xynR	Lo-FI
yaaJ	Lo-FI	PARTIAL
yaaU	Lo-FI	PARTIAL
yabR	Hi-FI	UNCHARACTERIZED
yacC	Lo-FI	UNCHARACTERIZED
yacM	Hi-FI	UNCHARACTERIZED
yadG	Lo-FI	PARTIAL
yadS	Lo-FI	UNCHARACTERIZED
yadW	Hi-FI	UNCHARACTERIZED
yadX	Hi-FI	UNCHARACTERIZED
yaeP	Lo-FI	UNCHARACTERIZED
yaeR	Lo-FI	UNCHARACTERIZED
yafJ	Lo-FI	PARTIAL
yafL	Lo-FI	UNCHARACTERIZED
yafN	Hi-FI*	PARTIAL
yafV	Lo-FI	PARTIAL
yagE	Lo-FI	WELL-CHARACTERIZED
yahI	Lo-FI	UNCHARACTERIZED
yahV	Hi-FI	UNCHARACTERIZED
yaiI	Lo-FI	UNCHARACTERIZED
yaiY	Lo-FI	UNCHARACTERIZED
yajC	Hi-FI	WELL-CHARACTERIZED
yajG	Lo-FI	UNCHARACTERIZED
yajL	Lo-FI	WELL-CHARACTERIZED
ybaM	Lo-FI	UNCHARACTERIZED
ybaP	Lo-FI	UNCHARACTERIZED
ybaZ	Hi-FI*	WELL-CHARACTERIZED
ybcH	Lo-FI	PARTIAL
ybdF	Lo-FI	UNCHARACTERIZED
ybdJ	Lo-FI	UNCHARACTERIZED
ybdL	Lo-FI	PARTIAL
ybeD	Lo-FI	UNCHARACTERIZED
ybeX	Lo-FI	UNCHARACTERIZED
ybeY	Lo-FI	WELL-CHARACTERIZED
ybfA	Lo-FI	UNCHARACTERIZED
ybfE	Lo-FI	PARTIAL
ybgA	Lo-FI	UNCHARACTERIZED
ybgC	Hi-FI	PARTIAL
ybgS	Lo-FI	UNCHARACTERIZED
ybgU	Lo-FI	UNCHARACTERIZED
ybgV	Hi-FI	UNCHARACTERIZED
ybhF	Lo-FI	WELL-CHARACTERIZED
ybhK	Lo-FI	PARTIAL
ybiA	Lo-FI	WELL-CHARACTERIZED
ybiE	Lo-FI	UNCHARACTERIZED
ybiR	Lo-FI	PARTIAL
ybjJ	Lo-FI	UNCHARACTERIZED
ybjQ	Lo-FI	PARTIAL
ycaC	Lo-FI	PARTIAL
ycaQ	Lo-FI	WELL-CHARACTERIZED
ycaR	Hi-FI	UNCHARACTERIZED
ycbZ	Lo-FI	PARTIAL
yccS	Lo-FI	PARTIAL
ycdX	Lo-FI	WELL-CHARACTERIZED
yceD	Lo-FI	UNCHARACTERIZED
yceH	Lo-FI	UNCHARACTERIZED
yceK	Lo-FI	PARTIAL
yceM	Lo-FI	PARTIAL
yceO	Lo-FI	UNCHARACTERIZED
yceQ	Hi-FI	UNCHARACTERIZED
ycfH	Lo-FI	PARTIAL
ycgR	Lo-FI	WELL-CHARACTERIZED
ychF	Lo-FI	WELL-CHARACTERIZED
ychJ	Lo-FI	UNCHARACTERIZED
ychT	Hi-FI	UNCHARACTERIZED
yciB	Lo-FI	UNCHARACTERIZED
yciC	Lo-FI	UNCHARACTERIZED
yciK	Lo-FI	PARTIAL
yciN	Lo-FI	UNCHARACTERIZED
yciO	Lo-FI	PARTIAL
yciU	Lo-FI	UNCHARACTERIZED
ycjF	Lo-FI	UNCHARACTERIZED
ycjO	Lo-FI	PARTIAL
ycjQ	Lo-FI	WELL-CHARACTERIZED
ycjR	Lo-FI	WELL-CHARACTERIZED
ycjS	Lo-FI	WELL-CHARACTERIZED
ycjT	Lo-FI	PARTIAL
ycjU	Lo-FI	WELL-CHARACTERIZED
ycjY	Lo-FI	PARTIAL
ydaV	Lo-FI	PARTIAL
ydaW	Lo-FI	UNCHARACTERIZED
ydbH	Lo-FI	PARTIAL
ydcA	Lo-FI	UNCHARACTERIZED
ydcD	Lo-FI	UNCHARACTERIZED
ydcI	Lo-FI	WELL-CHARACTERIZED
ydcJ	Lo-FI	UNCHARACTERIZED
ydcK	Lo-FI	PARTIAL
ydcO	Lo-FI	PARTIAL
ydcR	Lo-FI	PARTIAL
ydcS	Lo-FI	WELL-CHARACTERIZED
ydcT	Lo-FI	PARTIAL
ydcV	Lo-FI	PARTIAL
yddE	Lo-FI	UNCHARACTERIZED
yddY	Lo-FI	UNCHARACTERIZED
ydfA	Lo-FI	UNCHARACTERIZED
ydfC	Lo-FI	UNCHARACTERIZED
ydfI	Lo-FI	PARTIAL
ydfR	Lo-FI	UNCHARACTERIZED
ydfU	Lo-FI	UNCHARACTERIZED
ydfX	Lo-FI	UNCHARACTERIZED
ydfZ	Lo-FI	PARTIAL
ydgC	Lo-FI	UNCHARACTERIZED
ydgH	Lo-FI	UNCHARACTERIZED
ydgI	Lo-FI	PARTIAL
ydgJ	Lo-FI	PARTIAL
ydhK	Lo-FI	PARTIAL
ydhL	Hi-FI	UNCHARACTERIZED
ydhQ	Lo-FI	PARTIAL
ydhU	Lo-FI	PARTIAL
ydhW	Lo-FI	UNCHARACTERIZED
ydhX	Lo-FI	PARTIAL
ydiH	Lo-FI	UNCHARACTERIZED
ydiJ	Lo-FI	WELL-CHARACTERIZED
ydiK	Lo-FI	PARTIAL
ydiQ	Lo-FI	PARTIAL
ydiS	Lo-FI	PARTIAL
ydiT	Lo-FI	UNCHARACTERIZED
ydiZ	Lo-FI	PARTIAL
ydjG	Lo-FI	PARTIAL
ydjM	Lo-FI	UNCHARACTERIZED
ydjY	Lo-FI	UNCHARACTERIZED
ydjZ	Lo-FI	PARTIAL
yeaD	Lo-FI	PARTIAL
yeaE	Lo-FI	WELL-CHARACTERIZED
yeaL	Lo-FI	UNCHARACTERIZED
yeaO	Lo-FI	UNCHARACTERIZED
yeaW	Lo-FI	WELL-CHARACTERIZED
yebC	Lo-FI	PARTIAL
yebG	Lo-FI	PARTIAL
yebQ	Lo-FI	PARTIAL
yecE	Lo-FI	UNCHARACTERIZED
yecH	Lo-FI	UNCHARACTERIZED
yedA	Lo-FI	PARTIAL
yedD	Lo-FI	UNCHARACTERIZED
yedE	Lo-FI	PARTIAL
yedK	Lo-FI	WELL-CHARACTERIZED
yedP	Lo-FI	PARTIAL
yeeA	Lo-FI	PARTIAL
yeeR	Lo-FI	UNCHARACTERIZED
yeeS	Lo-FI	UNCHARACTERIZED
yeeT	Lo-FI	UNCHARACTERIZED
yegT	Lo-FI	PARTIAL
yegV	Lo-FI	PARTIAL
yegW	Lo-FI	PARTIAL
yehL	Lo-FI	PARTIAL
yehS	Lo-FI	UNCHARACTERIZED
yehW	Lo-FI	WELL-CHARACTERIZED
yeiB	Lo-FI	UNCHARACTERIZED
yejB	Lo-FI	WELL-CHARACTERIZED
yejE	Lo-FI	WELL-CHARACTERIZED
yejF	Lo-FI	WELL-CHARACTERIZED
yejG	Lo-FI	UNCHARACTERIZED
yejL	Hi-FI	UNCHARACTERIZED
yfcA	Lo-FI	PARTIAL
yfcD	Lo-FI	PARTIAL
yfcE	Lo-FI	PARTIAL
yfcH	Lo-FI	UNCHARACTERIZED
yfcR	Lo-FI	PARTIAL
yfcZ	Lo-FI	UNCHARACTERIZED
yfdY	Lo-FI	UNCHARACTERIZED
yffL	Lo-FI	UNCHARACTERIZED
yffS	Hi-FI	UNCHARACTERIZED
yfgM	Lo-FI	PARTIAL
yfiC	Lo-FI	WELL-CHARACTERIZED
yfiM	Lo-FI	UNCHARACTERIZED
ygaZ	Lo-FI	WELL-CHARACTERIZED
ygeY	Lo-FI	PARTIAL
ygfZ	Lo-FI	PARTIAL
yggF	Lo-FI	WELL-CHARACTERIZED
ygiC	Lo-FI	PARTIAL
yhbP	Lo-FI	PARTIAL
yhbQ	Hi-FI*	WELL-CHARACTERIZED
yhbW	Lo-FI	PARTIAL
yhdN	Lo-FI	UNCHARACTERIZED
yheO	Lo-FI	PARTIAL
yheV	Lo-FI	UNCHARACTERIZED
yhgP	Hi-FI	UNCHARACTERIZED
yhhL	Lo-FI	UNCHARACTERIZED
yhiY	Lo-FI	UNCHARACTERIZED
yhjJ	Lo-FI	PARTIAL
yiaC	Lo-FI	WELL-CHARACTERIZED
yibL	Lo-FI	UNCHARACTERIZED
yicN	Lo-FI	UNCHARACTERIZED
yidC	Hi-FI	WELL-CHARACTERIZED
yidD	Hi-FI*	WELL-CHARACTERIZED
yieF	Lo-FI	WELL-CHARACTERIZED
yifL	Lo-FI	PARTIAL
yihA	Hi-FI	WELL-CHARACTERIZED
yjbG	Lo-FI	PARTIAL
yjbJ	Lo-FI	PARTIAL
yjeV	Hi-FI	UNCHARACTERIZED
yjgA	Lo-FI	PARTIAL
yjiM	Lo-FI	PARTIAL
yjiR	Lo-FI	PARTIAL
yjiX	Lo-FI	UNCHARACTERIZED
yjjY	Lo-FI	UNCHARACTERIZED
ykfB	Lo-FI	UNCHARACTERIZED
ykfF	Lo-FI	UNCHARACTERIZED
ykfO	Lo-FI	UNCHARACTERIZED
ylbF	Lo-FI	UNCHARACTERIZED
yliM	Hi-FI	UNCHARACTERIZED
yljB	Lo-FI	UNCHARACTERIZED
ymdF	Lo-FI	PARTIAL
ymdG	Hi-FI	UNCHARACTERIZED
ymfI	Lo-FI	UNCHARACTERIZED
ymfK	Hi-FI	PARTIAL
ymfR	Lo-FI	UNCHARACTERIZED
ymgM	Lo-FI	UNCHARACTERIZED
ymgN	Lo-FI	UNCHARACTERIZED
ymiA	Lo-FI	UNCHARACTERIZED
ymiB	Hi-FI	UNCHARACTERIZED
ymjA	Lo-FI	UNCHARACTERIZED
ymjC	Lo-FI	UNCHARACTERIZED
ymjD	Lo-FI	UNCHARACTERIZED
ymjE	Lo-FI	UNCHARACTERIZED
ynaJ	Lo-FI	UNCHARACTERIZED
ynaL	Lo-FI	UNCHARACTERIZED
ynaN	Lo-FI	UNCHARACTERIZED
ynbG	Hi-FI	UNCHARACTERIZED
yncJ	Lo-FI	UNCHARACTERIZED
yncP	Lo-FI	UNCHARACTERIZED
yneJ	Lo-FI	PARTIAL
ynfB	Lo-FI	UNCHARACTERIZED
ynfD	Lo-FI	UNCHARACTERIZED
ynfE	Lo-FI	PARTIAL
ynfF	Lo-FI	PARTIAL
ynfG	Hi-FI*	PARTIAL
ynfH	Lo-FI	PARTIAL
ynfL	Lo-FI	PARTIAL
ynfM	Lo-FI	PARTIAL
ynfR	Lo-FI	UNCHARACTERIZED
ynfS	Lo-FI	UNCHARACTERIZED
ynhH	Lo-FI	UNCHARACTERIZED
yniB	Lo-FI	UNCHARACTERIZED
ynjA	Lo-FI	UNCHARACTERIZED
ynjD	Lo-FI	PARTIAL
yoaK	Lo-FI	UNCHARACTERIZED
yoaL	Lo-FI	UNCHARACTERIZED
yoaM	Hi-FI	UNCHARACTERIZED
yobA	Lo-FI	WELL-CHARACTERIZED
yoeF	Lo-FI	UNCHARACTERIZED
yoeJ	Lo-FI	UNCHARACTERIZED
yohF	Lo-FI	PARTIAL
yohJ	Lo-FI	PARTIAL
yohK	Lo-FI	PARTIAL
yohO	Lo-FI	UNCHARACTERIZED
yojO	Hi-FI	UNCHARACTERIZED
ypeA	Lo-FI	PARTIAL
ypeD	Lo-FI	UNCHARACTERIZED
ypfN	Hi-FI	UNCHARACTERIZED
yphC	Lo-FI	PARTIAL
ypjD	Lo-FI	UNCHARACTERIZED
yqcG	Hi-FI	PARTIAL
yqfI	Hi-FI	UNCHARACTERIZED
yqgD	Hi-FI	UNCHARACTERIZED
yqgE	Lo-FI	UNCHARACTERIZED
yqgF	Hi-FI	WELL-CHARACTERIZED
yqgH	Lo-FI	UNCHARACTERIZED
yqhJ	Hi-FI	UNCHARACTERIZED
yqiM	Lo-FI	UNCHARACTERIZED
yqjF	Hi-FI*	UNCHARACTERIZED
yrfJ	Hi-FI	UNCHARACTERIZED
yriB	Hi-FI	UNCHARACTERIZED
ysdD	Lo-FI	UNCHARACTERIZED
ysgD	Lo-FI	UNCHARACTERIZED
ytcB	Hi-FI	UNCHARACTERIZED
ytfK	Lo-FI	PARTIAL
ytfP	Lo-FI	UNCHARACTERIZED
ytgA	Hi-FI	UNCHARACTERIZED
ythA	Lo-FI	UNCHARACTERIZED
ythB	Lo-FI	UNCHARACTERIZED
ytiE	Hi-FI	UNCHARACTERIZED
ytjE	Hi-FI	UNCHARACTERIZED
zapC	Lo-FI	PARTIAL
zbiJ	Lo-FI	PARTIAL
zipA	Hi-FI	PARTIAL
zitB	Lo-FI	WELL-CHARACTERIZED
znuA	Hi-FI	WELL-CHARACTERIZED
znuB	Lo-FI	WELL-CHARACTERIZED
znuC	Lo-FI	PARTIAL
zupT	Lo-FI	WELL-CHARACTERIZED
zwf	Lo-FI	WELL-CHARACTERIZED

## Sheet: EZR_module
Gene	EZR status	Characterization
accA	Hi-FI	WELL-CHARACTERIZED
accB	Hi-FI	WELL-CHARACTERIZED
accC	Hi-FI	WELL-CHARACTERIZED
accD	Hi-FI	WELL-CHARACTERIZED
aceE	Lo-FI	WELL-CHARACTERIZED
aceF	Hi-FI	WELL-CHARACTERIZED
ackA	Hi-FI	WELL-CHARACTERIZED
acnB	Lo-FI	WELL-CHARACTERIZED
acpH	Hi-FI*	WELL-CHARACTERIZED
acpP	Hi-FI	WELL-CHARACTERIZED
acpS	Hi-FI	WELL-CHARACTERIZED
adhE	Hi-FI	WELL-CHARACTERIZED
adk	Hi-FI	WELL-CHARACTERIZED
alaS	Hi-FI	WELL-CHARACTERIZED
aldA	Lo-FI	WELL-CHARACTERIZED
apaG	Lo-FI	UNCHARACTERIZED
apaH	Hi-FI	WELL-CHARACTERIZED
appA	Lo-FI	WELL-CHARACTERIZED
argL	Hi-FI	PARTIAL
argR	Lo-FI	WELL-CHARACTERIZED
argS	Hi-FI	WELL-CHARACTERIZED
argW	Hi-FI	WELL-CHARACTERIZED
argX	Hi-FI	WELL-CHARACTERIZED
aroA	Lo-FI	WELL-CHARACTERIZED
aroC	Lo-FI	WELL-CHARACTERIZED
aroK	Lo-FI	WELL-CHARACTERIZED
asd	Hi-FI	WELL-CHARACTERIZED
asmA	Lo-FI	PARTIAL
asnC	Lo-FI	WELL-CHARACTERIZED
asnS	Hi-FI	WELL-CHARACTERIZED
aspC	Lo-FI	WELL-CHARACTERIZED
aspS	Hi-FI	WELL-CHARACTERIZED
astB	Lo-FI	WELL-CHARACTERIZED
astE	Lo-FI	WELL-CHARACTERIZED
atpA	Hi-FI	WELL-CHARACTERIZED
atpB	Hi-FI	WELL-CHARACTERIZED
atpC	Hi-FI	WELL-CHARACTERIZED
atpD	Hi-FI	WELL-CHARACTERIZED
atpE	Hi-FI	WELL-CHARACTERIZED
atpF	Hi-FI	WELL-CHARACTERIZED
atpG	Hi-FI	WELL-CHARACTERIZED
atpH	Hi-FI	WELL-CHARACTERIZED
atpI	Hi-FI	PARTIAL
azuC	Lo-FI	PARTIAL
baeS	Lo-FI	WELL-CHARACTERIZED
bamA	Hi-FI	WELL-CHARACTERIZED
bamB	Lo-FI	PARTIAL
bamD	Hi-FI	PARTIAL
baxL	Lo-FI	PARTIAL
bhsA	Lo-FI	PARTIAL
bioA	Lo-FI	WELL-CHARACTERIZED
bioB	Hi-FI	WELL-CHARACTERIZED
bioD	Lo-FI	WELL-CHARACTERIZED
bioF	Lo-FI	WELL-CHARACTERIZED
birA	Hi-FI	WELL-CHARACTERIZED
can	Hi-FI	WELL-CHARACTERIZED
cca	Hi-FI	WELL-CHARACTERIZED
ccmA	Lo-FI	WELL-CHARACTERIZED
ccmD	Hi-FI*	WELL-CHARACTERIZED
ccmG	Lo-FI	WELL-CHARACTERIZED
cdsA	Hi-FI	WELL-CHARACTERIZED
cfa	Lo-FI	WELL-CHARACTERIZED
cheB	Hi-FI*	WELL-CHARACTERIZED
cheR	Lo-FI	WELL-CHARACTERIZED
chiQ	Lo-FI	UNCHARACTERIZED
chpS	Lo-FI	PARTIAL
clpB	Lo-FI	WELL-CHARACTERIZED
clpP	Lo-FI	WELL-CHARACTERIZED
clsA	Lo-FI	WELL-CHARACTERIZED
cmk	Hi-FI	WELL-CHARACTERIZED
cmoA	Lo-FI	WELL-CHARACTERIZED
coaA	Hi-FI	WELL-CHARACTERIZED
coaD	Hi-FI	WELL-CHARACTERIZED
coaE	Hi-FI	WELL-CHARACTERIZED
cobB	Lo-FI	WELL-CHARACTERIZED
cpxA	Lo-FI	WELL-CHARACTERIZED
cra	Lo-FI	WELL-CHARACTERIZED
crp	Hi-FI	WELL-CHARACTERIZED
crr	Hi-FI	WELL-CHARACTERIZED
cspD	Lo-FI	WELL-CHARACTERIZED
csrA	Hi-FI	PARTIAL
cvpA	Lo-FI	PARTIAL
cyaA	Hi-FI*	WELL-CHARACTERIZED
cyaR	Lo-FI	WELL-CHARACTERIZED
cycA	Hi-FI	WELL-CHARACTERIZED
cydA	Lo-FI	WELL-CHARACTERIZED
cydB	Lo-FI	WELL-CHARACTERIZED
cydC	Hi-FI	WELL-CHARACTERIZED
cydD	Hi-FI	WELL-CHARACTERIZED
cysS	Hi-FI	WELL-CHARACTERIZED
cysT	Hi-FI	WELL-CHARACTERIZED
cysW	Hi-FI*	WELL-CHARACTERIZED
dacA	Lo-FI	WELL-CHARACTERIZED
dapA	Hi-FI	WELL-CHARACTERIZED
dapB	Hi-FI	WELL-CHARACTERIZED
dapD	Hi-FI	WELL-CHARACTERIZED
dapE	Hi-FI	WELL-CHARACTERIZED
dapF	Lo-FI	WELL-CHARACTERIZED
dcd	Lo-FI	WELL-CHARACTERIZED
ddlB	Hi-FI	WELL-CHARACTERIZED
ddpC	Lo-FI	PARTIAL
deaD	Lo-FI	WELL-CHARACTERIZED
def	Hi-FI	WELL-CHARACTERIZED
degS	Lo-FI	WELL-CHARACTERIZED
deoR	Lo-FI	WELL-CHARACTERIZED
der	Hi-FI	WELL-CHARACTERIZED
dfp	Hi-FI	WELL-CHARACTERIZED
dgkA	Hi-FI	WELL-CHARACTERIZED
dicA	Hi-FI	WELL-CHARACTERIZED
dksA	Hi-FI	WELL-CHARACTERIZED
dnaA	Hi-FI	WELL-CHARACTERIZED
dnaB	Hi-FI	WELL-CHARACTERIZED
dnaC	Hi-FI	WELL-CHARACTERIZED
dnaE	Hi-FI	WELL-CHARACTERIZED
dnaG	Hi-FI	WELL-CHARACTERIZED
dnaK	Hi-FI	WELL-CHARACTERIZED
dnaN	Hi-FI	WELL-CHARACTERIZED
dnaQ	Hi-FI	WELL-CHARACTERIZED
dnaT	Hi-FI	WELL-CHARACTERIZED
dnaX	Hi-FI	WELL-CHARACTERIZED
dsbB	Lo-FI	WELL-CHARACTERIZED
dut	Hi-FI	WELL-CHARACTERIZED
dxr	Hi-FI	WELL-CHARACTERIZED
dxs	Hi-FI	WELL-CHARACTERIZED
eda	Hi-FI	WELL-CHARACTERIZED
efeO	Lo-FI	PARTIAL
efp	Hi-FI	WELL-CHARACTERIZED
eno	Hi-FI	WELL-CHARACTERIZED
envC	Lo-FI	WELL-CHARACTERIZED
epd	Hi-FI*	WELL-CHARACTERIZED
epmA	Lo-FI	WELL-CHARACTERIZED
era	Hi-FI	WELL-CHARACTERIZED
erpA	Hi-FI	WELL-CHARACTERIZED
esrE	Lo-FI	PARTIAL
etp	Lo-FI	WELL-CHARACTERIZED
eutQ	Lo-FI	PARTIAL
evgL	Lo-FI	UNCHARACTERIZED
eyeA	Lo-FI	UNCHARACTERIZED
fabA	Hi-FI	WELL-CHARACTERIZED
fabB	Hi-FI	WELL-CHARACTERIZED
fabD	Hi-FI	WELL-CHARACTERIZED
fabG	Hi-FI	WELL-CHARACTERIZED
fabH	Hi-FI	WELL-CHARACTERIZED
fabI	Hi-FI	WELL-CHARACTERIZED
fabZ	Hi-FI	WELL-CHARACTERIZED
fau	Hi-FI	WELL-CHARACTERIZED
fbaA	Hi-FI	WELL-CHARACTERIZED
fdnI	Lo-FI	WELL-CHARACTERIZED
fdx	Lo-FI	WELL-CHARACTERIZED
ffh	Hi-FI	WELL-CHARACTERIZED
ffs	Hi-FI	WELL-CHARACTERIZED
fldA	Hi-FI	PARTIAL
fliG	Hi-FI*	PARTIAL
fmt	Hi-FI	WELL-CHARACTERIZED
fnr	Hi-FI	WELL-CHARACTERIZED
fnrS	Lo-FI	WELL-CHARACTERIZED
focA	Hi-FI	WELL-CHARACTERIZED
folA	Hi-FI	WELL-CHARACTERIZED
folB	Hi-FI	WELL-CHARACTERIZED
folC	Hi-FI	WELL-CHARACTERIZED
folD	Hi-FI	WELL-CHARACTERIZED
folE	Hi-FI	WELL-CHARACTERIZED
folK	Hi-FI	WELL-CHARACTERIZED
folP	Hi-FI	WELL-CHARACTERIZED
frdD	Lo-FI	WELL-CHARACTERIZED
frr	Hi-FI	WELL-CHARACTERIZED
ftp	Lo-FI	WELL-CHARACTERIZED
ftsA	Hi-FI	WELL-CHARACTERIZED
ftsB	Hi-FI	PARTIAL
ftsE	Lo-FI	WELL-CHARACTERIZED
ftsH	Hi-FI	WELL-CHARACTERIZED
ftsI	Hi-FI	WELL-CHARACTERIZED
ftsK	Hi-FI	WELL-CHARACTERIZED
ftsL	Hi-FI	PARTIAL
ftsN	Hi-FI*	PARTIAL
ftsO	Hi-FI	WELL-CHARACTERIZED
ftsQ	Hi-FI	PARTIAL
ftsW	Hi-FI	WELL-CHARACTERIZED
ftsX	Lo-FI	PARTIAL
ftsY	Hi-FI	WELL-CHARACTERIZED
ftsZ	Hi-FI	WELL-CHARACTERIZED
fur	Lo-FI	WELL-CHARACTERIZED
fusA	Hi-FI	WELL-CHARACTERIZED
galE	Lo-FI	WELL-CHARACTERIZED
galU	Lo-FI	WELL-CHARACTERIZED
gapA	Hi-FI	WELL-CHARACTERIZED
gcvR	Hi-FI	WELL-CHARACTERIZED
glmM	Hi-FI	WELL-CHARACTERIZED
glmS	Hi-FI	WELL-CHARACTERIZED
glmU	Hi-FI	WELL-CHARACTERIZED
glnD	Lo-FI	WELL-CHARACTERIZED
glnS	Hi-FI	WELL-CHARACTERIZED
gloB	Hi-FI*	WELL-CHARACTERIZED
gloC	Lo-FI	WELL-CHARACTERIZED
gltX	Hi-FI	WELL-CHARACTERIZED
glyA	Hi-FI	WELL-CHARACTERIZED
glyQ	Hi-FI	WELL-CHARACTERIZED
glyS	Hi-FI	WELL-CHARACTERIZED
glyT	Hi-FI	WELL-CHARACTERIZED
gmhA	Hi-FI	WELL-CHARACTERIZED
gmhB	Hi-FI	WELL-CHARACTERIZED
gmk	Hi-FI	WELL-CHARACTERIZED
gnd	Lo-FI	WELL-CHARACTERIZED
gnsB	Hi-FI*	PARTIAL
gntK	Lo-FI	WELL-CHARACTERIZED
gntR	Lo-FI	PARTIAL
gpsA	Hi-FI	WELL-CHARACTERIZED
gpt	Hi-FI*	WELL-CHARACTERIZED
groL	Hi-FI	WELL-CHARACTERIZED
groS	Hi-FI	WELL-CHARACTERIZED
grpE	Hi-FI	WELL-CHARACTERIZED
grxD	Lo-FI	PARTIAL
gstA	Lo-FI	WELL-CHARACTERIZED
guaA	Lo-FI	WELL-CHARACTERIZED
gutM	Hi-FI*	PARTIAL
gyrA	Hi-FI	WELL-CHARACTERIZED
gyrB	Hi-FI	WELL-CHARACTERIZED
hda	Lo-FI	WELL-CHARACTERIZED
hdfR	Lo-FI	WELL-CHARACTERIZED
hemA	Hi-FI	WELL-CHARACTERIZED
hemB	Lo-FI	WELL-CHARACTERIZED
hemC	Lo-FI	WELL-CHARACTERIZED
hemD	Lo-FI	WELL-CHARACTERIZED
hemE	Hi-FI	WELL-CHARACTERIZED
hemG	Lo-FI	WELL-CHARACTERIZED
hemH	Hi-FI	WELL-CHARACTERIZED
hemL	Lo-FI	WELL-CHARACTERIZED
hflD	Lo-FI	PARTIAL
hfq	Hi-FI*	WELL-CHARACTERIZED
higA	Hi-FI	WELL-CHARACTERIZED
hipB	Hi-FI	WELL-CHARACTERIZED
hisC	Lo-FI	WELL-CHARACTERIZED
hisH	Lo-FI	WELL-CHARACTERIZED
hisL	Lo-FI	PARTIAL
hisR	Hi-FI	WELL-CHARACTERIZED
hisS	Hi-FI	WELL-CHARACTERIZED
hldE	Hi-FI	WELL-CHARACTERIZED
hns	Hi-FI	WELL-CHARACTERIZED
holA	Hi-FI	WELL-CHARACTERIZED
holB	Hi-FI	WELL-CHARACTERIZED
holC	Hi-FI	WELL-CHARACTERIZED
holD	Hi-FI	WELL-CHARACTERIZED
holE	Lo-FI	WELL-CHARACTERIZED
hpf	Lo-FI	WELL-CHARACTERIZED
hrpA	Hi-FI	WELL-CHARACTERIZED
hscA	Lo-FI	WELL-CHARACTERIZED
hscB	Lo-FI	PARTIAL
hspQ	Lo-FI	WELL-CHARACTERIZED
htpX	Lo-FI	WELL-CHARACTERIZED
hycA	Lo-FI	PARTIAL
hyfC	Lo-FI	PARTIAL
ibaG	Lo-FI	WELL-CHARACTERIZED
icd	Lo-FI	WELL-CHARACTERIZED
igaA	Hi-FI	WELL-CHARACTERIZED
ihfA	Hi-FI	WELL-CHARACTERIZED
ihfB	Lo-FI	WELL-CHARACTERIZED
ileS	Hi-FI	WELL-CHARACTERIZED
ilvX	Hi-FI	UNCHARACTERIZED
infA	Hi-FI	PARTIAL
infB	Hi-FI	WELL-CHARACTERIZED
infC	Hi-FI	WELL-CHARACTERIZED
iscA	Lo-FI	WELL-CHARACTERIZED
iscR	Hi-FI	WELL-CHARACTERIZED
iscS	Hi-FI	WELL-CHARACTERIZED
iscU	Hi-FI	WELL-CHARACTERIZED
ispA	Lo-FI	WELL-CHARACTERIZED
ispB	Lo-FI	WELL-CHARACTERIZED
ispD	Hi-FI	WELL-CHARACTERIZED
ispE	Hi-FI	WELL-CHARACTERIZED
ispF	Hi-FI	WELL-CHARACTERIZED
ispG	Hi-FI	WELL-CHARACTERIZED
ispH	Hi-FI	WELL-CHARACTERIZED
ispU	Hi-FI	WELL-CHARACTERIZED
ispZ	Hi-FI	WELL-CHARACTERIZED
isrC	Hi-FI*	UNCHARACTERIZED
kdpF	Lo-FI	WELL-CHARACTERIZED
kdsA	Hi-FI	WELL-CHARACTERIZED
kdsB	Hi-FI	WELL-CHARACTERIZED
kdsC	Hi-FI	PARTIAL
kdsD	Lo-FI	WELL-CHARACTERIZED
lacZ	Hi-FI	WELL-CHARACTERIZED
lapA	Hi-FI	PARTIAL
lapB	Hi-FI	PARTIAL
lapC	Hi-FI	WELL-CHARACTERIZED
ldcA	Hi-FI	WELL-CHARACTERIZED
ldtB	Lo-FI	WELL-CHARACTERIZED
lepA	Hi-FI	WELL-CHARACTERIZED
lepB	Hi-FI	WELL-CHARACTERIZED
leuS	Hi-FI	WELL-CHARACTERIZED
leuU	Hi-FI	WELL-CHARACTERIZED
leuW	Hi-FI	WELL-CHARACTERIZED
leuX	Hi-FI	WELL-CHARACTERIZED
leuZ	Hi-FI	WELL-CHARACTERIZED
lexA	Hi-FI	WELL-CHARACTERIZED
lgt	Hi-FI	WELL-CHARACTERIZED
ligA	Hi-FI	WELL-CHARACTERIZED
lipA	Lo-FI	WELL-CHARACTERIZED
lipB	Lo-FI	WELL-CHARACTERIZED
lnt	Hi-FI	WELL-CHARACTERIZED
lolA	Hi-FI	PARTIAL
lolB	Hi-FI	UNCHARACTERIZED
lolC	Hi-FI	WELL-CHARACTERIZED
lolD	Hi-FI	WELL-CHARACTERIZED
lolE	Hi-FI	WELL-CHARACTERIZED
lon	Lo-FI	WELL-CHARACTERIZED
lpd	Hi-FI	WELL-CHARACTERIZED
lpoB	Lo-FI	WELL-CHARACTERIZED
lpp	Hi-FI*	PARTIAL
lptA	Hi-FI	WELL-CHARACTERIZED
lptB	Hi-FI	WELL-CHARACTERIZED
lptC	Hi-FI	WELL-CHARACTERIZED
lptD	Hi-FI	WELL-CHARACTERIZED
lptE	Hi-FI	WELL-CHARACTERIZED
lptF	Hi-FI	WELL-CHARACTERIZED
lptG	Hi-FI	WELL-CHARACTERIZED
lpxA	Hi-FI	WELL-CHARACTERIZED
lpxB	Hi-FI	WELL-CHARACTERIZED
lpxC	Hi-FI	WELL-CHARACTERIZED
lpxD	Hi-FI	WELL-CHARACTERIZED
lpxH	Hi-FI	WELL-CHARACTERIZED
lpxK	Hi-FI	WELL-CHARACTERIZED
lpxL	Hi-FI	WELL-CHARACTERIZED
lpxM	Lo-FI	WELL-CHARACTERIZED
lspA	Hi-FI	WELL-CHARACTERIZED
lsrA	Lo-FI	PARTIAL
lsrB	Lo-FI	WELL-CHARACTERIZED
lsrK	Lo-FI	WELL-CHARACTERIZED
lysA	Lo-FI	WELL-CHARACTERIZED
lysR	Lo-FI	PARTIAL
lysS	Hi-FI	WELL-CHARACTERIZED
maoP	Lo-FI	PARTIAL
map	Hi-FI	PARTIAL
marC	Lo-FI	UNCHARACTERIZED
mazF	Lo-FI	WELL-CHARACTERIZED
menB	Lo-FI	WELL-CHARACTERIZED
menI	Hi-FI*	WELL-CHARACTERIZED
mepK	Lo-FI	WELL-CHARACTERIZED
metG	Hi-FI	WELL-CHARACTERIZED
metK	Hi-FI	WELL-CHARACTERIZED
metQ	Lo-FI	WELL-CHARACTERIZED
mfd	Lo-FI	WELL-CHARACTERIZED
mgtS	Lo-FI	UNCHARACTERIZED
miaA	Lo-FI	WELL-CHARACTERIZED
minC	Lo-FI	WELL-CHARACTERIZED
minD	Lo-FI	WELL-CHARACTERIZED
minE	Hi-FI	WELL-CHARACTERIZED
mltG	Lo-FI	WELL-CHARACTERIZED
mnmA	Lo-FI	WELL-CHARACTERIZED
mnmE	Lo-FI	WELL-CHARACTERIZED
mnmG	Lo-FI	WELL-CHARACTERIZED
moaE	Lo-FI	WELL-CHARACTERIZED
mqsA	Hi-FI*	WELL-CHARACTERIZED
mraY	Hi-FI	WELL-CHARACTERIZED
mraZ	Hi-FI	WELL-CHARACTERIZED
mrcB	Lo-FI	WELL-CHARACTERIZED
mrdA	Hi-FI	WELL-CHARACTERIZED
mrdB	Hi-FI	WELL-CHARACTERIZED
mreB	Hi-FI	PARTIAL
mreC	Hi-FI	PARTIAL
mreD	Hi-FI	PARTIAL
msbA	Hi-FI	WELL-CHARACTERIZED
msyB	Lo-FI	UNCHARACTERIZED
mtn	Hi-FI	WELL-CHARACTERIZED
mukB	Hi-FI	WELL-CHARACTERIZED
mukE	Hi-FI	WELL-CHARACTERIZED
mukF	Hi-FI	WELL-CHARACTERIZED
murA	Hi-FI	WELL-CHARACTERIZED
murB	Hi-FI	WELL-CHARACTERIZED
murC	Hi-FI	WELL-CHARACTERIZED
murD	Hi-FI	WELL-CHARACTERIZED
murE	Hi-FI	WELL-CHARACTERIZED
murF	Hi-FI	WELL-CHARACTERIZED
murG	Hi-FI	WELL-CHARACTERIZED
murI	Hi-FI	WELL-CHARACTERIZED
murJ	Hi-FI	WELL-CHARACTERIZED
nadA	Hi-FI	WELL-CHARACTERIZED
nadB	Hi-FI	WELL-CHARACTERIZED
nadC	Hi-FI	WELL-CHARACTERIZED
nadD	Hi-FI	WELL-CHARACTERIZED
nadE	Hi-FI	WELL-CHARACTERIZED
nadK	Hi-FI	WELL-CHARACTERIZED
nagA	Lo-FI	WELL-CHARACTERIZED
nagC	Lo-FI	WELL-CHARACTERIZED
nagZ	Lo-FI	WELL-CHARACTERIZED
narJ	Lo-FI	WELL-CHARACTERIZED
narV	Lo-FI	WELL-CHARACTERIZED
nlpC	Lo-FI	UNCHARACTERIZED
nlpI	Lo-FI	UNCHARACTERIZED
nrdA	Hi-FI	WELL-CHARACTERIZED
nrdB	Hi-FI	WELL-CHARACTERIZED
nrdR	Lo-FI	WELL-CHARACTERIZED
nsrR	Lo-FI	PARTIAL
nth	Lo-FI	WELL-CHARACTERIZED
nudB	Hi-FI	WELL-CHARACTERIZED
nudL	Lo-FI	PARTIAL
nuoF	Lo-FI	WELL-CHARACTERIZED
nuoG	Lo-FI	WELL-CHARACTERIZED
nuoM	Lo-FI	WELL-CHARACTERIZED
nusA	Hi-FI	WELL-CHARACTERIZED
nusB	Hi-FI	WELL-CHARACTERIZED
nusG	Hi-FI	PARTIAL
obgE	Hi-FI	WELL-CHARACTERIZED
ogt	Lo-FI	WELL-CHARACTERIZED
ompA	Hi-FI	WELL-CHARACTERIZED
omrA	Lo-FI	WELL-CHARACTERIZED
opgG	Lo-FI	PARTIAL
opgH	Lo-FI	PARTIAL
oriC	Hi-FI	Ecocyc Mismatch
orn	Hi-FI	WELL-CHARACTERIZED
ortT	Hi-FI	PARTIAL
osmE	Lo-FI	PARTIAL
paaH	Lo-FI	WELL-CHARACTERIZED
paaJ	Lo-FI	WELL-CHARACTERIZED
paeA	Lo-FI	PARTIAL
pal	Hi-FI	PARTIAL
panD	Hi-FI*	WELL-CHARACTERIZED
parC	Hi-FI	WELL-CHARACTERIZED
parE	Hi-FI	PARTIAL
pbpG	Lo-FI	WELL-CHARACTERIZED
pcnB	Hi-FI	WELL-CHARACTERIZED
pdxA	Hi-FI	WELL-CHARACTERIZED
pdxB	Hi-FI	WELL-CHARACTERIZED
pdxH	Hi-FI	WELL-CHARACTERIZED
pdxJ	Hi-FI	WELL-CHARACTERIZED
pepT	Lo-FI	WELL-CHARACTERIZED
pfkA	Hi-FI	WELL-CHARACTERIZED
pflA	Hi-FI	WELL-CHARACTERIZED
pflB	Hi-FI	WELL-CHARACTERIZED
pgi	Hi-FI	WELL-CHARACTERIZED
pgk	Hi-FI	WELL-CHARACTERIZED
pgl	Lo-FI	WELL-CHARACTERIZED
pgm	Hi-FI	WELL-CHARACTERIZED
pgsA	Hi-FI	WELL-CHARACTERIZED
pheL	Hi-FI	PARTIAL
pheM	Hi-FI	PARTIAL
pheS	Hi-FI	WELL-CHARACTERIZED
pheT	Hi-FI	WELL-CHARACTERIZED
phoP	Lo-FI	WELL-CHARACTERIZED
phoR	Lo-FI	WELL-CHARACTERIZED
phoU	Hi-FI	WELL-CHARACTERIZED
pitA	Lo-FI	WELL-CHARACTERIZED
plsB	Hi-FI	WELL-CHARACTERIZED
plsC	Hi-FI	WELL-CHARACTERIZED
pnp	Hi-FI	WELL-CHARACTERIZED
polA	Lo-FI	WELL-CHARACTERIZED
potF	Lo-FI	WELL-CHARACTERIZED
ppa	Hi-FI	WELL-CHARACTERIZED
ppiB	Hi-FI	WELL-CHARACTERIZED
ppiD	Lo-FI	PARTIAL
ppk	Hi-FI	WELL-CHARACTERIZED
prc	Hi-FI	WELL-CHARACTERIZED
prfA	Hi-FI	WELL-CHARACTERIZED
prfB	Hi-FI	WELL-CHARACTERIZED
prfC	Lo-FI	WELL-CHARACTERIZED
priA	Hi-FI	WELL-CHARACTERIZED
priB	Hi-FI	WELL-CHARACTERIZED
prmB	Lo-FI	WELL-CHARACTERIZED
prmC	Hi-FI	WELL-CHARACTERIZED
proA	Lo-FI	WELL-CHARACTERIZED
proB	Lo-FI	WELL-CHARACTERIZED
proC	Hi-FI	WELL-CHARACTERIZED
proM	Hi-FI	WELL-CHARACTERIZED
proQ	Hi-FI	WELL-CHARACTERIZED
proS	Hi-FI	WELL-CHARACTERIZED
prs	Hi-FI	WELL-CHARACTERIZED
psd	Hi-FI	WELL-CHARACTERIZED
pspB	Lo-FI	WELL-CHARACTERIZED
pspC	Lo-FI	PARTIAL
pspD	Hi-FI*	PARTIAL
pspH	Lo-FI	WELL-CHARACTERIZED
pssA	Hi-FI	WELL-CHARACTERIZED
pssL	Hi-FI	UNCHARACTERIZED
pstA	Hi-FI	WELL-CHARACTERIZED
pstB	Hi-FI	WELL-CHARACTERIZED
pstC	Hi-FI	WELL-CHARACTERIZED
pstS	Hi-FI	WELL-CHARACTERIZED
pta	Hi-FI	WELL-CHARACTERIZED
pth	Hi-FI	WELL-CHARACTERIZED
ptsG	Hi-FI	WELL-CHARACTERIZED
ptsH	Hi-FI	WELL-CHARACTERIZED
ptsI	Hi-FI	PARTIAL
ptsN	Hi-FI	WELL-CHARACTERIZED
punC	Lo-FI	WELL-CHARACTERIZED
purU	Lo-FI	WELL-CHARACTERIZED
puuC	Lo-FI	WELL-CHARACTERIZED
pxpB	Lo-FI	PARTIAL
pykF	Lo-FI	WELL-CHARACTERIZED
pyrC	Lo-FI	WELL-CHARACTERIZED
pyrG	Hi-FI	WELL-CHARACTERIZED
pyrH	Hi-FI	WELL-CHARACTERIZED
qseC	Lo-FI	WELL-CHARACTERIZED
racR	Hi-FI	WELL-CHARACTERIZED
radA	Lo-FI	WELL-CHARACTERIZED
rbfA	Hi-FI*	WELL-CHARACTERIZED
recA	Lo-FI	WELL-CHARACTERIZED
recB	Lo-FI	WELL-CHARACTERIZED
recC	Lo-FI	WELL-CHARACTERIZED
recG	Lo-FI	WELL-CHARACTERIZED
relA	Hi-FI	WELL-CHARACTERIZED
relB	Hi-FI	WELL-CHARACTERIZED
relE	Lo-FI	WELL-CHARACTERIZED
rfaD	Hi-FI	WELL-CHARACTERIZED
rfaH	Lo-FI	WELL-CHARACTERIZED
rffC	Lo-FI	WELL-CHARACTERIZED
rffH	Lo-FI	WELL-CHARACTERIZED
rho	Hi-FI	WELL-CHARACTERIZED
rhoL	Hi-FI	PARTIAL
ribA	Hi-FI	WELL-CHARACTERIZED
ribB	Hi-FI	WELL-CHARACTERIZED
ribC	Hi-FI	WELL-CHARACTERIZED
ribD	Hi-FI	WELL-CHARACTERIZED
ribE	Hi-FI	WELL-CHARACTERIZED
ribF	Hi-FI	WELL-CHARACTERIZED
rimM	Hi-FI	PARTIAL
rimP	Hi-FI	PARTIAL
rirA	Lo-FI	PARTIAL
rlmB	Lo-FI	WELL-CHARACTERIZED
rlmE	Hi-FI	WELL-CHARACTERIZED
rlmH	Hi-FI	WELL-CHARACTERIZED
rlmL	Lo-FI	WELL-CHARACTERIZED
rluD	Hi-FI	WELL-CHARACTERIZED
rmf	Lo-FI	WELL-CHARACTERIZED
rnc	Hi-FI	WELL-CHARACTERIZED
rne	Hi-FI	WELL-CHARACTERIZED
rnhA	Hi-FI	WELL-CHARACTERIZED
rnhB	Hi-FI	WELL-CHARACTERIZED
rnk	Lo-FI	PARTIAL
rnlB	Hi-FI	PARTIAL
rnpA	Hi-FI	WELL-CHARACTERIZED
rnpB	Hi-FI	WELL-CHARACTERIZED
rnr	Lo-FI	WELL-CHARACTERIZED
rnt	Lo-FI	WELL-CHARACTERIZED
rodZ	Hi-FI*	PARTIAL
rpe	Lo-FI	WELL-CHARACTERIZED
rpiA	Hi-FI	WELL-CHARACTERIZED
rplA	Hi-FI	WELL-CHARACTERIZED
rplB	Hi-FI	WELL-CHARACTERIZED
rplC	Hi-FI	WELL-CHARACTERIZED
rplD	Hi-FI	WELL-CHARACTERIZED
rplE	Hi-FI	WELL-CHARACTERIZED
rplF	Hi-FI	WELL-CHARACTERIZED
rplJ	Hi-FI	WELL-CHARACTERIZED
rplK	Hi-FI	WELL-CHARACTERIZED
rplL	Hi-FI	WELL-CHARACTERIZED
rplM	Hi-FI	WELL-CHARACTERIZED
rplN	Hi-FI	WELL-CHARACTERIZED
rplO	Hi-FI	WELL-CHARACTERIZED
rplP	Hi-FI	WELL-CHARACTERIZED
rplQ	Hi-FI	WELL-CHARACTERIZED
rplR	Hi-FI	WELL-CHARACTERIZED
rplS	Hi-FI	WELL-CHARACTERIZED
rplT	Hi-FI	WELL-CHARACTERIZED
rplU	Hi-FI	WELL-CHARACTERIZED
rplV	Hi-FI	WELL-CHARACTERIZED
rplW	Hi-FI	WELL-CHARACTERIZED
rplX	Hi-FI	WELL-CHARACTERIZED
rplY	Hi-FI	WELL-CHARACTERIZED
rpmA	Hi-FI	WELL-CHARACTERIZED
rpmB	Hi-FI	WELL-CHARACTERIZED
rpmC	Hi-FI	WELL-CHARACTERIZED
rpmD	Hi-FI	WELL-CHARACTERIZED
rpmE	Hi-FI	WELL-CHARACTERIZED
rpmF	Lo-FI	WELL-CHARACTERIZED
rpmG	Hi-FI*	WELL-CHARACTERIZED
rpmH	Hi-FI	WELL-CHARACTERIZED
rpmI	Hi-FI	WELL-CHARACTERIZED
rpmJ	Hi-FI	WELL-CHARACTERIZED
rpoA	Hi-FI	WELL-CHARACTERIZED
rpoB	Hi-FI	WELL-CHARACTERIZED
rpoC	Hi-FI	WELL-CHARACTERIZED
rpoD	Hi-FI	WELL-CHARACTERIZED
rpoE	Hi-FI	WELL-CHARACTERIZED
rpoH	Hi-FI	WELL-CHARACTERIZED
rpoN	Lo-FI	WELL-CHARACTERIZED
rpoZ	Hi-FI	WELL-CHARACTERIZED
rppH	Lo-FI	WELL-CHARACTERIZED
rpsA	Hi-FI	WELL-CHARACTERIZED
rpsB	Hi-FI	WELL-CHARACTERIZED
rpsC	Hi-FI	WELL-CHARACTERIZED
rpsD	Hi-FI	WELL-CHARACTERIZED
rpsE	Hi-FI	WELL-CHARACTERIZED
rpsF	Hi-FI	WELL-CHARACTERIZED
rpsG	Hi-FI	WELL-CHARACTERIZED
rpsH	Hi-FI	WELL-CHARACTERIZED
rpsI	Hi-FI	WELL-CHARACTERIZED
rpsJ	Hi-FI	WELL-CHARACTERIZED
rpsK	Hi-FI	WELL-CHARACTERIZED
rpsL	Hi-FI	WELL-CHARACTERIZED
rpsM	Hi-FI	WELL-CHARACTERIZED
rpsN	Hi-FI	WELL-CHARACTERIZED
rpsO	Hi-FI	WELL-CHARACTERIZED
rpsP	Hi-FI	WELL-CHARACTERIZED
rpsQ	Hi-FI	WELL-CHARACTERIZED
rpsR	Hi-FI	WELL-CHARACTERIZED
rpsS	Hi-FI	WELL-CHARACTERIZED
rpsT	Hi-FI	WELL-CHARACTERIZED
rpsU	Hi-FI	WELL-CHARACTERIZED
rsd	Hi-FI*	WELL-CHARACTERIZED
rseA	Hi-FI*	WELL-CHARACTERIZED
rseP	Hi-FI	WELL-CHARACTERIZED
rseX	Lo-FI	WELL-CHARACTERIZED
rsfS	Hi-FI	WELL-CHARACTERIZED
rsgA	Lo-FI	WELL-CHARACTERIZED
rsmA	Lo-FI	WELL-CHARACTERIZED
rsmH	Hi-FI	WELL-CHARACTERIZED
rspR	Hi-FI*	PARTIAL
rssB	Lo-FI	WELL-CHARACTERIZED
rsxE	Lo-FI	PARTIAL
rutB	Lo-FI	WELL-CHARACTERIZED
rutF	Lo-FI	WELL-CHARACTERIZED
ruvA	Hi-FI*	WELL-CHARACTERIZED
ruvB	Hi-FI	WELL-CHARACTERIZED
ruvC	Lo-FI	WELL-CHARACTERIZED
rybA	Hi-FI*	PARTIAL
rydB	Lo-FI	PARTIAL
ryfD	Lo-FI	PARTIAL
sapA	Hi-FI	PARTIAL
sapB	Hi-FI	WELL-CHARACTERIZED
sapC	Hi-FI	WELL-CHARACTERIZED
sapD	Hi-FI	WELL-CHARACTERIZED
sapF	Hi-FI	WELL-CHARACTERIZED
sdaA	Lo-FI	WELL-CHARACTERIZED
sdhE	Lo-FI	PARTIAL
sdsN	Lo-FI	WELL-CHARACTERIZED
sdsR	Lo-FI	WELL-CHARACTERIZED
secA	Hi-FI	WELL-CHARACTERIZED
secB	Hi-FI	WELL-CHARACTERIZED
secD	Hi-FI	WELL-CHARACTERIZED
secE	Hi-FI	WELL-CHARACTERIZED
secF	Hi-FI	WELL-CHARACTERIZED
secG	Hi-FI	WELL-CHARACTERIZED
secM	Hi-FI	WELL-CHARACTERIZED
secY	Hi-FI	WELL-CHARACTERIZED
seqA	Lo-FI	WELL-CHARACTERIZED
serC	Hi-FI	WELL-CHARACTERIZED
serS	Hi-FI	WELL-CHARACTERIZED
serT	Hi-FI	WELL-CHARACTERIZED
serU	Lo-FI	WELL-CHARACTERIZED
serV	Hi-FI	WELL-CHARACTERIZED
sibB	Lo-FI	PARTIAL
sixA	Lo-FI	WELL-CHARACTERIZED
skp	Hi-FI	WELL-CHARACTERIZED
smpB	Hi-FI	WELL-CHARACTERIZED
sodB	Lo-FI	WELL-CHARACTERIZED
speB	Lo-FI	WELL-CHARACTERIZED
speD	Lo-FI	WELL-CHARACTERIZED
speE	Lo-FI	WELL-CHARACTERIZED
spoT	Hi-FI	WELL-CHARACTERIZED
sraG	Lo-FI	WELL-CHARACTERIZED
srmB	Lo-FI	WELL-CHARACTERIZED
sroE	Hi-FI	PARTIAL
ssb	Hi-FI	WELL-CHARACTERIZED
sspA	Lo-FI	WELL-CHARACTERIZED
ssrA	Hi-FI	WELL-CHARACTERIZED
ssrS	Lo-FI	PARTIAL
ssuD	Lo-FI	WELL-CHARACTERIZED
sucA	Lo-FI	WELL-CHARACTERIZED
sucB	Lo-FI	WELL-CHARACTERIZED
sufA	Lo-FI	WELL-CHARACTERIZED
suhB	Hi-FI	WELL-CHARACTERIZED
surA	Hi-FI	WELL-CHARACTERIZED
tadA	Hi-FI	WELL-CHARACTERIZED
tam	Lo-FI	PARTIAL
tatA	Lo-FI	WELL-CHARACTERIZED
tatB	Lo-FI	WELL-CHARACTERIZED
tatC	Lo-FI	WELL-CHARACTERIZED
tff	Hi-FI	PARTIAL
tgt	Lo-FI	WELL-CHARACTERIZED
thiL	Hi-FI	WELL-CHARACTERIZED
thrA	Hi-FI	WELL-CHARACTERIZED
thrB	Hi-FI	WELL-CHARACTERIZED
thrC	Hi-FI	WELL-CHARACTERIZED
thrL	Hi-FI	PARTIAL
thrS	Hi-FI	WELL-CHARACTERIZED
thrU	Hi-FI	WELL-CHARACTERIZED
thyA	Hi-FI	WELL-CHARACTERIZED
tilS	Hi-FI	WELL-CHARACTERIZED
tktA	Lo-FI	WELL-CHARACTERIZED
tmk	Hi-FI	WELL-CHARACTERIZED
tolA	Hi-FI	WELL-CHARACTERIZED
tolB	Hi-FI	WELL-CHARACTERIZED
tolC	Hi-FI	WELL-CHARACTERIZED
tolQ	Hi-FI	PARTIAL
tolR	Hi-FI	PARTIAL
topA	Hi-FI	WELL-CHARACTERIZED
tpiA	Hi-FI	WELL-CHARACTERIZED
trkA	Lo-FI	WELL-CHARACTERIZED
trkH	Lo-FI	WELL-CHARACTERIZED
trmD	Hi-FI	WELL-CHARACTERIZED
trpB	Lo-FI	WELL-CHARACTERIZED
trpS	Hi-FI	WELL-CHARACTERIZED
trpT	Hi-FI	WELL-CHARACTERIZED
truA	Lo-FI	WELL-CHARACTERIZED
trxB	Lo-FI	WELL-CHARACTERIZED
tsaB	Hi-FI	WELL-CHARACTERIZED
tsaC	Hi-FI	WELL-CHARACTERIZED
tsaD	Hi-FI	WELL-CHARACTERIZED
tsaE	Hi-FI	WELL-CHARACTERIZED
tsf	Hi-FI	PARTIAL
tusD	Lo-FI	WELL-CHARACTERIZED
tusE	Lo-FI	WELL-CHARACTERIZED
tyrS	Hi-FI	WELL-CHARACTERIZED
ubiA	Lo-FI	WELL-CHARACTERIZED
ubiB	Lo-FI	PARTIAL
ubiJ	Lo-FI	PARTIAL
udk	Lo-FI	WELL-CHARACTERIZED
uof	Lo-FI	PARTIAL
upp	Hi-FI	WELL-CHARACTERIZED
usg	Lo-FI	PARTIAL
uup	Lo-FI	WELL-CHARACTERIZED
valS	Hi-FI	WELL-CHARACTERIZED
valV	Hi-FI	WELL-CHARACTERIZED
waaA	Hi-FI	WELL-CHARACTERIZED
waaC	Hi-FI	WELL-CHARACTERIZED
waaF	Hi-FI	WELL-CHARACTERIZED
waaG	Lo-FI	WELL-CHARACTERIZED
waaP	Lo-FI	WELL-CHARACTERIZED
waaQ	Lo-FI	WELL-CHARACTERIZED
wecE	Lo-FI	WELL-CHARACTERIZED
wecF	Lo-FI	WELL-CHARACTERIZED
wzxE	Hi-FI	WELL-CHARACTERIZED
wzyE	Hi-FI	WELL-CHARACTERIZED
wzzB	Lo-FI	WELL-CHARACTERIZED
xerC	Lo-FI	WELL-CHARACTERIZED
xerD	Lo-FI	WELL-CHARACTERIZED
yabR	Lo-FI	UNCHARACTERIZED
yacM	Hi-FI	UNCHARACTERIZED
yadW	Hi-FI	UNCHARACTERIZED
yaeR	Lo-FI	UNCHARACTERIZED
yafN	Lo-FI	PARTIAL
yahV	Lo-FI	UNCHARACTERIZED
yajC	Hi-FI	WELL-CHARACTERIZED
ybaA	Lo-FI	UNCHARACTERIZED
ybaM	Lo-FI	UNCHARACTERIZED
ybaQ	Lo-FI	PARTIAL
ybaZ	Hi-FI*	WELL-CHARACTERIZED
ybeD	Lo-FI	UNCHARACTERIZED
ybeY	Hi-FI	WELL-CHARACTERIZED
ybeZ	Lo-FI	UNCHARACTERIZED
ybgC	Hi-FI	PARTIAL
ybgV	Hi-FI	UNCHARACTERIZED
ybjS	Lo-FI	PARTIAL
ycaO	Lo-FI	WELL-CHARACTERIZED
ycaR	Hi-FI	UNCHARACTERIZED
yccX	Lo-FI	WELL-CHARACTERIZED
yceD	Hi-FI*	UNCHARACTERIZED
yceQ	Hi-FI	UNCHARACTERIZED
ycgL	Lo-FI	UNCHARACTERIZED
ychA	Lo-FI	UNCHARACTERIZED
ychF	Lo-FI	WELL-CHARACTERIZED
ychH	Lo-FI	PARTIAL
ychT	Lo-FI	UNCHARACTERIZED
yciU	Lo-FI	UNCHARACTERIZED
ycjD	Lo-FI	UNCHARACTERIZED
ydaT	Lo-FI	PARTIAL
ydbJ	Lo-FI	UNCHARACTERIZED
ydcH	Lo-FI	UNCHARACTERIZED
ydcK	Hi-FI*	PARTIAL
yddH	Lo-FI	UNCHARACTERIZED
yddY	Lo-FI	UNCHARACTERIZED
ydfA	Lo-FI	UNCHARACTERIZED
ydfG	Lo-FI	WELL-CHARACTERIZED
ydfI	Lo-FI	PARTIAL
ydgA	Lo-FI	UNCHARACTERIZED
ydiH	Lo-FI	UNCHARACTERIZED
yeaE	Lo-FI	WELL-CHARACTERIZED
yebC	Lo-FI	PARTIAL
yebG	Hi-FI*	PARTIAL
yebV	Lo-FI	UNCHARACTERIZED
yebY	Lo-FI	UNCHARACTERIZED
yebZ	Lo-FI	PARTIAL
yecH	Lo-FI	UNCHARACTERIZED
yefM	Lo-FI	WELL-CHARACTERIZED
yejL	Hi-FI	UNCHARACTERIZED
yfaE	Lo-FI	WELL-CHARACTERIZED
yfcE	Lo-FI	PARTIAL
yffL	Hi-FI*	UNCHARACTERIZED
yffS	Hi-FI	UNCHARACTERIZED
yfgM	Lo-FI	PARTIAL
yfiS	Lo-FI	UNCHARACTERIZED
ygbA	Lo-FI	UNCHARACTERIZED
ygdG	Lo-FI	WELL-CHARACTERIZED
ygfZ	Lo-FI	PARTIAL
yggU	Hi-FI*	UNCHARACTERIZED
yhbQ	Hi-FI*	WELL-CHARACTERIZED
yhgP	Hi-FI	UNCHARACTERIZED
yidC	Hi-FI	WELL-CHARACTERIZED
yidD	Hi-FI*	WELL-CHARACTERIZED
yifL	Lo-FI	PARTIAL
yihA	Hi-FI	WELL-CHARACTERIZED
yjgZ	Lo-FI	UNCHARACTERIZED
yjjY	Lo-FI	UNCHARACTERIZED
ykfO	Hi-FI	UNCHARACTERIZED
yldA	Lo-FI	UNCHARACTERIZED
yliM	Lo-FI	UNCHARACTERIZED
ymdG	Hi-FI	UNCHARACTERIZED
ymfI	Lo-FI	UNCHARACTERIZED
ymfK	Hi-FI	PARTIAL
ymgM	Lo-FI	UNCHARACTERIZED
ymiA	Lo-FI	UNCHARACTERIZED
ymiB	Hi-FI	UNCHARACTERIZED
ymiD	Lo-FI	UNCHARACTERIZED
yncL	Lo-FI	UNCHARACTERIZED
ynfG	Lo-FI	PARTIAL
ynfR	Lo-FI	UNCHARACTERIZED
ynhH	Lo-FI	UNCHARACTERIZED
ynjF	Lo-FI	UNCHARACTERIZED
yoaI	Lo-FI	UNCHARACTERIZED
yoaM	Hi-FI	UNCHARACTERIZED
yobA	Lo-FI	WELL-CHARACTERIZED
yobI	Lo-FI	UNCHARACTERIZED
yoeI	Lo-FI	UNCHARACTERIZED
yohJ	Lo-FI	PARTIAL
yohK	Lo-FI	PARTIAL
ypdK	Lo-FI	UNCHARACTERIZED
ypeD	Lo-FI	UNCHARACTERIZED
ypfN	Lo-FI	UNCHARACTERIZED
yqcG	Lo-FI	PARTIAL
yqfB	Lo-FI	WELL-CHARACTERIZED
yqfI	Hi-FI	UNCHARACTERIZED
yqgD	Hi-FI*	UNCHARACTERIZED
yqgE	Hi-FI	UNCHARACTERIZED
yqgF	Hi-FI	WELL-CHARACTERIZED
yqhJ	Lo-FI	UNCHARACTERIZED
yqjE	Lo-FI	UNCHARACTERIZED
yrbN	Lo-FI	UNCHARACTERIZED
yrfJ	Hi-FI	UNCHARACTERIZED
yriA	Lo-FI	UNCHARACTERIZED
ysdD	Lo-FI	UNCHARACTERIZED
ysgD	Lo-FI	UNCHARACTERIZED
ytiE	Lo-FI	UNCHARACTERIZED
ytjE	Hi-FI	UNCHARACTERIZED
zipA	Hi-FI	PARTIAL
znuA	Lo-FI	WELL-CHARACTERIZED
znuB	Lo-FI	WELL-CHARACTERIZED
znuC	Lo-FI	PARTIAL
zwf	Lo-FI	WELL-CHARACTERIZED
